# Supplementary material for: Crystal structure and Hirshfeld surface analysis of (±)-N′-(2-hy­droxy-3-meth­oxy­benzyl­idene)-2-(4-iso­butyl­phen­yl)propionohydrazide
Source: Acta Crystallogr E Crystallogr Commun. 2022 Jul 29;78(Pt 8):860–3. doi: 10.1107/S2056989022007605 (PMC9361381; doi:10.1107/S2056989022007605)
Supplement: Supplementary file 1 [file e-78-00860-sup1.cif]

##############################################################################
#                                                                            #
# This CIF contains the data in a paper accepted for publication in          #
# Acta Crystallographica Section E. It conforms to the requirements of       #
# Notes for Authors for Acta Crystallographica Section E, and has been       #
# peer reviewed under the auspices of the IUCr Commission on Journals.       #
#                                                                            #
# Full details of the Crystallographic Information File format               #
# are given in the paper "The Crystallographic Information File (CIF):       #
# a New Standard Archive File for Crystallography" by S. R. Hall, F. H.      #
# Allen and I. D. Brown [Acta Cryst. (1991), A47, 655-685].                  #
#                                                                            #
# The current version of the core CIF dictionary is obtainable from          #
# ftp://ftp.iucr.org/pub/cif_core.dic.                                       #
#                                                                            #
# Software is freely available for graphical display of the structure(s)     #
# in this CIF. For information consult the CIF software page                 #
# http://www.iucr.org/resources/cif/software.                                #
#                                                                            #
# This file may be used for bona fide research purposes within the           #
# scientific community so long as proper attribution is given to the journal # 
# article from which it was obtained.                                        #
#                                                                            #
##############################################################################
data_I
_audit_creation_method     'SHELXL-2018/3'
_journal_date_recd_electronic     2022-06-08
_journal_date_accepted     2022-07-26
_journal_name_full     'Acta Crystallographica, Section E'
_journal_year     2022
_journal_volume     78
_journal_issue      8
_journal_page_first     860
_journal_page_last     863
_journal_paper_category     GO
_journal_paper_doi     10.1107/S2056989022007605
_journal_coeditor_code     TX2052
_publ_contact_author_name     'Elham A. Al-Taif'
_publ_contact_author_address
;
Chemistry Department,
Faculty of Science,
Sana'a University,
Sana'a, Yemen
;
_publ_contact_author_email     'e.altaifi@su.edu.ye'
_publ_contact_author_fax     ?
_publ_contact_author_phone     ?
_publ_section_title
;\
Crystal structure and Hirshfeld surface analysis of
(+-)-<i>N</i>'-(2-hydroxy-3-methoxybenzylidene)-2-(4-isobutylphenyl)\
propionohydrazide
;
_publ_section_title_footnote     .
loop_
    _publ_author_name
    _publ_author_address
    'Mohamed, Shaaban K.'
;
Chemistry and Environmental Division,
Manchester Metropolitan University,
Manchester,
M1 5GD,
England
Chemistry Department,
Faculty of Science,
Minia University,
61519 El-Minia,
Egypt
;
    'Joel T. Mague'
;
Department of Chemistry,
Tulane University,
New Orleans,
LA 70118,
USA
;
    'Akkurt, Mehmet'
;
Department of Physics,
Faculty of Sciences,
Erciyes University,
38039 Kayseri,
Turkey
;
    'Laila H. Abdel-Rahman'
;
Chemistry Department,
Faculty of Science,
Sohag University,
82534 Sohag,
Egypt
;
    'Mohamed Abdel-Hameed'
;
Chemistry Department,
Faculty of Science,
Sohag University,
82534 Sohag,
Egypt
;
    'Mustafa R. Albayati'
;
Department of Chemistry,
College of Science,
Kirkuk University,
Kirkuk,
Iraq
;
    'Elham A. Al-Taif'
;
Chemistry Department,
Faculty of Science,
Sana'a University,
Sana'a, Yemen
;
_publ_section_synopsis
;
The title molecule adopts a V-shaped conformation and contains an intramolecular
O---H...N hydrogen bond. In the crystal, N---H...O hydrogen bonds form chains
of molecules extending along the <i>c</i>-axis direction, which pack with
normal van der Waals contacts.
;
_chemical_name_systematic
;\
(+-)-<i>N</i>'-(2-Hydroxy-3-methoxybenzylidene)-\
2-(4-isobutylphenyl)propionohydrazide
;
_chemical_name_common     ?
_chemical_formula_moiety     'C21 H26 N2 O3'
_chemical_formula_sum     'C21 H26 N2 O3'
_chemical_formula_iupac     'C21 H26 N2 O3'
_chemical_formula_weight     354.44
_chemical_melting_point     ?
_space_group_crystal_system     monoclinic
_space_group_name_H-M_alt     'P 21/c'
_space_group_name_Hall     '-P 2ybc'
loop_
    _space_group_symop_operation_xyz
    'x, y, z'
    '-x, y+1/2, -z+1/2'
    '-x, -y, -z'
    'x, -y-1/2, z-1/2'
_cell_length_a     14.5241(7)
_cell_length_b     10.0718(5)
_cell_length_c     13.2710(7)
_cell_angle_alpha     90
_cell_angle_beta     97.042(2)
_cell_angle_gamma     90
_cell_volume     1926.69(17)
_cell_formula_units_Z     4
_cell_measurement_reflns_used     9778
_cell_measurement_theta_min     5.5295
_cell_measurement_theta_max     72.4317
_cell_measurement_temperature     125(2)
_exptl_crystal_description     plate
_exptl_crystal_colour     colourless
_exptl_crystal_size_max     0.204
_exptl_crystal_size_mid     0.201
_exptl_crystal_size_min     0.031
_exptl_crystal_density_diffrn     1.222
_exptl_crystal_density_meas     ?
_exptl_crystal_density_method     ?
_exptl_crystal_F_000     760
_exptl_absorpt_coefficient_mu     0.657
_exptl_absorpt_correction_type     multi-scan
_exptl_absorpt_process_details
;
(<i>SADABS</i>; Krause <i>et al.</i>, 2015)
;
_exptl_absorpt_correction_T_min     0.90
_exptl_absorpt_correction_T_max     0.98
_exptl_special_details
;
The diffraction data were obtained from 15 sets of frames,
each of width 0.5\% in \w or \f, collected with scan parameters
determined by the "strategy" routine in <i>APEX4</i>. The scan
time was 10 sec/frame.
;
_diffrn_ambient_temperature     125(2)
_diffrn_source     'INCOATEC I\mS micro----focus source'
_diffrn_source_power     0.05
_diffrn_source_voltage     50
_diffrn_source_current     1.0
_diffrn_radiation_type     CuK\a
_diffrn_radiation_wavelength     1.54178
_diffrn_radiation_monochromator     mirror
_diffrn_measurement_device_type     'Bruker D8 VENTURE PHOTON 3 CPAD'
_diffrn_measurement_device     'Bruker D8 VENTURE PHOTON 3 CPAD'
_diffrn_measurement_method     '\f and \w scans'
_diffrn_detector_area_resol_mean     7.3910
_diffrn_reflns_number     38584
_diffrn_reflns_av_R_equivalents     0.0354
_diffrn_reflns_av_unetI/netI     0.0167
_diffrn_reflns_theta_min     5.529
_diffrn_reflns_theta_max     72.425
_diffrn_reflns_theta_full     67.679
_diffrn_measured_fraction_theta_max     0.984
_diffrn_measured_fraction_theta_full     0.990
_diffrn_reflns_limit_h_min     -17
_diffrn_reflns_limit_h_max     17
_diffrn_reflns_limit_k_min     -12
_diffrn_reflns_limit_k_max     12
_diffrn_reflns_limit_l_min     -14
_diffrn_reflns_limit_l_max     16
_refine_special_details     ?
_reflns_number_total     3758
_reflns_number_gt     3400
_reflns_threshold_expression     'I > 2\s(I)'
_refine_ls_structure_factor_coef     Fsqd
_refine_ls_matrix_type     full
_refine_ls_R_factor_all     0.0443
_refine_ls_R_factor_gt     0.0405
_refine_ls_wR_factor_gt     0.1056
_refine_ls_wR_factor_ref     0.1091
_refine_ls_goodness_of_fit_ref     1.064
_refine_ls_restrained_S_all     1.069
_refine_ls_number_reflns     3758
_refine_ls_number_parameters     259
_refine_ls_number_restraints     8
_refine_ls_hydrogen_treatment     mixed
_refine_ls_weighting_scheme     calc
_refine_ls_weighting_details
              'w=1/[\s^2^(Fo^2^)+(0.0517P)^2^+0.6940P] where P=(Fo^2^+2Fc^2^)/3'
_atom_sites_solution_hydrogens     mixed
_atom_sites_solution_primary     ?
_atom_sites_solution_secondary     ?
_refine_ls_shift/su_max     0.000
_refine_ls_shift/su_mean     0.000
_refine_diff_density_max     0.400
_refine_diff_density_min     -0.214
_refine_ls_extinction_method     none
_refine_ls_extinction_coef     .
loop_
    _atom_type_symbol
    _atom_type_description
    _atom_type_scat_dispersion_real
    _atom_type_scat_dispersion_imag
    _atom_type_scat_source
    'C' 'C' 0.0181 0.0091
                         'International Tables Vol C Tables 4.2.6.8 and 6.1.1.4'
    'H' 'H' 0.0000 0.0000
                         'International Tables Vol C Tables 4.2.6.8 and 6.1.1.4'
    'N' 'N' 0.0311 0.0180
                         'International Tables Vol C Tables 4.2.6.8 and 6.1.1.4'
    'O' 'O' 0.0492 0.0322
                         'International Tables Vol C Tables 4.2.6.8 and 6.1.1.4'
_computing_data_collection
;
<i>APEX3</i> (Bruker, 2016)
;
_computing_cell_refinement
;
<i>SAINT</i> (Bruker, 2016)
;
_computing_data_reduction
;
<i>SAINT</i>  (Bruker, 2016)
;
_computing_structure_solution
;
<i>SHELXT</i> (Sheldrick, 2015<i>a</i>)
;
_computing_structure_refinement
;
<i>SHELXL2018/1</i> (Sheldrick, 2015<i>b</i>)
;
_computing_molecular_graphics
;
ORTEP-3 for Windows (Farrugia, 2012)
;
_computing_publication_material
;
PLATON (Spek, 2020)
;
loop_
    _atom_site_type_symbol
    _atom_site_label
    _atom_site_fract_x
    _atom_site_fract_y
    _atom_site_fract_z
    _atom_site_U_iso_or_equiv
    _atom_site_adp_type
    _atom_site_calc_flag
    _atom_site_occupancy
    _atom_site_disorder_assembly
    _atom_site_disorder_group
    O O1 0.48117(6) 0.83125(10) 0.62950(7) 0.0328(2) Uani d 1 . .
    H HO1 0.4586(13) 0.7973(19) 0.5735(10) 0.061(6) Uiso d 1 . .
    O O2 0.57158(7) 0.95029(10) 0.78175(7) 0.0378(2) Uani d 1 . .
    O O3 0.30167(6) 0.64479(10) 0.44100(7) 0.0353(2) Uani d 1 . .
    N N1 0.46923(7) 0.75956(10) 0.44081(8) 0.0276(2) Uani d 1 . .
    N N2 0.42448(7) 0.69530(11) 0.35782(8) 0.0291(2) Uani d 1 . .
    H HN2 0.4561(10) 0.6800(17) 0.3046(10) 0.041(4) Uiso d 1 . .
    C C1 0.59869(9) 0.88043(12) 0.51948(9) 0.0272(3) Uani d 1 . .
    C C2 0.56349(8) 0.88651(12) 0.61296(9) 0.0259(3) Uani d 1 . .
    C C3 0.61408(9) 0.95151(12) 0.69520(9) 0.0276(3) Uani d 1 . .
    C C4 0.69830(9) 1.01023(13) 0.68500(10) 0.0310(3) Uani d 1 . .
    H H4 0.732144 1.054394 0.741015 0.037 Uiso calc 1 . .
    C C5 0.73341(9) 1.00426(15) 0.59170(11) 0.0364(3) Uani d 1 . .
    H H5 0.791294 1.044688 0.584278 0.044 Uiso calc 1 . .
    C C6 0.68465(9) 0.94019(14) 0.51054(10) 0.0341(3) Uani d 1 . .
    H H6 0.709452 0.936307 0.447606 0.041 Uiso calc 1 . .
    C C7 0.61541(9) 1.02016(14) 0.86811(10) 0.0343(3) Uani d 1 . .
    H H7A 0.675774 0.979590 0.890582 0.051 Uiso calc 1 . .
    H H7B 0.576255 1.015696 0.923125 0.051 Uiso calc 1 . .
    H H7C 0.624321 1.113185 0.849937 0.051 Uiso calc 1 . .
    C C8 0.54787(9) 0.81416(13) 0.43243(9) 0.0289(3) Uani d 1 . .
    H H8 0.572764 0.811269 0.369529 0.035 Uiso calc 1 . .
    C C9 0.34188(9) 0.63537(13) 0.36611(9) 0.0277(3) Uani d 1 . .
    C C10 0.30483(9) 0.55529(13) 0.27208(9) 0.0293(3) Uani d 1 . .
    H H10 0.352167 0.557419 0.223374 0.035 Uiso calc 1 . .
    C C11 0.29224(12) 0.41096(14) 0.30427(12) 0.0427(4) Uani d 1 . .
    H H11A 0.250084 0.407883 0.356498 0.064 Uiso calc 1 . .
    H H11B 0.352538 0.373853 0.331631 0.064 Uiso calc 1 . .
    H H11C 0.266064 0.358829 0.245264 0.064 Uiso calc 1 . .
    C C12 0.21646(8) 0.61920(12) 0.22138(9) 0.0268(3) Uani d 1 . .
    C C13 0.21756(9) 0.68811(13) 0.13073(9) 0.0287(3) Uani d 1 . .
    H H13 0.273825 0.694597 0.101326 0.034 Uiso calc 1 . .
    C C14 0.13798(10) 0.74751(13) 0.08254(10) 0.0340(3) Uani d 1 . .
    H H14 0.140562 0.794801 0.021011 0.041 Uiso calc 1 . .
    C C15 0.05427(10) 0.73865(15) 0.12330(10) 0.0377(3) Uani d 1 . .
    C C16 0.05360(10) 0.66893(17) 0.21379(11) 0.0419(4) Uani d 1 . .
    H H16 -0.002864 0.660731 0.242608 0.050 Uiso calc 1 . .
    C C17 0.13317(10) 0.61141(16) 0.26259(10) 0.0364(3) Uani d 1 . .
    H H17 0.130938 0.566028 0.324999 0.044 Uiso calc 1 . .
    C C18 -0.03439(12) 0.80231(19) 0.07374(12) 0.0507(4) Uani d 1 . .
    H H18A -0.087137 0.761937 0.103331 0.061 Uiso calc 1 A 1
    H H18B -0.032812 0.897690 0.091900 0.061 Uiso calc 1 A 1
    C C19 -0.05346(11) 0.79118(15) -0.04059(12) 0.0363(4) Uani d 0.929(3) B 1
    H H19 -0.002595 0.838797 -0.070091 0.044 Uiso calc 0.929(3) B 1
    C C20 -0.14474(15) 0.8607(2) -0.07853(17) 0.0478(5) Uani d 0.929(3) B 1
    H H20A -0.196295 0.813447 -0.053316 0.072 Uiso calc 0.929(3) B 1
    H H20B -0.153574 0.860749 -0.152939 0.072 Uiso calc 0.929(3) B 1
    H H20C -0.142860 0.952371 -0.053670 0.072 Uiso calc 0.929(3) B 1
    C C21 -0.05494(17) 0.6501(2) -0.07825(16) 0.0410(5) Uani d 0.929(3) B 1
    H H21A 0.004431 0.607334 -0.054798 0.062 Uiso calc 0.929(3) B 1
    H H21B -0.064915 0.649641 -0.152632 0.062 Uiso calc 0.929(3) B 1
    H H21C -0.105315 0.601541 -0.051829 0.062 Uiso calc 0.929(3) B 1
    C C19A -0.1011(12) 0.7500(17) -0.0070(13) 0.0363(4) Uani d 0.071(3) B 2
    H H19A -0.140915 0.702544 0.037706 0.044 Uiso calc 0.071(3) B 2
    C C20A -0.172(2) 0.852(3) -0.047(3) 0.0478(5) Uani d 0.071(3) B 2
    H H20D -0.224290 0.807511 -0.087183 0.072 Uiso calc 0.071(3) B 2
    H H20E -0.143533 0.914905 -0.090648 0.072 Uiso calc 0.071(3) B 2
    H H20F -0.193809 0.899507 0.009485 0.072 Uiso calc 0.071(3) B 2
    C C21A -0.064(3) 0.629(3) -0.054(3) 0.0410(5) Uani d 0.071(3) B 2
    H H21D -0.072593 0.551247 -0.010781 0.062 Uiso calc 0.071(3) B 2
    H H21E 0.001967 0.640502 -0.059041 0.062 Uiso calc 0.071(3) B 2
    H H21F -0.097861 0.614437 -0.121356 0.062 Uiso calc 0.071(3) B 2
loop_
    _atom_site_aniso_label
    _atom_site_aniso_U_11
    _atom_site_aniso_U_22
    _atom_site_aniso_U_33
    _atom_site_aniso_U_12
    _atom_site_aniso_U_13
    _atom_site_aniso_U_23
    O1 0.0293(5) 0.0422(5) 0.0276(5) -0.0105(4) 0.0059(4) -0.0063(4)
    O2 0.0384(5) 0.0494(6) 0.0260(5) -0.0148(4) 0.0054(4) -0.0083(4)
    O3 0.0315(5) 0.0495(6) 0.0245(5) -0.0024(4) 0.0017(4) -0.0011(4)
    N1 0.0287(5) 0.0295(5) 0.0238(5) 0.0024(4) -0.0005(4) -0.0023(4)
    N2 0.0290(5) 0.0352(6) 0.0225(5) 0.0011(4) 0.0012(4) -0.0047(4)
    C1 0.0279(6) 0.0265(6) 0.0270(6) 0.0017(5) 0.0025(5) 0.0029(5)
    C2 0.0246(6) 0.0252(6) 0.0278(6) -0.0002(5) 0.0025(5) 0.0027(5)
    C3 0.0291(6) 0.0278(6) 0.0257(6) 0.0003(5) 0.0024(5) 0.0020(5)
    C4 0.0291(6) 0.0307(6) 0.0315(6) -0.0022(5) -0.0028(5) 0.0013(5)
    C5 0.0287(6) 0.0412(7) 0.0395(7) -0.0078(6) 0.0052(5) 0.0017(6)
    C6 0.0330(7) 0.0397(7) 0.0306(7) -0.0043(6) 0.0080(5) 0.0022(5)
    C7 0.0349(7) 0.0394(7) 0.0275(6) -0.0025(6) -0.0008(5) -0.0065(5)
    C8 0.0308(6) 0.0306(6) 0.0255(6) 0.0013(5) 0.0039(5) 0.0016(5)
    C9 0.0286(6) 0.0309(6) 0.0226(6) 0.0050(5) -0.0005(5) 0.0015(5)
    C10 0.0290(6) 0.0327(7) 0.0255(6) 0.0021(5) 0.0000(5) -0.0024(5)
    C11 0.0522(9) 0.0326(7) 0.0414(8) 0.0032(6) -0.0021(7) -0.0002(6)
    C12 0.0277(6) 0.0281(6) 0.0235(6) -0.0009(5) -0.0009(5) -0.0044(5)
    C13 0.0287(6) 0.0303(6) 0.0270(6) -0.0027(5) 0.0029(5) -0.0034(5)
    C14 0.0414(7) 0.0330(7) 0.0265(6) 0.0032(6) -0.0002(5) 0.0003(5)
    C15 0.0359(7) 0.0467(8) 0.0289(7) 0.0122(6) -0.0025(5) -0.0095(6)
    C16 0.0296(7) 0.0668(10) 0.0297(7) 0.0047(6) 0.0059(5) -0.0063(6)
    C17 0.0333(7) 0.0531(8) 0.0230(6) -0.0013(6) 0.0036(5) 0.0009(6)
    C18 0.0439(9) 0.0652(11) 0.0409(8) 0.0229(8) -0.0032(7) -0.0096(7)
    C19 0.0341(8) 0.0353(8) 0.0376(8) 0.0053(6) -0.0039(6) 0.0017(6)
    C20 0.0424(11) 0.0441(9) 0.0527(12) 0.0110(8) -0.0112(8) 0.0018(9)
    C21 0.0414(10) 0.0356(10) 0.0431(13) 0.0014(8) -0.0066(9) 0.0022(8)
    C19A 0.0341(8) 0.0353(8) 0.0376(8) 0.0053(6) -0.0039(6) 0.0017(6)
    C20A 0.0424(11) 0.0441(9) 0.0527(12) 0.0110(8) -0.0112(8) 0.0018(9)
    C21A 0.0414(10) 0.0356(10) 0.0431(13) 0.0014(8) -0.0066(9) 0.0022(8)
_geom_special_details
;
 All esds (except the esd in the dihedral angle between two l.s. planes)
 are estimated using the full covariance matrix.  The cell esds are taken
 into account individually in the estimation of esds in distances, angles
 and torsion angles; correlations between esds in cell parameters are only
 used when they are defined by crystal symmetry.  An approximate (isotropic)
 treatment of cell esds is used for estimating esds involving l.s. planes.
;
loop_
    _geom_bond_atom_site_label_1
    _geom_bond_atom_site_label_2
    _geom_bond_site_symmetry_2
    _geom_bond_distance
    _geom_bond_publ_flag
    O1 C2 . 1.3609(15) ?
    O1 HO1 . 0.847(9) ?
    O2 C3 . 1.3690(15) ?
    O2 C7 . 1.4265(15) ?
    O3 C9 . 1.2167(16) ?
    N1 C8 . 1.2847(17) ?
    N1 N2 . 1.3706(14) ?
    N2 C9 . 1.3594(17) ?
    N2 HN2 . 0.902(9) ?
    C1 C2 . 1.3999(17) ?
    C1 C6 . 1.4042(18) ?
    C1 C8 . 1.4545(17) ?
    C2 C3 . 1.4011(17) ?
    C3 C4 . 1.3802(18) ?
    C4 C5 . 1.397(2) ?
    C4 H4 . 0.9500 ?
    C5 C6 . 1.3751(19) ?
    C5 H5 . 0.9500 ?
    C6 H6 . 0.9500 ?
    C7 H7A . 0.9800 ?
    C7 H7B . 0.9800 ?
    C7 H7C . 0.9800 ?
    C8 H8 . 0.9500 ?
    C9 C10 . 1.5272(17) ?
    C10 C12 . 1.5174(17) ?
    C10 C11 . 1.5324(19) ?
    C10 H10 . 1.0000 ?
    C11 H11A . 0.9800 ?
    C11 H11B . 0.9800 ?
    C11 H11C . 0.9800 ?
    C12 C17 . 1.3896(18) ?
    C12 C13 . 1.3907(18) ?
    C13 C14 . 1.3863(19) ?
    C13 H13 . 0.9500 ?
    C14 C15 . 1.393(2) ?
    C14 H14 . 0.9500 ?
    C15 C16 . 1.392(2) ?
    C15 C18 . 1.5146(19) ?
    C16 C17 . 1.381(2) ?
    C16 H16 . 0.9500 ?
    C17 H17 . 0.9500 ?
    C18 C19A . 1.453(8) ?
    C18 C19 . 1.513(2) ?
    C18 H18A . 0.9900 ?
    C18 H18B . 0.9900 ?
    C19 C21 . 1.505(3) ?
    C19 C20 . 1.529(2) ?
    C19 H19 . 1.0000 ?
    C20 H20A . 0.9800 ?
    C20 H20B . 0.9800 ?
    C20 H20C . 0.9800 ?
    C21 H21A . 0.9800 ?
    C21 H21B . 0.9800 ?
    C21 H21C . 0.9800 ?
    C19A C21A . 1.50(3) ?
    C19A C20A . 1.50(3) ?
    C19A H19A . 1.0000 ?
    C20A H20D . 0.9800 ?
    C20A H20E . 0.9800 ?
    C20A H20F . 0.9800 ?
    C21A H21D . 0.9800 ?
    C21A H21E . 0.9800 ?
    C21A H21F . 0.9800 ?
loop_
    _geom_angle_atom_site_label_1
    _geom_angle_atom_site_label_2
    _geom_angle_atom_site_label_3
    _geom_angle_site_symmetry_1
    _geom_angle_site_symmetry_3
    _geom_angle
    _geom_angle_publ_flag
    C2 O1 HO1 . . 106.1(14) ?
    C3 O2 C7 . . 117.83(10) ?
    C8 N1 N2 . . 118.14(11) ?
    C9 N2 N1 . . 118.74(10) ?
    C9 N2 HN2 . . 121.8(11) ?
    N1 N2 HN2 . . 118.3(11) ?
    C2 C1 C6 . . 118.76(12) ?
    C2 C1 C8 . . 121.27(11) ?
    C6 C1 C8 . . 119.97(11) ?
    O1 C2 C1 . . 123.27(11) ?
    O1 C2 C3 . . 116.91(11) ?
    C1 C2 C3 . . 119.82(11) ?
    O2 C3 C4 . . 125.61(11) ?
    O2 C3 C2 . . 113.71(11) ?
    C4 C3 C2 . . 120.68(12) ?
    C3 C4 C5 . . 119.52(12) ?
    C3 C4 H4 . . 120.2 ?
    C5 C4 H4 . . 120.2 ?
    C6 C5 C4 . . 120.36(12) ?
    C6 C5 H5 . . 119.8 ?
    C4 C5 H5 . . 119.8 ?
    C5 C6 C1 . . 120.86(12) ?
    C5 C6 H6 . . 119.6 ?
    C1 C6 H6 . . 119.6 ?
    O2 C7 H7A . . 109.5 ?
    O2 C7 H7B . . 109.5 ?
    H7A C7 H7B . . 109.5 ?
    O2 C7 H7C . . 109.5 ?
    H7A C7 H7C . . 109.5 ?
    H7B C7 H7C . . 109.5 ?
    N1 C8 C1 . . 119.85(11) ?
    N1 C8 H8 . . 120.1 ?
    C1 C8 H8 . . 120.1 ?
    O3 C9 N2 . . 123.24(12) ?
    O3 C9 C10 . . 123.52(12) ?
    N2 C9 C10 . . 113.23(11) ?
    C12 C10 C9 . . 109.42(10) ?
    C12 C10 C11 . . 113.75(11) ?
    C9 C10 C11 . . 108.38(11) ?
    C12 C10 H10 . . 108.4 ?
    C9 C10 H10 . . 108.4 ?
    C11 C10 H10 . . 108.4 ?
    C10 C11 H11A . . 109.5 ?
    C10 C11 H11B . . 109.5 ?
    H11A C11 H11B . . 109.5 ?
    C10 C11 H11C . . 109.5 ?
    H11A C11 H11C . . 109.5 ?
    H11B C11 H11C . . 109.5 ?
    C17 C12 C13 . . 118.13(12) ?
    C17 C12 C10 . . 122.10(11) ?
    C13 C12 C10 . . 119.77(11) ?
    C14 C13 C12 . . 121.14(12) ?
    C14 C13 H13 . . 119.4 ?
    C12 C13 H13 . . 119.4 ?
    C13 C14 C15 . . 120.75(13) ?
    C13 C14 H14 . . 119.6 ?
    C15 C14 H14 . . 119.6 ?
    C16 C15 C14 . . 117.78(12) ?
    C16 C15 C18 . . 119.51(14) ?
    C14 C15 C18 . . 122.71(14) ?
    C17 C16 C15 . . 121.48(13) ?
    C17 C16 H16 . . 119.3 ?
    C15 C16 H16 . . 119.3 ?
    C16 C17 C12 . . 120.70(13) ?
    C16 C17 H17 . . 119.6 ?
    C12 C17 H17 . . 119.6 ?
    C19A C18 C15 . . 128.4(7) ?
    C19 C18 C15 . . 116.46(13) ?
    C19 C18 H18A . . 108.2 ?
    C15 C18 H18A . . 108.2 ?
    C19 C18 H18B . . 108.2 ?
    C15 C18 H18B . . 108.2 ?
    H18A C18 H18B . . 107.3 ?
    C21 C19 C18 . . 113.35(14) ?
    C21 C19 C20 . . 110.26(15) ?
    C18 C19 C20 . . 109.95(14) ?
    C21 C19 H19 . . 107.7 ?
    C18 C19 H19 . . 107.7 ?
    C20 C19 H19 . . 107.7 ?
    C19 C20 H20A . . 109.5 ?
    C19 C20 H20B . . 109.5 ?
    H20A C20 H20B . . 109.5 ?
    C19 C20 H20C . . 109.5 ?
    H20A C20 H20C . . 109.5 ?
    H20B C20 H20C . . 109.5 ?
    C19 C21 H21A . . 109.5 ?
    C19 C21 H21B . . 109.5 ?
    H21A C21 H21B . . 109.5 ?
    C19 C21 H21C . . 109.5 ?
    H21A C21 H21C . . 109.5 ?
    H21B C21 H21C . . 109.5 ?
    C18 C19A C21A . . 111.2(18) ?
    C18 C19A C20A . . 112.3(16) ?
    C21A C19A C20A . . 132(2) ?
    C18 C19A H19A . . 96.7 ?
    C21A C19A H19A . . 96.7 ?
    C20A C19A H19A . . 96.7 ?
    C19A C20A H20D . . 109.5 ?
    C19A C20A H20E . . 109.5 ?
    H20D C20A H20E . . 109.5 ?
    C19A C20A H20F . . 109.5 ?
    H20D C20A H20F . . 109.5 ?
    H20E C20A H20F . . 109.5 ?
    C19A C21A H21D . . 109.5 ?
    C19A C21A H21E . . 109.5 ?
    H21D C21A H21E . . 109.5 ?
    C19A C21A H21F . . 109.5 ?
    H21D C21A H21F . . 109.5 ?
    H21E C21A H21F . . 109.5 ?
loop_
    _geom_torsion_atom_site_label_1
    _geom_torsion_atom_site_label_2
    _geom_torsion_atom_site_label_3
    _geom_torsion_atom_site_label_4
    _geom_torsion_site_symmetry_1
    _geom_torsion_site_symmetry_2
    _geom_torsion_site_symmetry_3
    _geom_torsion_site_symmetry_4
    _geom_torsion
    _geom_torsion_publ_flag
    C8 N1 N2 C9 . . . . 179.02(11) ?
    C6 C1 C2 O1 . . . . -179.68(12) ?
    C8 C1 C2 O1 . . . . 0.51(19) ?
    C6 C1 C2 C3 . . . . 0.03(18) ?
    C8 C1 C2 C3 . . . . -179.78(11) ?
    C7 O2 C3 C4 . . . . 2.85(19) ?
    C7 O2 C3 C2 . . . . -176.72(11) ?
    O1 C2 C3 O2 . . . . -0.43(16) ?
    C1 C2 C3 O2 . . . . 179.84(11) ?
    O1 C2 C3 C4 . . . . 179.97(11) ?
    C1 C2 C3 C4 . . . . 0.25(18) ?
    O2 C3 C4 C5 . . . . -179.74(13) ?
    C2 C3 C4 C5 . . . . -0.20(19) ?
    C3 C4 C5 C6 . . . . -0.1(2) ?
    C4 C5 C6 C1 . . . . 0.4(2) ?
    C2 C1 C6 C5 . . . . -0.4(2) ?
    C8 C1 C6 C5 . . . . 179.46(13) ?
    N2 N1 C8 C1 . . . . -178.45(11) ?
    C2 C1 C8 N1 . . . . -0.19(18) ?
    C6 C1 C8 N1 . . . . 180.00(12) ?
    N1 N2 C9 O3 . . . . 6.17(18) ?
    N1 N2 C9 C10 . . . . -173.84(10) ?
    O3 C9 C10 C12 . . . . 66.06(16) ?
    N2 C9 C10 C12 . . . . -113.93(12) ?
    O3 C9 C10 C11 . . . . -58.49(16) ?
    N2 C9 C10 C11 . . . . 121.52(12) ?
    C9 C10 C12 C17 . . . . -73.14(15) ?
    C11 C10 C12 C17 . . . . 48.22(17) ?
    C9 C10 C12 C13 . . . . 106.89(13) ?
    C11 C10 C12 C13 . . . . -131.75(13) ?
    C17 C12 C13 C14 . . . . -0.01(19) ?
    C10 C12 C13 C14 . . . . 179.96(11) ?
    C12 C13 C14 C15 . . . . -0.6(2) ?
    C13 C14 C15 C16 . . . . 0.3(2) ?
    C13 C14 C15 C18 . . . . 179.73(13) ?
    C14 C15 C16 C17 . . . . 0.7(2) ?
    C18 C15 C16 C17 . . . . -178.79(14) ?
    C15 C16 C17 C12 . . . . -1.3(2) ?
    C13 C12 C17 C16 . . . . 1.0(2) ?
    C10 C12 C17 C16 . . . . -179.00(13) ?
    C16 C15 C18 C19A . . . . -96.1(12) ?
    C14 C15 C18 C19A . . . . 84.4(13) ?
    C16 C15 C18 C19 . . . . -139.06(16) ?
    C14 C15 C18 C19 . . . . 41.5(2) ?
    C15 C18 C19 C21 . . . . 56.4(2) ?
    C15 C18 C19 C20 . . . . -179.71(16) ?
    C15 C18 C19A C21A . . . . -11(3) ?
    C15 C18 C19A C20A . . . . -170.6(16) ?
loop_
    _geom_hbond_atom_site_label_D
    _geom_hbond_atom_site_label_H
    _geom_hbond_atom_site_label_A
    _geom_hbond_site_symmetry_A
    _geom_hbond_distance_DH
    _geom_hbond_distance_HA
    _geom_hbond_distance_DA
    _geom_hbond_angle_DHA
    _geom_hbond_publ_flag
    O1 HO1 N1 . 0.847(9) 1.827(13) 2.5914(13) 149(2) yes
    N2 HN2 O1 4_575 0.902(9) 2.398(11) 3.2470(14) 156.8(14) yes
    N2 HN2 O2 4_575 0.902(9) 2.179(14) 2.8745(14) 133.4(14) yes
    C10 H10 O1 4_575 1.00 2.63 3.5545(16) 154.6 no
_shelx_space_group_comment
;
The symmetry employed for this shelxl refinement is uniquely defined
by the following loop, which should always be used as a source of
symmetry information in preference to the above space-group names.
They are only intended as comments.
;
_shelx_estimated_absorpt_T_min     0.878
_shelx_estimated_absorpt_T_max     0.980
_shelx_hkl_file
;
   0   0   1   -0.10    0.40
   0   0   2  201.18    7.20
   0   0   3    0.10    1.30
   0   0   3    0.40    1.10
   0   0   4 3127.29   89.69
   0   0   4 3076.99   89.59
   0   0   5   -0.30    1.50
   0   0   6 6314.87  180.68
   0   0  -6 6304.37  180.58
   0   0  -7   -2.70    1.70
   0   0   7    1.60    2.20
   0   0  -7    1.10    1.00
   0   0   7   -0.30    1.10
   0   0   8    1.90    2.50
   0   0  -8    0.20    2.40
   0   0  -8    0.70    1.30
   0   0   8    2.10    1.50
   0   0  -9    3.20    3.50
   0   0   9   -0.70    1.30
   0   0   9    2.30    3.00
   0   0   9    0.40    2.60
   0   0  -9    0.70    1.60
   0   0   9    3.50    3.10
   0   0  10   21.60    4.70
   0   0  10   23.30    4.80
   0   0  10   17.50    4.20
   0   0  10   23.40    4.60
   0   0 -10   16.20    7.30
   0   0  10   20.20    5.00
   0   0  10   27.60    4.70
   0   0  10   32.70    6.80
   0   0  11    5.20    3.20
   0   0  11   -0.80    2.40
   0   0  11   -0.30    2.50
   0   0  11    0.30    2.70
   0   0  11    0.10    3.40
   0   0  11    1.60    3.20
   0   0  11   -1.70    3.20
   0   0 -11   -1.60    2.10
   0   0  12  764.92   27.50
   0   0  12  783.32   28.10
   0   0  12  772.52   28.20
   0   0  12  777.02   28.70
   0   0  12  771.52   27.90
   0   0  12  745.03   32.80
   0   0  13   -3.20    4.80
   0   0  13    4.30    3.30
   0   0  13   -2.00    2.70
   0   0  13   -0.90    2.30
   0   0  14 1294.07   41.20
   0   0  14 1258.17   40.60
   0   0  14 1263.97   40.70
   0   0  14 1278.87   41.00
   0   0  15    2.40    2.00
   0   0  15   -2.50    2.10
   0   0  15    1.00    1.80
   0   0  16  311.77   12.70
   0   1   0    1.40    0.60
   0   1   0    0.60    0.60
   0  -1   0    0.00    0.50
   0   1  -1 1264.77   36.20
   0   1  -1 1257.37   36.30
   0   1  -1 1232.08   36.40
   0   1   1 1280.47   37.10
   0  -1   1 1305.97   36.40
   0   1  -2  146.59    5.10
   0   1  -2  166.48    6.30
   0  -1   2  127.09    6.40
   0  -1   2  146.39    4.70
   0  -1   2  151.88    5.40
   0   1  -3  790.02   23.70
   0   1  -3  819.42   23.70
   0   1   3  801.02   26.20
   0  -1   3  853.11   24.10
   0  -1   3  841.12   24.20
   0  -1   3  792.42   25.70
   0   1  -4 5069.69  139.79
   0   1   4 4848.11  141.79
   0  -1   4 4923.11  142.69
   0  -1   4 5132.19  140.39
   0   1  -5   16.50    1.80
   0   1   5   14.60    1.50
   0   1  -5   12.60    1.60
   0   1   5   16.70    3.00
   0   1  -5   14.80    2.50
   0  -1   5   12.70    1.80
   0  -1   5   15.00    3.30
   0   1  -6 3101.59   90.89
   0   1   6 3180.48   95.39
   0   1  -6 3209.08   92.79
   0   1   6 3301.97   90.89
   0  -1   6 3110.59   94.69
   0  -1   6 3205.28   91.49
   0  -1  -6 3260.57   90.29
   0  -1  -6 3209.98   95.59
   0   1   7  269.97   12.70
   0   1  -7  263.57   10.10
   0   1   7  280.27   10.10
   0   1  -7  264.47   11.60
   0  -1  -7  264.87   13.60
   0  -1   7  271.67   10.60
   0  -1   7  269.87   13.30
   0  -1  -7  274.27    9.60
   0   1   8  564.24   21.30
   0   1  -8  584.54   21.90
   0   1   8  623.54   20.40
   0   1  -8  597.54   20.50
   0   1   8  638.84   24.00
   0  -1  -8  624.64   25.20
   0  -1   8  632.24   21.10
   0  -1   8  653.33   32.70
   0  -1  -8  630.14   19.90
   0   1   9   89.89    7.80
   0   1   9   85.79    6.90
   0   1   9   92.79    6.80
   0   1   9   88.49    5.70
   0   1   9   88.39    7.10
   0   1   9   80.49    7.00
   0   1  -9   84.69    5.70
   0  -1  -9   82.59    5.30
   0  -1   9   74.79    6.70
   0  -1  -9   85.59    8.70
   0  -1   9   83.39    8.30
   0  -1   9   88.59    8.30
   0  -1   9   83.99    7.10
   0  -1   9   89.09    7.00
   0  -1   9   88.39    6.00
   0   1  10  999.00   33.90
   0   1  10  950.20   33.90
   0   1  10  977.50   34.30
   0   1  10 1001.70   32.80
   0   1 -10 1049.20   33.20
   0   1  10  926.01   33.40
   0   1  10 1130.49   34.80
   0   1  10  956.00   33.90
   0   1  10 1017.60   34.70
   0   1  10  951.90   36.60
   0  -1  10  993.20   34.40
   0  -1  10  982.40   34.10
   0  -1  10 1051.59   33.60
   0  -1  10  983.40   34.70
   0  -1  10  976.30   33.90
   0  -1 -10 1029.10   38.80
   0  -1 -10 1012.50   32.60
   0  -1  10  956.60   34.00
   0  -1  10 1038.30   38.10
   0   1  11 1069.39   36.30
   0   1  11 1133.19   38.40
   0   1 -11 1231.68   37.80
   0   1  11 1144.99   41.40
   0   1  11 1115.59   39.00
   0   1  11 1085.49   44.30
   0   1  11 1067.59   36.90
   0   1  11 1093.79   36.90
   0   1  11 1142.79   39.60
   0  -1  11 1096.19   38.00
   0  -1 -11 1129.39   36.90
   0  -1  11 1149.58   39.30
   0  -1  11 1148.09   42.80
   0  -1 -11 1195.98   45.10
   0  -1  11 1076.09   45.10
   0  -1  11 1172.98   37.70
   0  -1  11 1149.58   38.30
   0   1  12 1165.38   38.90
   0   1  12 1112.59   38.60
   0   1  12 1173.68   39.30
   0   1  12 1125.49   39.00
   0  -1  12 1146.79   38.70
   0  -1  12 1210.28   39.90
   0  -1  12 1120.99   39.50
   0  -1  12 1187.98   39.00
   0  -1  12 1161.78   39.10
   0  -1  12 1145.09   38.70
   0   1  13  157.18    9.70
   0   1  13  150.48    9.50
   0   1  13  154.18    9.30
   0   1  13  144.09    9.70
   0   1  13  153.38   12.80
   0  -1  13  158.28   12.70
   0  -1  13  146.99    9.30
   0  -1  13  154.68    9.40
   0  -1  13  161.98   10.20
   0  -1  13  174.88   11.50
   0  -1  13  150.08    9.30
   0   1  14    5.20    2.50
   0   1  14    4.20    2.50
   0   1  14    4.10    2.40
   0   1  14    9.60    3.30
   0  -1  14    5.60    2.60
   0  -1  14    6.10    2.70
   0  -1  14    7.80    2.70
   0  -1  14    8.30    3.00
   0  -1  14    8.60    2.90
   0   1  15    5.10    2.10
   0   1  15    3.80    2.30
   0   1  15   -0.60    1.90
   0   1  15    5.50    2.80
   0  -1  15    3.90    2.70
   0  -1  15    5.40    2.00
   0  -1  15    2.90    2.10
   0  -1  15    0.80    1.90
   0  -1  15    3.30    2.30
   0  -1  16   68.99    4.30
   0  -1  16   60.69    6.20
   0   2   0 1684.83   49.50
   0  -2   0 1705.43   49.10
   0  -2   0 1690.53   49.10
   0   2   3   18.70    2.10
   0   2   3   18.60    3.40
   0   2  -3   19.10    2.20
   0   2  -3   19.80    2.50
   0  -2   3   21.40    3.00
   0  -2  -3   17.10    1.90
   0  -2   3   19.80    2.30
   0  -2   4 5123.69  146.79
   0   2   5  209.78    8.60
   0   2  -5  221.28    8.70
   0   2   5  214.08    9.40
   0  -2   5  220.78    9.10
   0  -2  -5  209.68    8.20
   0  -2   5  238.08   10.90
   0   2   6  974.40   31.70
   0   2  -6  908.61   28.10
   0   2   6 1007.60   30.50
   0   2  -6  983.00   30.40
   0  -2   6 1022.00   31.10
   0  -2   6  935.71   33.20
   0  -2  -6  963.60   29.60
   0  -2  -6  982.00   34.50
   0   2  -7  531.45   18.10
   0   2   7  476.25   18.40
   0   2   7  499.25   19.50
   0   2   7  524.95   18.00
   0  -2  -7  501.65   22.00
   0  -2  -7  515.45   17.30
   0  -2   7  526.85   18.60
   0  -2   7  497.55   20.90
   0   2  -8   43.80    4.20
   0   2   8   34.80    4.60
   0   2   8   36.90    3.80
   0   2   8   47.40    5.50
   0  -2   8   37.50    4.20
   0  -2   8   34.00    4.70
   0  -2   8   36.80    6.40
   0  -2  -8   42.50    6.30
   0  -2  -8   36.40    3.80
   0   2   9 1941.21   59.59
   0   2   9 1972.40   59.29
   0   2  -9 2057.39   59.39
   0   2   9 1886.51   59.89
   0   2   9 1913.41   61.59
   0   2   9 1950.90   61.59
   0   2   9 1821.02   58.29
   0   2   9 1844.62   59.89
   0  -2  -9 2088.69   65.89
   0  -2   9 1863.61   59.49
   0  -2   9 1955.10   59.69
   0  -2   9 1951.20   63.69
   0  -2   9 1851.01   57.89
   0  -2   9 1891.11   64.09
   0  -2  -9 2013.90   58.29
   0  -2   9 1855.71   60.79
   0   2  10 1215.98   42.80
   0   2  10 1178.18   40.50
   0   2  10 1210.18   40.70
   0   2 -10 1270.57   40.30
   0   2  10 1311.27   40.30
   0   2  10 1225.48   40.40
   0   2  10 1169.28   40.40
   0   2  10 1239.98   39.70
   0   2  10 1180.08   40.90
   0  -2  10 1197.28   40.80
   0  -2  10 1225.88   40.60
   0  -2  10 1239.48   45.20
   0  -2 -10 1213.58   39.40
   0  -2  10 1261.27   41.80
   0  -2  10 1254.47   41.30
   0  -2  10 1238.68   40.90
   0  -2  10 1232.08   40.60
   0   2  11  598.94   23.20
   0   2  11  564.34   21.50
   0   2  11  567.64   22.20
   0   2  11  580.44   22.10
   0   2  11  541.35   24.40
   0   2 -11  587.74   22.40
   0   2  11  586.24   22.70
   0  -2  11  597.14   23.00
   0  -2  11  577.24   22.40
   0  -2  11  596.04   23.10
   0  -2 -11  553.54   21.60
   0  -2  11  589.14   22.80
   0  -2  11  617.34   27.20
   0  -2  11  604.34   23.70
   0  -2  11  501.05   28.10
   0  -2 -11  551.24   28.10
   0   2  12   22.60    4.70
   0   2  12   26.70    5.40
   0   2  12   28.40    5.10
   0   2  12   20.10    4.70
   0   2 -12   19.80    4.50
   0   2  12   22.70    4.60
   0   2  12   23.50    4.50
   0   2  12   19.20    4.50
   0  -2  12   27.50    5.30
   0  -2  12   27.20    5.00
   0  -2  12   30.00    5.10
   0  -2  12   24.40    4.70
   0  -2  12   20.60    5.10
   0  -2  12   19.40    4.30
   0  -2 -12   22.30    5.00
   0  -2  12   39.30    7.90
   0   2  13  373.16   15.50
   0   2  13  347.07   15.50
   0   2  13  349.37   15.20
   0   2  13  337.87   14.90
   0  -2  13  351.16   15.10
   0  -2  13  312.97   18.70
   0  -2  13  349.77   15.30
   0  -2  13  335.87   15.70
   0  -2  13  353.06   15.50
   0  -2  13  333.07   14.50
   0   2  14  167.98    8.80
   0   2  14  130.79    8.30
   0   2  14  176.08    9.20
   0   2  14  157.88    8.60
   0  -2  14  163.68    9.40
   0  -2  14  145.09    8.20
   0  -2  14  153.78    8.60
   0  -2  14  152.28    8.70
   0  -2  14  143.29    8.50
   0   2  15   19.60    3.10
   0   2  15   29.50    3.50
   0   2  15   21.80    3.70
   0  -2  15   26.40    3.70
   0  -2  15   23.20    3.70
   0  -2  15   18.00    2.90
   0  -2  16   66.69    4.40
   0   3   0    3.70    1.50
   0  -3   0   -0.50    1.10
   0  -3   0    0.30    1.40
   0  -3   0    0.10    1.20
   0   3  -1  105.39    5.90
   0   3   1  101.99    5.80
   0  -3  -1  108.09    5.50
   0  -3   1   97.19    5.20
   0  -3   1  104.09    5.40
   0  -3  -1   95.09    5.80
   0  -3   1  101.99    4.70
   0   3   2  175.38    8.20
   0   3  -2  189.18    8.70
   0   3  -2  175.68    7.60
   0  -3   2  176.48    6.00
   0  -3  -2  180.58    7.80
   0  -3   2  174.68    7.60
   0  -3   2  175.88    8.10
   0  -3   2  177.88    8.30
   0   3   3  833.92   27.30
   0   3  -3  856.11   26.80
   0  -3   3  839.72   27.50
   0  -3   3  844.12   27.80
   0  -3  -3  845.62   26.70
   0   3   4  217.08    9.60
   0   3   4  216.08    8.80
   0   3  -4  224.28    9.30
   0  -3  -4  214.28    9.00
   0  -3   4  222.78   10.40
   0  -3   4  201.08    9.70
   0   3   5   76.39    5.00
   0   3  -5   71.29    4.80
   0   3   5   65.49    4.90
   0  -3  -5   59.39    4.40
   0  -3   5   77.59    5.50
   0  -3   5   75.39    6.10
   0  -3  -5   72.89    6.70
   0   3   6  304.27   13.00
   0   3   6  324.77   13.30
   0   3  -6  313.57   12.90
   0   3   6  309.67   12.90
   0  -3   6  326.17   13.70
   0  -3  -6  317.67   12.60
   0  -3  -6  329.07   16.30
   0  -3   6  326.47   15.00
   0   3   7   49.10    5.30
   0   3   7   52.69    4.80
   0   3  -7   53.29    4.70
   0   3   7   51.79    4.80
   0  -3  -7   50.19    4.30
   0  -3   7   57.69    5.80
   0  -3  -7   39.50    6.30
   0  -3   7   54.39    5.10
   0  -3   7   48.90    5.70
   0   3   8 1232.88   38.90
   0   3  -8 1271.37   39.30
   0   3   8 1208.58   39.10
   0   3   8 1170.78   39.20
   0   3   8 1204.78   39.50
   0   3   8 1136.49   39.30
   0  -3   8 1209.78   40.10
   0  -3   8 1196.28   39.90
   0  -3   8 1127.69   42.00
   0  -3  -8 1172.48   44.20
   0  -3   8 1161.88   39.30
   0  -3   8 1152.28   39.00
   0  -3  -8 1180.88   38.20
   0  -3   8 1236.68   38.00
   0   3   9 1489.35   53.19
   0   3   9 1711.93   53.89
   0   3   9 1704.13   53.39
   0   3   9 1693.53   53.89
   0   3   9 1756.42   53.09
   0   3   9 1603.54   53.09
   0   3   9 1616.34   53.99
   0   3   9 1765.52   53.19
   0  -3  -9 1814.82   56.99
   0  -3  -9 1705.43   59.79
   0  -3   9 1690.23   52.19
   0  -3   9 1608.94   57.19
   0  -3   9 1715.13   53.49
   0  -3   9 1596.94   52.69
   0  -3   9 1650.33   51.79
   0  -3   9 1693.53   54.29
   0  -3   9 1747.23   53.29
   0  -3   9 1738.33   53.99
   0   3  10    2.30    7.90
   0   3  10    8.00    3.50
   0   3  10    2.30    3.50
   0   3  10    0.10    3.10
   0   3  10    2.40    2.90
   0   3  10   -0.70    4.50
   0   3  10   -0.60    4.10
   0   3 -10    1.80    2.50
   0   3  10    0.20    2.30
   0   3  10    5.40    3.10
   0  -3  10    2.00    3.10
   0  -3 -10    2.30    2.60
   0  -3  10    0.20    2.50
   0  -3  10    1.40    3.60
   0  -3  10   11.30    3.70
   0  -3  10    3.50    3.50
   0  -3  10    4.90    4.20
   0  -3  10    2.40    2.80
   0  -3  10    7.30    3.50
   0  -3  10    0.60    3.20
   0   3  11  532.85   20.90
   0   3 -11  540.95   21.70
   0   3  11  547.25   21.50
   0   3  11  550.44   24.90
   0   3  11  553.24   21.90
   0   3  11  521.95   21.20
   0   3  11  557.04   21.20
   0  -3 -11  507.45   27.50
   0  -3  11  547.35   22.30
   0  -3  11  540.45   21.70
   0  -3  11  514.55   22.30
   0  -3  11  498.35   20.60
   0  -3 -11  537.55   21.10
   0  -3  11  538.75   21.60
   0  -3  11  498.95   25.20
   0  -3  11  533.55   21.20
   0  -3  11  523.15   19.90
   0   3  12  309.07   14.00
   0   3  12  299.87   14.50
   0   3  12  322.27   14.60
   0   3  12  293.57   13.90
   0   3  12  286.67   13.50
   0  -3  12  337.47   24.90
   0  -3  12  307.27   15.10
   0  -3  12  293.87   14.50
   0  -3  12  288.97   13.80
   0  -3  12  301.37   14.40
   0  -3  12  291.77   13.80
   0   3  13    8.40    3.00
   0   3  13    7.10    3.00
   0   3  13   13.10    3.70
   0   3  13    3.80    3.00
   0   3  13   10.50    3.20
   0  -3  13   -0.40    4.30
   0  -3  13    6.30    2.90
   0  -3  13    3.80    3.00
   0  -3  13    8.50    2.90
   0  -3  13   15.30    3.80
   0  -3  13    5.20    2.80
   0   3  14   87.79    6.50
   0   3  14   86.99    6.20
   0   3  14   90.49    6.20
   0  -3  14   85.99    6.50
   0  -3  14   87.09    6.20
   0  -3  14   89.69    6.90
   0   3  15    3.70    2.30
   0   3  15    4.10    1.70
   0   3  15    4.20    2.80
   0  -3  15    4.10    2.00
   0  -3  15    4.70    2.50
   0  -3  15    4.30    2.10
   0  -3  15    1.00    1.70
   0   4   0 1084.19   35.60
   0   4   0 1086.49   33.40
   0  -4   0 1075.89   34.30
   0  -4   0 1123.49   34.70
   0   4   1  240.78   11.00
   0   4  -1  229.68   11.30
   0   4   1  224.28    9.10
   0  -4  -1  236.28   10.30
   0  -4   1  230.48    9.30
   0  -4   1  224.88    9.70
   0  -4   1  228.58   10.10
   0  -4  -1  230.58   10.70
   0   4  -2  129.49    7.70
   0   4   2  135.89    6.10
   0   4   2  134.29    7.80
   0  -4  -2  129.69    7.10
   0  -4   2  134.69    7.30
   0  -4   2  130.79    5.50
   0  -4   2  127.39    7.00
   0   4  -3 2262.67   67.39
   0   4   3 2110.79   65.19
   0   4   3 2290.67   68.59
   0  -4  -3 2208.48   67.39
   0  -4  -3 2375.36   70.09
   0  -4   3 2332.87   68.39
   0   4  -4  586.04   20.10
   0   4   4  571.74   21.00
   0   4   4  500.85   18.00
   0  -4   4  572.64   21.30
   0  -4  -4  534.25   19.80
   0  -4  -4  549.95   22.50
   0  -4   4  560.34   21.20
   0   4   5 3753.82  107.89
   0   4  -5 3834.62  108.69
   0   4   5 3742.43  109.59
   0   4   5 3636.64  106.49
   0  -4   5 3785.62  109.99
   0  -4  -5 3634.34  108.29
   0  -4  -5 3668.33  112.49
   0  -4   5 3729.63  110.39
   0  -4   5 3606.74  107.19
   0   4   6   17.90    3.70
   0   4   6   17.80    3.90
   0   4   6   17.90    3.70
   0   4  -6   14.50    3.30
   0  -4   6   22.00    5.50
   0  -4  -6   18.50    5.30
   0  -4   6   22.80    4.10
   0  -4  -6   16.60    3.40
   0  -4   6   24.70    4.70
   0   4  -7   10.20    3.10
   0   4   7    8.30    3.00
   0   4   7    7.90    3.00
   0  -4   7    7.40    2.90
   0  -4   7    9.40    3.00
   0  -4  -7    4.20    2.20
   0  -4   7    2.00    2.40
   0  -4  -7    8.00    4.40
   0   4   8  237.98   12.20
   0   4   8  243.28   12.70
   0   4  -8  259.27   13.00
   0   4   8  236.58   13.00
   0   4   8  232.28   12.30
   0   4   8  242.98   12.10
   0   4   8  249.88   12.90
   0   4   8  239.88   12.80
   0  -4   8  247.98   12.60
   0  -4   8  248.08   17.90
   0  -4   8  255.47   12.20
   0  -4  -8  265.37   12.70
   0  -4   8  238.98   12.50
   0  -4   8  250.77   13.00
   0  -4   8  251.97   11.60
   0  -4   8  243.88   13.50
   0  -4  -8  221.78   15.80
   0  -4   8  239.78   14.60
   0   4   9  821.52   30.60
   0   4   9  828.92   29.80
   0   4   9  861.31   29.70
   0   4   9  813.62   29.90
   0   4   9  813.42   29.10
   0   4   9  804.42   29.80
   0   4   9  760.62   29.20
   0   4  -9  938.31   31.80
   0  -4   9  833.32   33.80
   0  -4   9  853.91   28.50
   0  -4   9  861.81   32.10
   0  -4   9  785.52   28.40
   0  -4  -9  838.62   36.20
   0  -4  -9  809.82   29.90
   0  -4   9  828.72   30.30
   0  -4   9  826.82   29.70
   0  -4   9  834.92   29.40
   0  -4   9  821.82   30.00
   0  -4   9  749.92   28.60
   0   4  10   64.69    7.00
   0   4  10   63.39    6.80
   0   4  10   63.69    7.00
   0   4  10   65.79    6.40
   0   4  10   62.89    7.00
   0   4 -10   63.29    6.90
   0   4  10   59.89    6.40
   0  -4  10   63.59    6.90
   0  -4  10   58.19    6.40
   0  -4  10   65.29    6.30
   0  -4 -10   67.99    6.80
   0  -4  10   62.49    7.10
   0  -4  10   66.59    8.20
   0  -4  10   57.19    8.00
   0  -4 -10   42.50    8.40
   0  -4  10   66.69    6.90
   0   4 -11   36.70    6.20
   0   4  11   41.10    5.50
   0   4  11   32.50    6.20
   0   4  11   32.70    5.40
   0   4  11   34.70    5.50
   0   4  11   35.00    5.20
   0   4  11   32.80    5.50
   0   4  11   30.70    5.30
   0  -4  11   30.30    5.10
   0  -4  11   39.50    5.50
   0  -4  11   33.80    5.30
   0  -4  11   31.40    5.50
   0  -4  11   28.40    5.00
   0  -4 -11   30.20    8.30
   0  -4  11   40.60    5.80
   0  -4  11   35.90    7.80
   0  -4  11   31.50    5.60
   0  -4 -11   22.30    5.00
   0   4  12   23.00    4.30
   0   4  12   20.90    4.40
   0   4  12   25.60    4.40
   0   4  12   25.10    4.90
   0  -4  12   16.70    4.00
   0  -4  12   20.10    4.10
   0  -4  12   22.20    6.10
   0   4  13  226.28   10.80
   0   4  13  230.58   10.80
   0   4  13  224.68   10.80
   0   4  13  243.78   11.50
   0   4  13  243.08   11.80
   0  -4  13  238.68   11.50
   0  -4  13  233.18   11.60
   0  -4  13  217.18   11.80
   0  -4  13  218.38   11.00
   0  -4  13  195.38   14.40
   0   4  14   14.70    2.90
   0   4  14   13.10    3.80
   0   4  14   15.40    2.80
   0  -4  14   18.90    5.00
   0  -4  14   10.00    2.80
   0  -4  14   17.10    3.20
   0  -4  14   13.10    3.10
   0   4  15   72.49    4.40
   0   4  15   60.69    5.80
   0  -4  15   71.99    4.90
   0  -4  15   64.89    5.20
   0  -4  15   66.79    5.10
   0   5   0   -1.40    1.70
   0   5   0   -0.90    1.70
   0  -5   0    0.50    2.10
   0  -5   0    1.40    1.80
   0   5  -1    2.50    2.40
   0   5   1    2.30    2.10
   0   5   1   -0.70    1.70
   0  -5  -1    1.70    2.20
   0  -5   1   -2.30    2.00
   0  -5  -1    4.60    2.70
   0  -5   1   -2.80    1.70
   0   5  -2  640.84   24.70
   0   5   2  682.93   25.30
   0   5   2  655.13   21.70
   0  -5  -2  663.53   25.10
   0  -5  -2  676.13   24.00
   0  -5   2  660.43   23.50
   0  -5   2  660.63   23.50
   0  -5   2  625.74   23.40
   0   5   3 1530.35   50.99
   0   5   3 1573.84   48.10
   0  -5  -3 1625.94   52.19
   0  -5   3 1593.34   49.90
   0  -5   3 1509.25   47.80
   0  -5  -3 1596.04   49.90
   0   5   4 1238.88   42.90
   0   5   4 1273.07   40.30
   0  -5   4 1307.77   42.70
   0  -5  -4 1289.87   41.90
   0  -5  -4 1240.98   44.40
   0  -5   4 1278.27   40.00
   0   5   5   28.20    4.70
   0   5   5   24.90    4.10
   0  -5   5   40.10    9.90
   0  -5  -5   28.30    7.20
   0  -5   5   31.80    4.60
   0  -5  -5   28.50    5.40
   0   5   6  281.97   13.80
   0   5   6  283.17   13.80
   0   5   6  282.87   13.50
   0   5   6  303.67   13.30
   0   5   6  289.37   14.90
   0  -5   6  287.17   13.50
   0  -5  -6  292.37   17.30
   0  -5   6  291.47   12.90
   0  -5   6  259.57   13.20
   0  -5   6  309.07   15.70
   0  -5  -6  295.17   14.30
   0   5   7  424.26   17.10
   0   5   7  395.96   18.60
   0   5   7  389.66   17.40
   0   5   7  415.26   17.40
   0   5   7  371.36   17.00
   0   5   7  381.86   16.80
   0   5   7  374.06   20.90
   0  -5  -7  397.96   17.90
   0  -5   7  412.26   17.30
   0  -5   7  414.16   20.00
   0  -5   7  405.56   16.30
   0  -5   7  376.16   16.30
   0  -5   7  391.76   17.00
   0  -5   7  386.36   17.20
   0  -5   7  431.36   18.50
   0  -5  -7  372.16   21.20
   0   5   8   59.09    7.00
   0   5   8   53.99    7.00
   0   5   8   72.69    7.20
   0   5   8   77.99    7.60
   0   5   8   71.69    6.40
   0   5   8   65.99    6.90
   0   5   8   72.79    7.40
   0  -5  -8   68.19    7.10
   0  -5   8   74.29    7.20
   0  -5  -8   63.09    9.20
   0  -5   8   65.39    7.00
   0  -5   8   61.59    6.00
   0  -5   8   62.59    6.80
   0  -5   8   60.09    7.50
   0  -5   8   69.99    6.70
   0  -5   8   76.99    6.60
   0   5   9   34.60    6.80
   0   5   9   32.50    9.10
   0   5   9   30.70    5.10
   0   5   9   27.60    5.60
   0   5   9   35.30    5.70
   0   5   9   23.50    5.60
   0   5   9   25.90    5.70
   0  -5   9   31.20    7.80
   0  -5  -9   31.00    5.50
   0  -5   9   25.90    6.50
   0  -5  -9   30.60    8.30
   0  -5   9   23.20    5.50
   0  -5   9   32.20    5.30
   0   5  10  741.73   27.40
   0   5  10  773.22   27.80
   0   5  10  764.12   30.70
   0   5  10  741.03   27.80
   0   5  10  753.72   28.00
   0   5  10  743.43   26.80
   0   5  10  709.23   27.20
   0  -5 -10  715.13   35.10
   0  -5  10  654.03   31.20
   0  -5 -10  735.03   30.40
   0  -5  10  740.73   26.30
   0  -5  10  734.33   27.10
   0  -5  10  731.83   28.10
   0  -5  10  749.92   27.80
   0  -5  10  763.12   28.00
   0  -5  10  716.53   26.20
   0   5  11   41.10    5.60
   0   5  11   40.00    5.50
   0   5  11   43.50    5.50
   0   5  11   49.50    6.00
   0   5  11   46.20    6.00
   0  -5  11   47.10    5.90
   0  -5  11   44.70    6.00
   0  -5  11   39.60    5.40
   0  -5  11   39.60    5.90
   0  -5  11   41.70    5.50
   0  -5  11   42.50    8.50
   0  -5  11   42.70    7.30
   0   5  12   27.70    4.50
   0   5  12   29.30    4.50
   0   5  12   34.30    4.80
   0   5  12   31.70    4.80
   0   5  12   27.30    4.70
   0   5  12   29.80    4.70
   0  -5  12   27.60    4.30
   0  -5  12   32.50    5.00
   0  -5  12   31.10    4.80
   0  -5  12   20.70    4.70
   0  -5  12   24.90    4.10
   0  -5  12   19.80    6.00
   0   5  13   -0.30    1.70
   0   5  13    2.60    2.00
   0   5  13    5.10    2.20
   0   5  13   -1.90    1.80
   0  -5  13   -0.70    2.10
   0  -5  13   -0.30    2.10
   0  -5  13    5.00    4.10
   0  -5  13    2.10    2.00
   0   5  14   40.70    4.00
   0   5  14   43.30    3.90
   0   5  14   31.50    3.70
   0  -5  14   40.10    3.80
   0  -5 -14   29.80    4.60
   0  -5  14   52.19    4.50
   0  -5  14   36.20    4.20
   0   6   0  522.35   23.20
   0   6   0  556.94   20.20
   0  -6   0  546.65   19.80
   0  -6   0  568.94   21.30
   0  -6   0  581.74   22.50
   0   6   1   31.60    4.70
   0   6   1   27.10    5.40
   0   6  -1   24.70    5.30
   0   6  -1   24.20    4.10
   0  -6  -1   27.40    4.20
   0  -6   1   36.00    4.10
   0  -6   1   27.80    5.40
   0  -6  -1   32.10    5.60
   0  -6  -1   29.80    5.20
   0   6   2   42.90    6.10
   0   6   2   44.10    4.80
   0  -6   2   41.40    4.30
   0  -6  -2   44.10    6.20
   0  -6  -2   49.30    5.00
   0  -6  -2   44.30    5.60
   0   6   3 1021.00   36.90
   0   6   3  999.80   32.60
   0  -6  -3 1013.00   35.50
   0  -6   3  980.10   34.40
   0  -6  -3  917.91   31.60
   0  -6  -3  991.50   36.90
   0  -6   3 1013.90   32.70
   0   6   4 1921.51   56.79
   0   6   4 1692.83   57.19
   0   6   4 1680.03   52.99
   0   6   4 1688.43   54.69
   0  -6   4 1689.33   52.99
   0  -6  -4 1773.22   56.29
   0  -6  -4 1659.63   58.29
   0  -6  -4 1503.95   51.39
   0  -6   4 1681.13   55.69
   0  -6   4 1833.02   55.49
   0   6   5  311.97   15.30
   0   6   5  266.27   13.30
   0   6   5  282.27   13.80
   0   6   5  286.07   14.10
   0   6   5  297.07   16.20
   0   6   5  298.97   14.20
   0   6   5  296.27   14.10
   0   6   5  279.67   15.20
   0  -6   5  300.07   14.00
   0  -6   5  282.47   14.30
   0  -6   5  287.37   14.40
   0  -6   5  287.67   15.30
   0  -6   5  272.07   13.60
   0  -6   5  284.47   13.80
   0  -6  -5  298.37   17.60
   0  -6   5  263.57   15.60
   0  -6  -5  284.97   15.10
   0   6   6    7.70    4.00
   0   6   6    6.50    4.30
   0   6   6    5.90    3.50
   0   6   6    3.80    3.00
   0   6   6    7.60    3.30
   0   6   6    3.00    3.10
   0   6   6   11.60    4.00
   0  -6  -6    6.50    3.60
   0  -6   6   10.20    3.50
   0  -6   6    4.60    4.00
   0  -6   6    0.60    2.70
   0  -6   6    7.60    3.80
   0  -6   6    8.90    3.50
   0  -6  -6    9.70    7.70
   0  -6   6    7.10    2.90
   0  -6   6    6.90    4.00
   0   6   7  112.59    9.00
   0   6   7  114.09    8.20
   0   6   7  126.59    8.90
   0   6   7  125.99   11.60
   0   6   7  108.29    8.60
   0   6   7  122.59    9.30
   0   6   7  107.39    8.60
   0  -6   7  112.89    8.00
   0  -6   7  116.49    8.40
   0  -6   7  117.39   10.00
   0  -6   7  114.39    8.90
   0  -6   7  123.99   10.30
   0  -6   7  117.49    8.90
   0  -6   7  120.29    8.10
   0  -6   7  107.19    9.00
   0   6   8    2.80    2.90
   0   6   8   -0.10    2.90
   0   6   8    3.30    3.30
   0   6   8    6.10    3.50
   0   6   8    0.30    2.60
   0   6   8    1.70    3.00
   0  -6   8    5.80    3.30
   0  -6   8   -1.90    2.60
   0  -6   8    3.00    2.70
   0  -6   8   -0.60    2.90
   0  -6  -8    6.70    3.70
   0  -6   8    3.60    3.30
   0  -6   8    1.30    3.60
   0  -6   8   -1.00    3.30
   0  -6   8   -4.90    5.10
   0  -6  -8   -3.60    4.50
   0   6   9    4.90    3.10
   0   6   9    4.80    3.10
   0   6   9    8.40    4.30
   0   6   9    3.60    3.20
   0   6   9    4.50    3.50
   0   6   9    6.40    3.50
   0   6   9    9.00    3.30
   0  -6   9    3.70    3.30
   0  -6   9    7.40    3.30
   0  -6   9    5.00    3.20
   0  -6   9    5.80    3.00
   0  -6  -9   16.40    7.10
   0  -6   9    1.90    3.30
   0  -6   9    7.60    3.20
   0  -6  -9    5.90    4.60
   0  -6   9    4.20    3.50
   0   6  10  102.49    8.10
   0   6  10   89.99    7.80
   0   6  10   92.89    7.50
   0   6  10   96.99    7.50
   0   6  10  117.89    8.40
   0   6  10  103.19    8.20
   0  -6  10   86.79    7.20
   0  -6  10  107.09    8.00
   0  -6  10   99.59    8.20
   0  -6  10  107.19   13.50
   0  -6  10   92.39    7.20
   0  -6  10   96.29    8.00
   0  -6  10   89.09    7.90
   0   6  11   93.79    7.50
   0   6  11   97.19    7.40
   0   6  11   82.39    7.20
   0   6  11   86.29    7.10
   0   6  11   89.19    7.00
   0   6  11   89.09    6.70
   0  -6  11   94.69    7.40
   0  -6  11   85.89    7.60
   0  -6  11   94.89    6.80
   0  -6  11   91.49    6.90
   0  -6  11   90.79    7.20
   0  -6  11   98.89    7.70
   0  -6  11   84.59    9.70
   0   6  12   14.60    3.30
   0   6  12   19.50    3.80
   0   6  12   19.10    3.80
   0   6  12   22.20    3.90
   0   6  12   31.50    4.30
   0  -6  12   15.30    3.40
   0  -6  12   21.10    4.10
   0  -6  12   25.80    4.50
   0  -6  12   17.60    3.40
   0  -6  12   16.80    3.30
   0  -6  12   17.90    3.90
   0   6  13    5.80    2.10
   0   6  13    7.10    2.50
   0   6  13    9.20    2.40
   0   6  13    6.40    2.20
   0  -6  13   11.10    2.70
   0  -6  13   11.40    2.70
   0  -6  13    8.50    2.30
   0   6  14   60.19    3.90
   0   6 -14   49.60    5.50
   0   6  14   59.39    3.80
   0  -6  14   53.19    4.30
   0  -6  14   56.79    5.00
   0   7   0    2.70    4.20
   0   7   0    0.30    4.50
   0   7   0    0.60    3.30
   0  -7   0   -2.30    2.70
   0  -7   0   -0.40    2.30
   0  -7   0   -3.50    3.20
   0   7   1    7.80    3.20
   0   7   1   10.20    5.10
   0   7  -1    2.40    3.90
   0   7   1    1.40    3.60
   0   7   1    6.10    4.60
   0   7   1   -4.40    3.30
   0   7  -1   -5.30    3.70
   0  -7  -1    3.10    3.40
   0  -7   1   -0.80    2.10
   0  -7   1   -4.90    3.00
   0  -7  -1   10.50    4.60
   0  -7  -1    3.40    3.10
   0  -7   1   -2.00    2.90
   0  -7  -1   -2.60    2.40
   0   7  -2  142.89   10.60
   0   7   2  130.99   10.00
   0   7   2  136.59    9.50
   0   7   2  131.89   11.40
   0   7  -2  137.09    9.40
   0   7   2  143.39   10.20
   0   7   2  138.19    8.30
   0  -7   2  137.09    9.60
   0  -7   2  140.19    8.70
   0  -7  -2  147.49    8.40
   0  -7  -2  151.88   11.40
   0  -7  -2  147.09   11.30
   0   7   3  200.48   10.50
   0   7   3  216.18   12.00
   0   7   3  183.18   16.40
   0   7   3  200.88   11.40
   0   7   3  201.28   11.90
   0   7   3  211.68   14.50
   0   7  -3  218.98   12.00
   0   7  -3  222.18   12.20
   0  -7   3  223.88   11.00
   0  -7  -3  229.78   14.60
   0  -7  -3  204.78   10.30
   0  -7   3  217.18   11.80
   0  -7   3  229.98   11.80
   0  -7   3  205.48   10.90
   0  -7  -3  202.08   13.50
   0  -7   3  198.28   12.70
   0   7   4    1.30    3.10
   0   7   4    6.50    4.30
   0   7   4    7.80    3.70
   0   7   4    1.60    3.50
   0   7   4    3.30    3.10
   0   7   4    7.80    3.90
   0   7   4    2.20    2.70
   0  -7   4    5.70    5.30
   0  -7   4   -2.40    3.40
   0  -7   4    2.20    3.00
   0  -7   4    0.50    4.30
   0  -7  -4    1.30    3.60
   0  -7   4    6.90    3.40
   0  -7  -4   10.50    3.90
   0  -7  -4    8.00    4.90
   0  -7   4    8.40    2.90
   0   7   5  320.47   15.30
   0   7   5  316.27   15.20
   0   7   5  307.17   18.40
   0   7   5  320.47   15.20
   0   7   5  323.67   15.90
   0   7   5  318.97   14.50
   0   7   5  321.57   15.00
   0  -7   5  281.47   15.00
   0  -7   5  315.57   17.00
   0  -7  -5  306.97   17.60
   0  -7   5  316.17   15.00
   0  -7   5  334.97   14.50
   0  -7   5  322.57   14.60
   0  -7   5  347.47   15.60
   0  -7  -5  344.67   20.00
   0  -7   5  305.07   14.70
   0   7   6  119.59    8.30
   0   7   6  119.39   11.20
   0   7   6  130.49    9.40
   0   7   6  110.79    9.20
   0   7   6  113.69    9.10
   0   7   6  118.19    9.10
   0   7   6  127.49    9.40
   0  -7   6  118.39    8.30
   0  -7  -6  114.79   12.20
   0  -7   6  130.09    8.30
   0  -7   6  112.49    9.00
   0  -7   6  115.29    9.30
   0  -7   6  113.89    8.70
   0  -7   6  120.89   11.90
   0  -7  -6  116.99   11.10
   0  -7   6  130.49    9.60
   0   7   7  172.08   11.00
   0   7   7  191.68   14.10
   0   7   7  188.88   11.30
   0   7   7  182.38   11.50
   0   7   7  195.38   11.60
   0   7   7  179.88   11.20
   0   7   7  171.88   12.70
   0  -7   7  173.78   10.90
   0  -7   7  204.28   14.00
   0  -7   7  194.88   13.50
   0  -7   7  206.98   11.00
   0  -7   7  188.18   11.40
   0  -7   7  158.78   11.00
   0  -7  -7  187.88   16.20
   0  -7   7  181.98   11.00
   0  -7   7  190.88   11.50
   0  -7  -7  189.48   13.80
   0   7   8  203.78   11.90
   0   7   8  187.28   14.60
   0   7   8  211.58   12.00
   0   7   8  196.68   11.00
   0   7   8  201.08   11.40
   0   7   8  208.48   11.90
   0   7   8  209.48   11.70
   0  -7   8  208.08   11.90
   0  -7   8  200.98   11.20
   0  -7   8  186.18   11.30
   0  -7   8  220.38   19.80
   0  -7   8  208.78   11.20
   0  -7   8  195.78   11.90
   0  -7  -8  199.38   14.60
   0  -7  -8  178.18   11.40
   0  -7   8  198.58   10.90
   0  -7   8  211.28   12.10
   0  -7  -8  191.88   17.00
   0   7   9  108.69    8.10
   0   7   9  113.99    8.50
   0   7   9  105.39    8.20
   0   7   9  113.29    8.60
   0   7   9   96.89    8.10
   0  -7   9  101.19    7.60
   0  -7   9   95.19   10.40
   0  -7   9  108.49    8.10
   0  -7   9   95.09    8.00
   0  -7   9  108.09    8.50
   0  -7   9  114.39    8.70
   0  -7   9  105.89    7.60
   0   7  10    3.30    2.70
   0   7  10    0.00    2.30
   0   7  10    1.30    2.50
   0   7  10    0.30    2.00
   0   7  10    1.90    2.50
   0   7  10    0.10    2.70
   0  -7  10    1.50    2.40
   0  -7  10   -0.30    2.10
   0  -7  10   -1.00    2.30
   0  -7  10   -2.20    2.40
   0  -7  10    2.90    4.20
   0  -7  10   -0.60    2.40
   0   7  11   22.90    3.60
   0   7  11   15.80    3.40
   0   7  11   17.80    3.90
   0   7  11   18.90    3.70
   0   7  11   13.50    3.10
   0   7  11   16.90    3.50
   0  -7  11   17.20    3.50
   0  -7  11   16.50    3.50
   0  -7  11   18.10    3.40
   0  -7  11   21.70    4.60
   0  -7  11   14.70    3.90
   0   7  12   31.30    4.00
   0   7  12   30.70    3.80
   0   7  12   38.70    5.90
   0   7  12   21.70    4.50
   0   7  12   32.20    4.00
   0  -7  12   28.00    4.30
   0  -7  12   32.90    3.70
   0  -7  12   24.30    3.90
   0  -7  12   25.90    5.00
   0   7  13    0.40    1.20
   0   7 -13   -0.80    2.00
   0   7  13    1.00    2.10
   0  -7  13    0.90    1.30
   0  -7  13    0.50    1.50
   0  -7  13   -0.20    1.50
   0   8   0  105.19    9.10
   0   8   0  102.49    9.20
   0   8   0  112.69    8.80
   0  -8   0  124.89    8.90
   0  -8   0  110.89    8.10
   0  -8   0  113.79    7.80
   0   8   1  102.39    8.90
   0   8   1   95.49    8.50
   0   8   1  103.39    9.10
   0   8  -1  105.39   10.00
   0   8  -1  112.69    8.80
   0   8  -1  105.89    8.70
   0   8   1  101.69    8.70
   0   8   1   91.19    8.20
   0  -8  -1   97.59    7.90
   0  -8  -1  109.39    7.60
   0  -8   1  104.69    7.50
   0  -8   1   95.99    7.80
   0  -8   1  100.59    8.60
   0  -8   1  117.99    9.10
   0  -8  -1  108.19   11.10
   0  -8  -1   92.69    8.10
   0   8   2  245.18   12.80
   0   8   2  216.28   17.70
   0   8   2  195.78   12.10
   0   8   2  254.57   13.30
   0   8   2  242.88   12.90
   0   8   2  244.28   11.70
   0   8   2  236.08   12.90
   0   8  -2  229.78   12.60
   0  -8   2  252.87   12.80
   0  -8  -2  233.38   11.50
   0  -8   2  222.58   12.80
   0  -8  -2  230.88   12.00
   0  -8  -2  237.68   12.70
   0  -8   2  225.88   14.20
   0  -8   2  245.48   12.20
   0  -8  -2  227.68   15.50
   0  -8   2  219.08   11.60
   0   8  -3   32.30    6.70
   0   8   3   35.40    5.90
   0   8   3   29.40    8.00
   0   8   3   28.40    5.80
   0   8   3   21.00    4.90
   0   8  -3   32.30    6.30
   0   8   3   31.70    5.80
   0   8   3   31.40    5.80
   0   8   3   29.20    5.20
   0   8  -3   32.70    5.70
   0  -8  -3   31.20    7.70
   0  -8   3   28.90    5.40
   0  -8  -3   22.10    4.60
   0  -8   3   31.40    5.50
   0  -8   3   25.00    4.70
   0  -8   3   15.60    6.10
   0  -8  -3   27.10    5.10
   0  -8   3   32.40    5.20
   0  -8  -3   34.40   11.40
   0   8   4  134.69    9.50
   0   8   4  104.49   12.50
   0   8   4  111.49    9.10
   0   8  -4  117.99   10.40
   0   8  -4  133.59    9.80
   0   8   4  113.19    8.20
   0   8   4  140.69   10.00
   0  -8   4  122.89    9.10
   0  -8  -4  111.09    8.10
   0  -8   4  131.99   10.20
   0  -8   4  115.79    9.50
   0  -8   4  122.49    8.50
   0  -8  -4  120.39   12.50
   0  -8  -4  126.59   13.30
   0  -8   4  128.99    8.50
   0   8   5   42.50    5.90
   0   8  -5   33.70    7.40
   0   8   5   54.19    6.40
   0   8  -5   52.29    6.70
   0   8   5   35.80    6.20
   0   8   5   51.69   10.30
   0   8   5   45.70    6.50
   0   8   5   55.39    6.70
   0   8   5   49.70    9.70
   0  -8   5   46.50    6.50
   0  -8   5   42.00    5.50
   0  -8   5   51.89    8.60
   0  -8  -5   35.90    8.90
   0  -8  -5   42.40    6.70
   0  -8  -5   48.20    9.20
   0  -8   5   46.90    6.80
   0  -8   5   33.70    5.30
   0  -8   5   51.09    7.00
   0   8   6  226.38   12.30
   0   8   6  209.88   21.20
   0   8   6  255.77   12.70
   0   8  -6  263.97   13.50
   0   8   6  248.58   13.20
   0   8   6  232.28   12.80
   0   8   6  244.48   13.50
   0   8   6  234.98   12.80
   0  -8  -6  234.88   18.80
   0  -8   6  261.47   13.50
   0  -8   6  218.98   11.90
   0  -8   6  247.78   12.40
   0  -8  -6  245.98   12.80
   0  -8   6  256.77   13.50
   0  -8   6  235.58   12.30
   0  -8   6  235.48   12.90
   0  -8  -6  226.88   19.80
   0   8   7   32.00    5.40
   0   8   7   27.40    5.00
   0   8   7   33.30    5.30
   0   8   7   35.20    6.10
   0   8  -7   40.00    6.00
   0   8   7   35.50    5.60
   0   8   7   27.60    4.80
   0  -8   7   31.40    4.70
   0  -8   7   33.40    5.00
   0  -8   7   32.70    5.70
   0  -8  -7   43.30    5.90
   0  -8   7   34.20    5.30
   0  -8   7   30.10    5.20
   0  -8   7   21.60    4.70
   0   8   8    6.60    3.40
   0   8  -8    5.70    3.60
   0   8   8    3.50    2.70
   0   8   8    3.30    2.70
   0   8   8    6.80    3.80
   0   8   8    3.80    2.70
   0   8   8    3.10    2.90
   0  -8  -8    1.20    3.40
   0  -8   8    7.20    3.60
   0  -8   8    2.40    3.10
   0  -8   8    7.60    2.70
   0  -8   8    1.20    2.40
   0  -8   8    3.30    2.70
   0  -8   8    3.70    3.70
   0   8   9  122.39    7.70
   0   8   9  130.59    8.40
   0   8   9  118.99    8.40
   0   8   9  134.99    8.70
   0   8   9  123.59    8.30
   0   8   9  133.29    8.70
   0   8  -9  125.09    8.70
   0  -8   9  119.29    8.40
   0  -8   9  124.69    8.60
   0  -8   9  110.39    7.60
   0  -8   9  128.69    8.10
   0  -8   9  123.89    7.80
   0   8  10    7.30    2.60
   0   8 -10    7.50    2.90
   0   8  10    9.80    2.80
   0   8  10   12.60    3.00
   0   8  10   12.90    3.30
   0   8  10   12.30    3.10
   0  -8  10    8.40    3.60
   0  -8  10   10.10    3.00
   0  -8  10   10.70    3.20
   0  -8  10   11.00    2.90
   0  -8  10   17.00    3.20
   0   8 -11   -0.60    2.00
   0   8  11    0.30    1.70
   0   8  11    3.00    1.80
   0   8  11    1.60    1.50
   0  -8  11    3.90    2.20
   0  -8  11   -1.60    2.20
   0  -8  11    4.00    2.10
   0  -8  11    3.90    1.80
   0  -8  11    1.80    2.10
   0   8  12   21.20    3.30
   0   8 -12   32.40    3.70
   0   8  12   29.00    3.20
   0   8  12   26.60    3.10
   0  -8  12   16.70    3.50
   0  -8  12   30.70    3.50
   0  -8  12   24.00    2.80
   0   9   0   -0.40    3.80
   0   9   0   -4.30    3.00
   0   9   0    2.00    4.00
   0  -9   0   -1.00    2.60
   0  -9   0   -3.50    2.10
   0  -9   0    0.30    3.30
   0  -9   0    1.90    3.30
   0   9  -1   -3.40    4.30
   0   9  -1   -0.90    3.10
   0   9   1   -1.40    3.40
   0   9  -1   -0.70    3.30
   0   9   1    0.10    3.90
   0   9   1    1.80    2.90
   0  -9  -1    1.60    3.40
   0  -9   1   -0.40    3.60
   0  -9   1    1.70    2.70
   0  -9   1    0.80    2.90
   0  -9  -1   -0.70    2.30
   0  -9  -1    1.10    2.70
   0  -9   1   -0.10    3.00
   0   9   2   62.49    7.60
   0   9  -2   68.79    7.50
   0   9  -2   72.29    7.20
   0   9  -2   71.79    8.80
   0   9   2   57.59    9.80
   0   9   2   66.29    7.00
   0   9   2   67.09    7.40
   0  -9   2   68.29    7.20
   0  -9   2   65.19    6.20
   0  -9   2   75.79    8.50
   0  -9  -2   77.09    7.50
   0  -9   2   66.69    6.30
   0  -9  -2   63.89    7.10
   0  -9  -2   63.39    6.00
   0   9   3   -1.00    3.10
   0   9   3   -0.30    3.20
   0   9   3    5.50    3.10
   0   9   3    4.00    3.10
   0   9   3   -3.80    3.40
   0   9  -3   -1.80    2.80
   0   9   3    3.70    3.00
   0  -9   3    4.40    5.80
   0  -9   3   -2.20    2.20
   0  -9  -3    3.50    2.80
   0  -9   3   -1.10    2.80
   0  -9   3    0.70    2.50
   0  -9  -3    6.30    3.40
   0   9   4   10.70    3.90
   0   9  -4   22.80    5.00
   0   9   4    8.10    3.60
   0   9   4   13.70    4.10
   0   9   4   23.70    4.70
   0   9   4   15.60    4.30
   0   9   4   19.40    4.10
   0  -9   4   13.00    3.70
   0  -9   4   19.80    5.60
   0  -9   4   14.40    3.90
   0  -9  -4   17.60    4.10
   0  -9   4   16.20    4.10
   0   9   5    2.90    3.10
   0   9   5   -2.50    2.60
   0   9   5   -0.40    3.30
   0   9   5   -1.40    2.80
   0   9   5    2.50    2.70
   0   9  -5   -0.90    3.40
   0   9   5   -0.80    2.30
   0  -9   5   -0.90    2.70
   0  -9   5    2.00    3.20
   0  -9   5   -1.20    2.10
   0  -9  -5    3.80    3.00
   0  -9   5    0.50    2.20
   0   9   6   46.30    5.30
   0   9   6   36.60    5.70
   0   9   6   38.50    5.70
   0   9  -6   48.40    6.50
   0   9   6   57.39    6.30
   0   9   6   38.90    5.20
   0   9   6   51.39    6.20
   0  -9   6   49.30    5.40
   0  -9   6   58.29    6.50
   0  -9   6   43.90    5.30
   0  -9   6   44.40    6.60
   0  -9  -6   44.40    6.00
   0  -9   6   48.80    6.40
   0  -9   6   31.20    4.90
   0   9   7  132.59    8.50
   0   9   7  139.19    9.00
   0   9   7  140.09    8.80
   0   9   7  122.69    8.10
   0   9   7  154.48    9.60
   0   9  -7  123.19    8.80
   0   9   7  115.29    8.20
   0  -9  -7  129.59    8.40
   0  -9   7  128.29    9.10
   0  -9   7  131.59    8.70
   0  -9   7  141.19    8.30
   0  -9   7  127.59    8.90
   0  -9   7  135.69    8.30
   0   9  -8    9.60    3.40
   0   9   8    7.50    2.90
   0   9   8   13.40    3.10
   0   9   8    7.90    2.80
   0   9   8    9.00    3.00
   0   9   8   11.20    3.00
   0  -9   8   12.10    2.90
   0  -9   8    9.60    2.80
   0  -9   8   11.80    3.20
   0  -9   8   15.20    4.00
   0  -9  -8   13.20    3.60
   0  -9   8   10.70    3.20
   0   9   9   33.50    4.30
   0   9   9   28.10    4.70
   0   9  -9   30.60    4.70
   0   9   9   27.40    4.10
   0  -9   9   26.60    4.60
   0  -9   9   28.50    4.40
   0  -9   9   27.90    3.90
   0  -9   9   26.00    4.10
   0  -9   9   34.00    4.00
   0   9  10   68.09    4.90
   0   9 -10   58.19    5.20
   0   9  10   63.89    5.00
   0  -9  10   67.79    4.80
   0  -9  10   62.59    5.00
   0  -9  10   66.29    4.60
   0  -9 -10   60.79    4.90
   0  -9  10   63.69    5.20
   0   9  11   -0.10    1.30
   0   9  11   -0.40    1.10
   0   9  11   -0.80    1.00
   0  -9  11    2.20    1.80
   0  -9  11    2.50    2.00
   0  -9  11   -1.20    1.20
   0  -9 -11    2.80    1.80
   0  -9 -11   -0.10    1.60
   0  10   0   53.39    7.00
   0  10   0   49.40    6.30
   0 -10   0   48.00    5.40
   0 -10   0   48.70    5.60
   0 -10   0   52.59    6.50
   0  10   1    4.20    3.70
   0  10   1    9.60    3.70
   0  10  -1    2.50    3.10
   0 -10  -1    0.90    3.10
   0 -10   1    4.30    2.60
   0 -10   1    1.60    3.30
   0 -10   1    1.40    2.60
   0 -10  -1    0.90    2.90
   0 -10  -1    1.50    3.10
   0  10   2    7.10    3.30
   0  10   2    2.30    3.10
   0  10   2    1.00    2.60
   0  10  -2    7.40    3.40
   0  10  -2    4.10    2.80
   0 -10   2    8.00    3.40
   0 -10   2    6.20    2.80
   0 -10  -2    6.30    3.20
   0 -10  -2    1.60    2.50
   0 -10   2    2.60    2.80
   0  10   3    4.30    3.20
   0  10   3    3.80    3.00
   0  10   3   -0.70    2.30
   0  10  -3    4.20    3.30
   0  10  -3   -1.50    2.90
   0 -10   3    2.80    2.40
   0 -10  -3    0.80    2.80
   0 -10  -3   -1.10    2.30
   0 -10   3   -2.30    1.90
   0 -10   3    2.40    2.50
   0  10  -4   75.99    7.00
   0  10  -4   76.29    6.80
   0  10   4   69.59    6.40
   0  10   4   84.59    6.60
   0  10   4   78.29    7.00
   0  10   4   69.79    6.80
   0 -10   4   73.19    6.80
   0 -10  -4   63.19    6.90
   0 -10  -4   73.49    6.50
   0 -10   4   82.99    6.30
   0  10  -5  146.69    9.30
   0  10   5  143.79    8.40
   0  10   5  139.69    8.90
   0  10   5  133.99    8.40
   0  10  -5  164.38    9.40
   0  10   5  137.89    8.40
   0 -10   5  142.99    8.70
   0 -10   5  150.38    8.50
   0 -10  -5  165.28    9.20
   0 -10   5  132.59    8.30
   0  10   6   77.39    6.70
   0  10  -6   84.49    6.90
   0  10   6   81.29    6.60
   0  10   6   83.29    6.40
   0  10  -6   87.29    6.80
   0  10   6   94.49    6.60
   0 -10   6   92.69    6.60
   0 -10   6   80.69    7.80
   0 -10   6   77.79    7.20
   0 -10  -6   87.79    6.50
   0 -10   6   96.09    6.40
   0  10   7    2.50    1.90
   0  10   7    0.80    1.80
   0  10   7    1.20    3.90
   0  10  -7   -0.30    2.20
   0  10   7   -1.60    1.70
   0 -10   7   -0.30    2.70
   0 -10  -7    0.10    1.90
   0 -10   7    3.10    2.00
   0 -10  -7    3.30    2.50
   0 -10   7    1.40    2.30
   0  10   8   29.80    3.60
   0  10   8   35.80    4.20
   0  10  -8   30.00    4.10
   0  10  -8   29.50    3.90
   0  10   8   29.10    3.70
   0 -10  -8   29.90    3.90
   0 -10   8   21.20    3.90
   0 -10   8   32.30    3.80
   0 -10  -8   24.30    3.70
   0 -10   8   38.20    3.70
   0  10  -9    5.90    2.00
   0  10   9    4.50    1.90
   0  10  -9   -0.70    1.90
   0  10   9    2.70    1.50
   0 -10   9    2.40    1.40
   0 -10  -9    2.10    2.10
   0 -10   9    4.50    2.40
   0 -10  -9    4.30    1.90
   0  11   0    1.00    2.60
   0  11   0   -2.30    1.90
   0 -11   0    0.20    2.80
   0 -11   0   -5.40    1.70
   0 -11   0    1.00    2.50
   0 -11   0    0.20    3.00
   0  11  -1   29.90    4.60
   0  11   1   18.80    3.50
   0  11  -1   23.80    4.10
   0 -11  -1   15.20    3.70
   0 -11  -1   28.20    4.50
   0 -11   1   20.50    4.90
   0 -11   1   19.80    3.90
   0 -11   1   27.90    4.40
   0  11   2    3.90    2.50
   0  11  -2    2.30    2.80
   0  11  -2    2.00    2.60
   0  11   2   -1.90    2.30
   0 -11   2    1.20    2.40
   0 -11   2    0.90    2.00
   0 -11  -2    4.00    2.10
   0  11   3   11.50    2.80
   0  11   3   12.70    3.30
   0  11  -3    6.30    2.90
   0  11  -3   10.80    2.90
   0 -11   3   11.50    3.00
   0 -11   3    9.70    4.10
   0 -11   3   14.60    3.60
   0 -11  -3   15.70    5.00
   0 -11  -3   13.00    2.80
   0  11   4   32.40    5.10
   0  11   4   25.40    3.70
   0  11  -4   39.30    4.60
   0  11  -4   39.00    4.80
   0 -11   4   41.40    4.10
   0 -11  -4   41.60    4.30
   0 -11   4   31.90    4.10
   0 -11  -4   41.50    4.70
   0 -11   4   40.10    4.90
   0  11   5   76.19    5.70
   0  11   5   63.49    5.20
   0  11  -5   82.09    5.70
   0  11  -5   73.99    5.80
   0 -11   5   64.99    5.90
   0 -11   5   75.79    5.10
   0 -11  -5   70.09    5.50
   0 -11  -5   78.69    5.40
   0 -11   5   76.39    5.50
   0  11  -6    2.40    2.50
   0  11   6    1.80    1.70
   0  11   6    2.90    2.10
   0  11  -6    4.50    3.30
   0 -11   6    3.40    1.80
   0 -11   6    3.90    1.70
   0 -11  -6    5.70    2.20
   0 -11   6    3.00    2.00
   0 -11  -6    1.50    1.90
   0  11  -7    2.40    1.70
   0  11   7    3.80    2.30
   0  11  -7    5.30    2.10
   0  11   7    1.90    1.40
   0 -11  -7    6.10    1.90
   0 -11   7   -0.40    1.20
   0 -11   7    4.70    2.50
   0  12   0   30.10    5.60
   0  12   0   19.10    2.70
   0 -12   0   30.90    3.70
   0  12  -1   26.00    3.60
   0  12   1   21.70    4.10
   0 -12   1   31.80    4.30
   0 -12  -1   34.20    4.20
   0  12  -2    5.70    1.90
   0  12  -2    5.30    2.10
   0  12   2    1.60    1.60
   0 -12  -2    7.40    2.00
   0 -12  -2    3.20    3.60
   0 -12   2    4.90    2.00
   0 -12   2    7.90    2.90
   0  12   3    1.10    1.50
   0  12  -3    3.00    1.90
   0  12  -3    0.80    1.70
   0 -12   3    0.80    2.30
   0 -12   3    1.10    1.70
   0 -12  -3   -0.80    2.00
   0 -12  -3   -1.60    1.90
   0  12  -4   70.59    4.40
   0  12  -4   77.49    5.20
   0  12   4   83.09    4.80
   0 -12  -4   73.99    4.50
   0 -12   4   77.19    4.40
   0 -12   4   79.79    4.70
   0 -12  -4   74.89    4.50
  -1   0  15   -4.40    4.00
  -1   0  15   -0.20    2.00
  -1   0  15    0.10    2.60
  -1   0  15   -1.10    1.90
  -1   0  14  118.19    7.80
  -1   0  14  122.29    7.80
  -1   0  14  123.09    8.10
  -1   0  14  123.19    7.70
  -1   0  13   -0.30    2.90
  -1   0  13    3.30    2.80
  -1   0  13    0.50    5.20
  -1   0  13    1.70    4.60
  -1   0  12   97.59    7.80
  -1   0  12   98.49    8.10
   1   0 -12  107.29    7.00
  -1   0  12  107.99    8.30
  -1   0  12   90.09    9.80
  -1   0  12   98.69    8.20
  -1   0  12   98.49    7.80
  -1   0  11   -1.60    2.70
  -1   0  11   -3.10    3.20
  -1   0  11    0.40    2.30
  -1   0  11   -1.90    3.20
  -1   0  11   -0.20    3.10
  -1   0  11   -1.50    3.30
  -1   0  11    2.20    3.60
   1   0 -11    0.70    2.00
  -1   0  10  209.48   13.30
   1   0 -10  217.08    9.50
   1   0 -10  249.97   15.10
  -1   0  10  220.58   12.20
  -1   0  10  226.98   11.60
  -1   0  10  233.78   11.80
  -1   0  10  228.48    9.70
  -1   0  10  218.28   11.90
  -1   0   9    0.30    2.30
  -1   0   9   -1.00    1.20
  -1   0   9   -6.80    3.30
   1   0  -9    0.80    1.40
   1   0  -9    4.10    3.20
  -1   0   8 1358.86   44.50
   1   0  -8 1332.07   38.50
   1   0  -8 1320.77   44.60
  -1   0   7   -0.80    1.70
  -1   0   5    0.20    1.70
  -1   0   5    0.60    1.40
  -1   0   4 4411.26  125.79
  -1   0   3    0.30    1.20
  -1   0   3   -0.70    1.30
  -1   0   2   13.00    1.80
  -1   0   1    0.40    0.60
  -1   0  -1    2.10    0.60
  -1   0  -1    0.80    0.70
   1   0   1    0.50    0.60
   1   0   3    0.10    0.80
   1   0   3    1.20    1.60
  -1   0  -3    1.20    0.70
   1   0   4   29.00    3.20
  -1   0  -4   26.00    2.90
  -1   0  -4   37.20    2.20
   1   0   4   37.70    2.50
   1   0   5    0.70    1.10
  -1   0  -5   -0.60    0.70
   1   0   5    0.10    1.50
  -1   0  -5    2.40    1.60
  -1   0  -6  229.08    8.60
   1   0   6  224.88    8.90
   1   0   6  228.88   11.00
  -1   0  -6  220.98   10.60
  -1   0  -7   -0.20    1.30
   1   0   7   -2.90    1.40
  -1   0  -7   -0.60    1.70
   1   0   7   -0.70    1.30
   1   0   8   21.40    8.00
  -1   0  -8   20.10    3.10
  -1   0  -8   14.20    4.10
   1   0   8   21.90    3.60
   1   0   9    1.80    1.70
   1   0   9    0.50    3.10
  -1   0  -9    0.40    3.70
   1   0   9   -0.50    2.70
   1   0   9   -2.90    2.40
  -1   0  -9    1.30    1.80
   1   0   9    1.30    3.10
   1   0   9   -1.00    2.60
   1   0  10   14.90    4.60
   1   0  10    8.90    3.50
   1   0  10   14.70    4.00
   1   0  10   14.20    3.60
   1   0  10   14.50    4.30
  -1   0 -10   13.30    3.60
   1   0  10   16.50    4.20
   1   0  10   13.90    4.90
   1   0  11    1.00    2.60
   1   0  11   -4.60    3.10
   1   0  11   -3.30    2.40
   1   0  11   -0.10    2.90
   1   0  11   -0.20    3.60
  -1   0 -11    2.00    2.60
   1   0  12 1290.77   43.00
   1   0  12 1233.88   42.20
  -1   0 -12 1279.07   42.30
   1   0  12 1242.58   42.20
   1   0  12 1222.18   41.30
   1   0  12 1283.67   42.20
   1   0  12 1311.77   42.40
   1   0  12 1271.37   48.10
   1   0  13   -3.40    2.00
   1   0  13    2.10    2.50
   1   0  13   -2.90    2.30
   1   0  13   -1.40    2.30
   1   0  13    7.50    5.10
   1   0  13   -1.00    2.80
   1   0  14  122.39    7.90
   1   0  14  118.99    7.70
   1   0  14  121.79    7.50
   1   0  14  132.69    8.10
   1   0  14  118.79    8.00
   1   0  15    0.60    1.90
   1   0  15    0.20    1.70
   1   0  15   -0.20    2.30
   1   0  16  229.68    8.70
   1   0  16  220.98    8.50
  -1  -1  16   18.60    3.10
  -1   1  15    0.00    1.90
  -1   1  15    0.10    3.50
  -1  -1  15   -0.90    2.30
  -1  -1  15   -1.70    2.00
  -1  -1  15   -0.30    1.80
  -1  -1  15   -1.60    1.90
  -1   1  14  254.47   11.50
  -1   1  14  232.38   11.30
  -1   1  14  245.68   11.60
  -1  -1  14  255.67   12.00
  -1  -1  14  244.38   11.30
  -1  -1  14  245.88   11.10
  -1  -1  14  197.68   13.90
  -1  -1  14  242.28   11.50
  -1   1  13   68.99    6.30
  -1   1  13   75.29    6.60
  -1   1  13   71.19    6.80
  -1   1  13   61.19    9.20
  -1  -1  13   65.99    6.80
  -1  -1  13   65.29    9.80
  -1  -1  13   62.89    6.40
  -1  -1  13   74.69    9.60
  -1  -1  13   59.09    6.70
  -1   1  12  204.28   11.10
  -1   1  12  197.68   11.40
   1   1 -12  238.08   14.60
  -1   1  12  203.08   11.50
  -1   1  12  209.28   11.10
  -1  -1  12  220.18   11.60
   1  -1 -12  165.88   11.10
  -1  -1  12  202.58   11.70
  -1  -1  12  195.98   14.10
  -1  -1  12  197.48   11.20
  -1  -1  12  185.08   10.90
  -1  -1  12  208.08   11.10
   1   1 -11 1323.07   39.90
  -1   1  11 1190.58   41.10
  -1   1  11 1247.08   42.00
  -1   1  11 1242.88   39.50
  -1   1  11 1279.17   42.00
  -1   1  11 1276.67   40.50
  -1   1  11 1233.98   41.50
  -1   1  11 1313.57   41.60
  -1  -1  11 1335.57   40.40
  -1  -1  11 1221.88   41.70
   1  -1 -11 1244.88   46.90
  -1  -1  11 1306.67   46.50
  -1  -1  11 1256.87   42.50
  -1  -1  11 1283.97   41.70
  -1  -1  11 1267.57   41.70
  -1  -1  11 1224.68   41.40
   1  -1 -11 1237.18   39.30
  -1   1  10   48.00    7.90
  -1   1  10   66.99    6.80
  -1   1  10   58.79    7.20
  -1   1  10   64.19    6.50
  -1   1  10   57.49    6.70
  -1   1  10   64.79    7.30
  -1   1  10   61.89    6.60
  -1  -1  10   65.49    6.60
  -1  -1  10   54.89    7.20
   1  -1 -10   67.09    8.70
  -1  -1  10   60.89    7.00
  -1  -1  10   64.29    6.60
  -1  -1  10   68.89    6.60
   1  -1 -10   63.09    4.60
  -1  -1  10   66.39    6.70
  -1   1   9  478.15   16.70
   1   1  -9  519.25   17.30
  -1   1   9  483.95   20.90
   1   1  -9  470.95   19.80
  -1   1   9  492.35   18.70
  -1  -1   9  459.65   17.90
  -1  -1   9  521.05   20.90
  -1  -1   9  502.15   21.80
   1  -1  -9  517.75   23.60
   1  -1  -9  526.55   16.50
  -1  -1   9  465.85   19.80
  -1  -1   9  521.35   17.70
  -1   1   8 1208.18   39.30
   1   1  -8 1081.09   45.60
  -1   1   8 1290.27   41.80
   1   1  -8 1289.47   37.60
   1  -1  -8 1289.17   36.60
  -1  -1   8 1286.67   42.90
   1  -1  -8 1304.77   44.00
  -1   1   7  609.44   22.40
   1   1  -7  606.04   18.90
   1   1  -7  632.74   19.00
   1   1  -7  594.74   21.90
  -1  -1   7  620.74   19.40
  -1  -1   7  618.94   23.40
   1   1  -6 1185.88   34.10
  -1   1   6 1154.38   37.70
  -1   1   6 1198.48   39.80
   1   1  -6 1161.08   34.20
  -1  -1   6 1225.88   34.90
  -1  -1   6 1238.38   35.00
  -1  -1   6 1181.78   38.80
  -1   1   5  784.62   26.70
  -1   1   5  746.33   24.90
  -1  -1   5  764.82   24.70
  -1  -1   5  759.22   25.80
  -1   1   4 1599.94   47.50
  -1   1   4 1588.04   49.30
  -1  -1   4 1656.13   48.70
  -1  -1   4 1589.74   47.40
  -1   1   1   89.99    4.40
   1   1  -1   90.09    3.60
   1   1  -1   86.19    3.60
  -1  -1   1  107.09    3.90
  -1   1  -2   72.49    3.40
   1   1   2   71.69    3.50
  -1   1  -2   66.99    2.80
   1  -1   2   64.59    3.90
  -1  -1  -2   63.49    4.20
   1  -1   2   75.39    3.60
  -1  -1  -2   68.09    3.20
  -1   1  -3   52.49    2.70
   1   1   3   56.79    3.10
  -1   1  -3   51.39    3.00
   1   1   3   48.00    3.50
  -1  -1  -3   51.49    4.10
   1  -1   3   49.10    3.10
  -1  -1  -3   50.49    2.80
   1  -1   3   50.09    3.80
   1   1   4  533.05   16.80
  -1   1  -4  523.25   16.70
   1   1   4  509.95   18.00
  -1   1  -4  509.75   16.70
   1  -1   4  543.75   17.20
  -1  -1  -4  518.85   18.80
   1  -1   4  522.85   18.60
  -1  -1  -4  534.55   16.30
   1   1   5  107.79    6.50
   1   1   5  124.19    5.80
  -1   1  -5  113.79    5.50
  -1   1  -5  112.39    5.70
   1  -1   5  120.29    5.80
   1  -1   5  118.79    7.20
  -1  -1  -5  109.89    7.10
  -1   1  -6   39.20    3.20
  -1   1  -6   34.50    3.50
   1   1   6   34.70    4.20
   1   1   6   37.60    3.10
   1  -1   6   35.90    4.50
  -1  -1  -6   34.30    4.50
  -1  -1  -6   38.40    3.00
   1  -1   6   38.60    3.40
  -1   1  -7    3.10    1.60
   1   1   7   -0.90    1.70
   1   1   7    1.70    1.50
  -1   1  -7    4.50    2.40
  -1  -1  -7    2.90    1.40
   1  -1   7    3.50    1.70
  -1  -1  -7    0.20    2.20
   1  -1   7    0.00    2.10
  -1   1  -8    2.70    3.00
   1   1   8   12.90    3.50
   1   1   8    8.10    3.30
   1  -1   8    7.70    3.50
  -1  -1  -8    6.20    3.40
   1  -1   8    7.30    2.90
  -1  -1  -8    2.10    2.10
   1   1   9   32.80    5.30
   1   1   9   43.00    6.20
  -1   1  -9   41.90    4.50
   1   1   9   49.30    5.90
   1   1   9   38.20    5.80
   1   1   9   38.50    5.30
   1   1   9   42.10    5.90
   1   1   9   35.70    4.40
   1  -1   9   45.80    6.10
   1  -1   9   36.40    5.40
   1  -1   9   54.39    6.30
   1  -1   9   40.50    6.20
   1  -1   9   38.80    5.30
   1  -1   9   46.30    6.20
   1  -1   9   42.80    4.80
  -1  -1  -9   38.10    4.40
   1   1  10  781.12   28.80
   1   1  10  803.12   28.60
   1   1  10  753.82   28.10
   1   1  10  764.92   28.80
  -1   1 -10  837.32   28.80
   1   1  10  825.12   31.90
   1   1  10  800.42   28.50
   1   1  10  795.72   28.80
   1  -1  10  802.02   29.40
  -1  -1 -10  858.81   33.20
  -1  -1 -10  811.42   28.20
   1  -1  10  768.82   28.50
   1  -1  10  826.82   29.10
   1  -1  10  785.92   28.70
   1  -1  10  826.42   32.80
   1  -1  10  815.52   29.00
   1  -1  10  789.92   28.80
   1   1  11   21.90    4.60
   1   1  11   21.00    8.10
   1   1  11   14.10    4.00
   1   1  11   19.20    4.40
   1   1  11   20.80    4.60
   1   1  11   17.60    4.30
   1   1  11   15.40    4.40
   1   1  11   27.90    6.50
  -1   1 -11   17.90    4.30
   1  -1  11   22.50    4.80
   1  -1  11   20.60    4.40
   1  -1  11   14.40    4.30
   1  -1  11   19.30    4.70
  -1  -1 -11   17.20    4.10
   1  -1  11   13.10    4.70
   1  -1  11   14.80    4.60
   1  -1  11   28.90    6.90
   1   1  12 1202.28   40.00
   1   1  12 1200.78   44.10
   1   1  12 1221.38   40.00
   1   1  12 1169.38   40.00
   1   1  12 1187.98   40.20
   1   1  12 1182.68   40.20
   1   1  12 1157.08   38.60
  -1   1 -12 1160.18   39.80
   1  -1  12 1216.88   41.00
   1  -1  12 1164.58   40.30
   1  -1  12 1185.78   39.80
   1  -1  12 1196.18   39.90
  -1  -1 -12 1171.28   40.10
   1  -1  12 1224.78   40.20
   1  -1  12 1195.58   45.10
   1  -1  12 1172.68   39.80
   1   1  13  716.33   26.50
   1   1  13  734.53   26.40
   1   1  13  748.13   26.70
   1   1  13  664.03   29.70
   1   1  13  741.03   26.50
   1  -1  13  746.93   26.70
   1  -1  13  718.43   31.10
   1  -1  13  738.53   27.20
   1  -1  13  702.83   25.90
   1  -1  13  727.83   26.10
   1  -1  13  703.63   26.10
   1   1  14   22.50    4.10
   1   1  14   16.30    3.40
   1   1  14   18.10    3.50
   1   1  14   16.20    3.60
   1  -1  14    8.60    3.00
   1  -1  14   13.00    3.40
   1  -1  14   14.70    3.40
   1  -1  14   16.70    3.60
   1  -1  14   14.80    3.30
   1   1  15    6.70    2.00
   1   1  15    4.80    2.10
   1   1  15    7.50    2.40
   1   1  15    9.80    3.50
   1  -1  15    6.60    2.10
   1  -1  15    5.60    2.20
   1  -1  15    0.30    2.40
   1  -1  15   10.50    2.50
   1  -1  15   13.30    3.40
   1   1  16  110.69    5.80
   1   1  16  108.59    5.20
   1  -1  16  112.39    5.40
   1  -1  16  116.39    7.10
  -1  -2  16   16.00    2.60
  -1  -2  16   14.80    2.80
  -1   2  15   -0.40    2.60
  -1   2  15    3.30    2.60
  -1  -2  15   -2.00    1.70
  -1  -2  15    1.60    2.00
  -1  -2  15    2.10    2.10
  -1  -2  15    1.30    1.90
  -1   2  14    7.90    2.90
  -1   2  14    8.50    2.80
  -1   2  14    6.60    2.70
  -1  -2  14    7.00    2.70
  -1  -2  14    8.80    2.90
  -1  -2  14    9.00    3.20
  -1  -2  14    2.50    2.30
  -1   2  13   65.19    7.00
  -1   2  13   68.09    6.50
  -1   2  13   82.09    6.60
  -1   2  13   65.89    7.20
  -1   2  13   76.79    6.40
  -1  -2  13   71.69    6.40
  -1  -2  13   67.39    6.40
  -1  -2  13   66.09    6.20
  -1  -2  13   53.19    6.70
  -1  -2  13   72.49    9.40
  -1  -2  13   66.89    6.80
  -1   2  12   84.69    8.10
  -1   2  12   87.49    7.90
  -1   2  12   94.69    7.70
  -1   2  12   99.89    7.40
  -1   2  12   92.59    7.70
  -1   2  12   94.69    7.60
   1   2 -12   93.49    7.20
  -1  -2  12   90.09    8.00
  -1  -2  12   89.79    7.60
  -1  -2  12   95.29    7.60
   1  -2 -12   86.49    7.10
  -1  -2  12   92.49    7.90
  -1  -2  12   80.99    9.40
  -1  -2  12  103.69    7.90
   1   2 -11  420.46   16.50
  -1   2  11  387.36   17.30
  -1   2  11  405.86   18.20
  -1   2  11  402.46   17.60
  -1   2  11  388.26   17.20
  -1   2  11  396.06   16.60
  -1   2  11  392.36   15.70
  -1  -2  11  360.66   16.60
  -1  -2  11  418.06   17.60
   1  -2 -11  390.36   15.50
  -1  -2  11  384.46   17.10
  -1  -2  11  367.76   18.10
  -1  -2  11  377.86   20.60
  -1  -2  11  397.16   17.90
  -1  -2  11  381.36   16.90
  -1  -2  11  422.16   17.00
   1  -2 -11  434.06   23.10
  -1   2  10  464.65   18.90
   1   2 -10  466.65   17.60
  -1   2  10  450.05   20.10
  -1   2  10  464.65   19.10
  -1   2  10  472.65   18.40
  -1   2  10  403.06   16.70
  -1   2  10  477.15   19.00
  -1   2  10  474.05   18.50
  -1   2  10  456.35   18.70
  -1  -2  10  470.65   19.00
  -1  -2  10  433.86   18.60
  -1  -2  10  403.56   17.90
  -1  -2  10  467.85   17.90
  -1  -2  10  440.66   18.80
  -1  -2  10  502.05   18.60
  -1  -2  10  455.45   19.40
   1  -2 -10  456.55   16.70
  -1  -2  10  460.25   18.60
  -1  -2  10  450.45   22.00
   1   2  -9  498.05   17.20
  -1   2   9  425.36   18.20
  -1   2   9  451.15   17.90
  -1   2   9  474.55   16.70
  -1   2   9  420.26   18.60
  -1   2   9  431.66   17.80
  -1   2   9  449.56   18.60
  -1  -2   9  451.85   18.30
   1  -2  -9  486.75   22.90
  -1  -2   9  422.26   17.90
  -1  -2   9  450.45   17.20
  -1  -2   9  461.25   17.60
  -1  -2   9  440.96   18.50
  -1  -2   9  451.45   19.00
  -1  -2   9  473.85   21.40
   1  -2  -9  474.95   16.30
   1   2  -8  202.68   11.20
  -1   2   8  194.88   10.80
  -1   2   8  202.48   10.10
  -1   2   8  226.98   10.10
   1  -2  -8  196.68   13.10
  -1  -2   8  203.58   12.20
   1  -2  -8  193.08    8.30
  -1  -2   8  209.88    9.60
  -1   2   7  719.93   22.80
   1   2  -7  724.53   23.00
  -1   2   7  703.03   24.80
  -1   2   7  669.23   24.10
  -1  -2   7  722.83   26.60
  -1  -2   7  707.93   23.40
   1  -2  -7  708.03   22.20
  -1   2   6   28.50    3.60
  -1   2   6   30.60    4.60
  -1   2   6   35.10    2.70
   1   2  -6   27.60    3.10
   1   2  -6   29.70    2.90
   1   2  -6   27.20    2.70
  -1  -2   6   31.00    4.30
  -1  -2   6   28.10    2.90
  -1  -2   6   30.30    3.40
  -1   2   5  401.46   15.00
   1   2  -5  428.76   14.60
   1   2  -5  434.16   14.30
  -1   2   5  438.46   18.10
  -1  -2   5  447.06   15.40
  -1  -2   5  421.96   16.80
  -1  -2   5  428.26   14.70
   1   2  -4  156.98    6.70
  -1   2   4  161.78    8.90
  -1   2   4  171.68    7.40
   1   2  -4  158.38    6.40
  -1  -2   4  158.58    6.00
  -1  -2   4  165.88    6.90
  -1  -2   4  158.38    7.20
  -1  -2   4  172.08    8.40
  -1   2   3  305.47   12.80
   1   2  -3  318.77   11.70
   1   2  -3  317.97   10.60
  -1  -2   3  271.37   11.90
  -1  -2   3  318.87   11.10
  -1  -2   3  316.87   12.10
  -1  -2   3  302.77    9.80
   1   2  -2 1100.09   33.10
  -1   2   2 1110.09   35.00
  -1  -2   2 1093.29   32.50
  -1  -2   2 1188.58   33.80
  -1  -2   2 1122.79   34.30
  -1   2   1   31.50    3.10
   1   2  -1   30.00    2.60
  -1  -2   1   34.20    2.90
  -1  -2   1   27.10    2.40
  -1  -2   1   32.90    2.50
   1  -2   1 5504.65  154.88
   1   2   4  647.74   22.20
   1   2   4  675.23   21.90
  -1   2  -4  693.73   21.90
  -1  -2  -4  647.74   23.90
   1  -2   4  680.43   22.20
   1  -2   4  676.03   23.30
  -1  -2  -4  692.93   21.40
   1   2   5 1146.99   34.80
  -1   2  -5 1123.29   34.60
   1   2   5 1093.69   35.40
   1  -2   5 1101.79   36.60
  -1  -2  -5 1086.19   37.40
  -1  -2  -5 1114.39   34.00
   1  -2   5 1143.49   35.10
   1   2   6  642.74   23.70
   1   2   6  681.73   22.70
  -1   2  -6  671.53   22.60
   1  -2   6  668.73   23.10
   1  -2   6  663.83   24.90
  -1  -2  -6  667.03   22.00
  -1  -2  -6  697.93   26.00
   1   2   7  136.19    7.40
   1   2   7  134.49    7.70
  -1   2  -7  138.69    7.60
   1   2   7  118.89    8.20
  -1  -2  -7  135.39    7.00
  -1  -2  -7  130.99    9.70
   1  -2   7  142.19    7.90
   1  -2   7  135.89    9.20
   1   2   8  382.26   15.50
   1   2   8  384.66   15.60
  -1   2  -8  385.36   15.80
   1   2   8  380.26   17.20
  -1  -2  -8  382.16   19.30
   1  -2   8  366.46   14.90
   1  -2   8  380.66   18.40
  -1  -2  -8  416.46   15.40
   1  -2   8  418.06   16.70
   1   2   9    0.80    4.10
   1   2   9    9.40    3.10
  -1   2  -9    7.20    3.10
   1   2   9    9.00    4.10
   1   2   9    8.70    3.50
   1   2   9    7.50    4.30
   1   2   9   13.20    3.80
   1   2   9   11.90    3.70
   1  -2   9    5.80    3.60
   1  -2   9   14.60    4.60
   1  -2   9   14.30    3.90
   1  -2   9   16.00    4.10
   1  -2   9   11.10    3.90
  -1  -2  -9    8.00    4.60
  -1  -2  -9    6.50    2.40
   1  -2   9   16.80    4.00
   1  -2   9   13.50    4.40
   1   2  10 1034.70   35.30
   1   2  10 1007.90   35.00
   1   2  10 1025.10   35.40
   1   2  10 1056.19   38.00
   1   2  10 1055.99   35.50
  -1   2 -10 1014.40   39.30
   1   2  10 1022.20   34.30
   1   2  10 1054.29   35.80
   1   2  10 1067.99   37.00
   1  -2  10 1072.29   35.90
   1  -2  10  950.70   38.90
   1  -2  10  974.80   35.00
   1  -2  10 1029.80   36.20
  -1  -2 -10 1044.70   40.90
  -1  -2 -10 1080.69   36.40
   1  -2  10 1007.20   35.30
   1  -2  10  992.00   44.10
   1  -2  10 1026.30   35.20
   1   2  11   66.99    7.00
   1   2  11   74.79    7.40
   1   2  11   71.69    6.80
  -1   2 -11   76.99    7.50
   1   2  11   66.29    8.80
   1   2  11   74.59    6.80
   1   2  11   73.19    7.40
   1   2  11   74.99    7.40
   1   2  11   69.89    6.90
  -1  -2 -11   82.69    7.60
   1  -2  11   75.29    8.90
  -1  -2 -11   97.79   12.50
   1  -2  11   72.39    7.30
   1  -2  11   72.79    7.40
   1  -2  11   77.39    7.20
   1  -2  11   77.09    7.20
   1  -2  11   69.59    6.90
   1  -2  11   71.39    7.30
   1   2  12  437.56   18.20
   1   2  12  461.25   19.20
   1   2  12  395.86   20.60
   1   2  12  447.06   17.90
   1   2  12  506.75   19.80
  -1   2 -12  470.85   20.80
   1   2  12  455.25   19.00
   1   2  12  486.75   19.90
   1  -2  12  468.75   19.40
   1  -2  12  459.15   21.90
   1  -2  12  490.95   20.30
  -1  -2 -12  459.85   22.50
   1  -2  12  461.05   19.00
   1  -2  12  486.35   19.70
   1  -2  12  467.95   23.70
   1  -2  12  462.75   19.20
   1   2  13    1.80    2.60
   1   2  13    2.30    2.50
   1   2  13    6.60    2.60
   1   2  13    0.60    3.00
   1  -2  13    2.00    2.30
   1  -2  13    4.90    2.50
   1  -2  13    5.00    3.10
   1  -2  13    4.20    2.60
   1  -2  13    2.80    2.70
   1  -2  13    1.00    4.10
   1   2  14   32.60    4.40
   1   2  14   32.70    4.60
   1   2  14   34.40    4.70
   1   2  14   41.90    5.00
   1  -2  14   35.30    4.60
   1  -2  14   33.90    4.40
   1  -2  14   30.90    4.30
   1  -2  14   29.60    4.70
   1  -2  14   36.10    4.80
   1   2  15   23.10    3.60
   1   2  15   21.40    3.20
   1   2  15   23.40    4.70
   1  -2  15   23.80    3.50
   1  -2  15   25.00    4.20
   1  -2  15   24.80    3.70
   1  -2  15   25.70    3.60
  -1   3  15   -0.40    1.70
  -1   3  15    3.00    1.90
  -1  -3  15   -2.00    2.30
  -1  -3  15    1.30    1.50
  -1  -3  15    2.60    2.10
  -1   3  14   27.70    4.30
  -1   3  14   32.90    4.50
  -1   3  14   32.00    4.30
  -1  -3  14   45.10    4.80
  -1  -3  14   37.70    4.80
  -1  -3  14   21.20    3.90
  -1  -3  14   31.50    4.40
  -1   3  13  282.97   13.00
  -1   3  13  291.57   13.70
  -1   3  13  285.87   12.70
  -1   3  13  272.47   12.50
  -1   3  13  300.57   13.40
  -1  -3  13  270.57   13.20
  -1  -3  13  298.77   17.40
  -1  -3  13  302.47   14.20
  -1  -3  13  285.67   13.50
  -1  -3  13  297.37   13.20
  -1   3  12    8.10    3.20
  -1   3  12    8.40    3.40
  -1   3  12   15.60    4.00
  -1   3  12   11.10    3.70
  -1   3  12    8.60    3.60
  -1  -3  12    2.10    2.90
  -1  -3  12    7.70    3.30
  -1  -3  12   16.90    4.00
  -1  -3  12    9.10    3.50
  -1  -3  12   11.90    3.90
  -1  -3  12   12.80    5.50
  -1   3  11   97.99    7.90
  -1   3  11   67.59    7.20
  -1   3  11   81.09    7.10
  -1   3  11   74.19    7.10
  -1   3  11   89.79    8.40
  -1   3  11   85.79    7.40
   1   3 -11   78.29    6.90
   1  -3 -11   94.99    7.10
  -1  -3  11   81.79    7.40
  -1  -3  11   82.39    7.40
   1  -3 -11   79.29   12.60
  -1  -3  11   83.19    7.60
  -1  -3  11   80.69    7.50
  -1  -3  11   93.19    9.50
  -1  -3  11   72.79    7.00
  -1  -3  11   76.79    7.30
  -1   3  10  864.91   31.60
   1   3 -10  938.51   31.70
  -1   3  10  902.41   31.80
  -1   3  10  891.11   30.90
  -1   3  10  915.81   32.30
  -1   3  10  905.71   31.30
  -1   3  10  862.41   31.90
  -1   3  10  921.01   31.60
  -1  -3  10  893.91   30.50
  -1  -3  10  964.40   32.40
  -1  -3  10  960.00   45.60
   1  -3 -10  856.31   44.20
  -1  -3  10  912.81   31.90
   1  -3 -10  907.41   30.80
  -1  -3  10  886.71   32.50
  -1  -3  10  876.11   30.40
  -1  -3  10  932.21   32.60
  -1  -3  10  883.81   31.30
  -1   3   9   37.10    6.20
  -1   3   9   43.20    6.30
  -1   3   9   49.10    7.10
  -1   3   9   57.09    5.10
   1   3  -9   53.19    5.20
  -1   3   9   54.49    5.60
  -1   3   9   46.90    6.70
  -1   3   9   55.29    6.40
  -1  -3   9   59.09    6.70
   1  -3  -9   54.59    5.00
  -1  -3   9   50.39    5.60
  -1  -3   9   53.49    7.10
  -1  -3   9   47.70    5.50
  -1  -3   9   50.79    6.80
   1  -3  -9   51.49    8.00
  -1  -3   9   44.40    6.10
  -1  -3   9   51.59    5.40
  -1  -3   9   51.09    6.30
  -1   3   8   81.89    6.40
  -1   3   8   78.99    6.80
  -1   3   8   79.79    5.80
  -1   3   8   81.39    9.80
   1   3  -8   70.19    5.60
   1  -3  -8   82.69    5.50
  -1  -3   8   81.79    6.40
  -1  -3   8   80.29   10.90
  -1  -3   8   83.69    8.00
   1  -3  -8   72.89    8.30
  -1  -3   8   70.59    7.00
  -1  -3   8   78.79    6.80
  -1  -3   8   70.09    5.70
   1   3  -7   12.60    2.70
  -1   3   7   14.10    3.80
  -1   3   7   13.40    2.90
  -1   3   7   18.40    3.70
  -1  -3   7   20.70    4.60
   1  -3  -7   16.60    4.90
   1  -3  -7   16.70    2.60
  -1  -3   7   21.50    3.90
  -1  -3   7   13.90    3.10
   1   3  -6 1266.57   39.10
  -1   3   6 1328.37   39.60
  -1   3   6 1235.38   39.50
  -1   3   6 1201.28   38.50
  -1  -3   6 1262.97   40.00
   1  -3  -6 1209.18   38.40
  -1  -3   6 1286.07   40.30
  -1  -3   6 1237.98   41.90
  -1   3   5  425.16   18.60
  -1   3   5  398.86   14.30
   1   3  -5  426.26   15.00
  -1   3   5  408.96   15.50
   1   3  -5  390.96   16.00
   1  -3  -5  403.26   14.60
  -1  -3   5  435.96   15.90
  -1  -3   5  427.66   17.20
   1   3  -4 3376.06   94.69
  -1   3   4 3247.68   95.09
  -1   3   4 3243.58   98.09
  -1  -3   4 3367.66   96.69
  -1  -3   4 3167.18   95.29
  -1   3   3   62.99    4.40
   1   3  -3   66.79    4.20
  -1   3   3   70.29    5.70
  -1  -3   3   68.49    5.10
  -1  -3   3   62.39    2.80
   1   3  -2 2114.39   62.09
  -1   3   2 2048.30   62.49
  -1   3   2 2125.09   63.69
  -1  -3   2 2157.58   60.69
  -1  -3   2 2117.79   62.59
  -1   3   1 3396.96   98.09
   1   3  -1 3355.86   97.89
  -1   3   1 3383.76   98.19
  -1  -3   1 3442.46   96.69
  -1  -3   1 3373.26   97.39
  -1  -3   1 3382.56   97.09
   1   3   0 1451.05   44.10
  -1   3   0 1456.35   45.40
  -1   3   0 1502.65   44.70
   1   3   0 1504.15   45.30
   1  -3   0 1521.05   44.50
  -1  -3   0 1487.85   44.60
  -1  -3   0 1502.55   44.50
   1   3   3 3305.97   96.49
  -1   3  -3 3450.15   97.09
   1   3   3 3359.86   97.59
  -1  -3  -3 3374.26   99.19
  -1  -3  -3 3318.27   96.79
   1  -3   3 3303.87   97.89
   1  -3   3 3389.06   97.79
  -1   3  -4  511.45   17.00
   1   3   4  461.75   17.10
   1   3   4  445.36   16.30
   1  -3   4  437.86   17.70
   1  -3   4  467.85   17.50
  -1  -3  -4  469.85   19.00
  -1  -3  -4  436.16   16.30
   1   3   5 1520.45   48.00
  -1   3  -5 1591.54   47.70
   1   3   5 1618.24   47.80
  -1  -3  -5 1537.35   50.79
   1  -3   5 1533.45   49.50
   1  -3   5 1526.35   48.40
  -1  -3  -5 1514.95   47.20
   1   3   6  139.69    7.60
   1   3   6  129.69    7.80
  -1   3  -6  136.39    7.80
   1   3   6  140.59    7.90
   1  -3   6  129.89    8.00
   1  -3   6  138.09    9.10
  -1  -3  -6  140.89   10.00
  -1  -3  -6  127.39    7.20
   1   3   7  141.99    8.70
   1   3   7  134.29    7.90
   1  -3   7  119.59    9.30
   1  -3   7  149.79    7.90
  -1  -3  -7  138.59   10.80
   1   3   8   41.00    5.40
   1   3   8   37.70    5.40
  -1   3  -8   45.00    5.30
   1   3   8   38.90    4.80
   1   3   8   40.00    6.00
   1   3   8   41.30    4.70
   1   3   8   39.50    5.60
   1   3   8   41.90    5.90
   1  -3   8   41.00    5.90
  -1  -3  -8   40.50    7.80
   1  -3   8   33.20    5.40
  -1  -3  -8   39.50    4.50
   1  -3   8   54.19    5.90
   1  -3   8   37.70    5.10
   1  -3   8   40.30    5.00
   1  -3   8   36.80    5.80
   1  -3   8   43.10    5.60
   1   3   9   39.40    6.00
   1   3   9   35.70    5.40
   1   3   9   22.40    6.10
   1   3   9   32.20    4.60
   1   3   9   34.90    5.90
   1   3   9   38.80    5.90
   1   3   9   46.00    7.10
  -1   3  -9   39.10    5.10
   1   3   9   28.30    4.80
   1  -3   9   38.70    7.30
   1  -3   9   43.50    6.40
   1  -3   9   36.30    6.00
   1  -3   9   37.10    5.40
   1  -3   9   32.80    5.20
   1  -3   9   36.20    5.10
   1  -3   9   34.20    5.40
   1  -3   9   36.40    5.90
   1  -3   9   40.10    5.40
  -1  -3  -9   38.90    5.00
  -1  -3  -9   30.50    7.40
   1   3  10  217.88   12.20
   1   3  10  219.28   12.20
   1   3  10  216.18   13.70
   1   3  10  234.08   11.70
   1   3  10  219.78   12.10
  -1   3 -10  245.08   12.90
   1   3  10  213.98   11.80
   1   3  10  232.78   12.50
   1   3  10  209.68   11.90
   1  -3  10  214.38   12.30
   1  -3  10  221.98   13.20
   1  -3  10  231.68   12.80
  -1  -3 -10  218.58   12.00
   1  -3  10  215.38   12.10
   1  -3  10  210.18   11.90
   1  -3  10  233.88   15.10
   1  -3  10  216.18   11.90
   1  -3  10  208.58   11.50
  -1  -3 -10  241.58   16.80
   1   3  11   44.50    6.80
  -1   3 -11   57.39    6.70
   1   3  11   68.09    6.40
   1   3  11   70.59    6.70
   1   3  11   64.59    7.30
   1   3  11   70.69    7.10
   1   3  11   67.59    6.50
   1   3  11   69.99    7.10
   1  -3  11   59.09    6.60
   1  -3  11   67.19    7.80
   1  -3  11   68.29    6.70
   1  -3  11   54.89    6.60
   1  -3  11   58.09    6.80
   1  -3  11   67.79    7.20
   1  -3  11   52.99    8.00
  -1  -3 -11   47.40    7.00
  -1  -3 -11   71.99   11.90
   1   3  12   20.10    4.40
   1   3  12   24.80    4.40
   1   3  12   28.00    5.10
   1   3  12   14.90    3.80
   1   3  12   12.90    5.20
   1  -3  12   25.80    7.00
   1  -3  12   19.40    4.10
   1  -3  12   23.50    5.20
   1  -3  12   19.60    4.30
   1  -3  12   20.70    4.50
   1   3  13  225.68   11.10
   1   3  13  230.78   11.50
   1   3  13  247.88   12.10
   1   3  13  251.77   11.90
   1   3  13  247.58   12.30
   1  -3  13  221.88   11.20
   1  -3  13  257.67   12.40
   1  -3  13  271.77   12.60
   1  -3  13  226.48   15.60
   1  -3  13  251.57   12.60
   1  -3  13  247.68   12.00
   1   3  14    6.60    2.40
   1   3  14    6.90    2.40
   1   3  14    7.40    2.50
   1  -3  14   11.70    3.20
   1  -3  14   10.80    3.70
   1  -3  14    7.10    2.70
   1   3  15    4.90    1.90
   1   3  15    5.30    2.20
   1   3  15    5.80    2.10
   1  -3  15    5.50    2.60
   1  -3  15    8.70    3.20
   1  -3  15    9.10    3.20
   1  -3  15    7.30    2.10
  -1   4  15    2.70    1.60
  -1   4  15    2.60    1.80
  -1  -4  15    3.20    1.80
  -1  -4  15    2.60    1.70
  -1   4  14  226.68   10.70
  -1   4  14  278.37   11.10
  -1   4  14  261.57   11.40
  -1  -4  14  254.07   10.60
  -1  -4  14  249.18   12.30
  -1  -4  14  240.18   11.10
  -1   4  13    0.10    2.40
  -1   4  13    1.40    2.50
  -1   4  13    5.00    2.60
  -1   4  13    5.10    2.70
  -1   4  13    3.90    2.70
  -1  -4  13    4.50    2.70
  -1  -4  13   -0.90    6.20
  -1  -4  13    8.00    2.60
  -1  -4  13    5.40    2.70
  -1  -4  13    6.50    3.10
  -1   4  12  162.68   13.70
  -1   4  12  133.69    9.40
  -1   4  12  156.88    9.90
  -1   4  12  156.58    9.10
  -1   4  12  155.88    9.00
  -1  -4  12  146.09    8.80
  -1  -4  12  142.59   12.20
  -1  -4  12  146.19   13.30
  -1  -4  12  154.58   10.40
  -1  -4  12  156.98    9.30
  -1  -4  12  160.38   10.50
  -1   4  11  161.58   11.30
  -1   4  11  220.78   12.00
  -1   4  11  184.98   11.40
  -1   4  11  220.78   11.40
  -1   4  11  212.98   11.90
  -1   4  11  210.88   11.70
  -1   4  11  205.38   10.90
  -1  -4  11  221.68   11.90
   1  -4 -11  199.58   17.50
   1  -4 -11  200.38   11.60
  -1  -4  11  199.68   10.60
  -1  -4  11  213.18   10.80
  -1  -4  11  191.08   11.70
  -1  -4  11  200.38   11.30
  -1  -4  11  213.08   11.80
  -1   4  10  476.85   19.50
  -1   4  10  444.06   19.50
  -1   4  10  477.75   19.80
  -1   4  10  487.55   20.20
  -1   4  10  473.05   20.00
  -1  -4  10  469.85   19.90
  -1  -4  10  468.85   19.70
  -1  -4  10  482.55   20.40
  -1  -4  10  479.15   18.80
   1  -4 -10  477.45   19.60
   1  -4 -10  486.85   26.10
  -1  -4  10  457.65   23.30
  -1  -4  10  409.86   24.60
  -1   4   9  830.72   30.50
  -1   4   9  836.52   30.60
  -1   4   9  829.52   30.50
  -1   4   9  787.12   30.10
  -1   4   9  843.52   30.20
   1   4  -9  890.01   30.60
  -1   4   9  874.31   30.10
  -1   4   9  856.41   29.50
  -1  -4   9  853.41   30.10
  -1  -4   9  821.32   29.00
   1  -4  -9  843.32   36.60
  -1  -4   9  862.71   30.30
  -1  -4   9  832.02   34.00
  -1  -4   9  868.11   29.30
   1  -4  -9  814.72   29.70
  -1  -4   9  864.91   29.70
  -1  -4   9  804.02   30.40
  -1   4   8 1547.25   49.60
  -1   4   8 1499.45   49.10
   1   4  -8 1559.44   49.10
  -1   4   8 1602.84   49.00
  -1   4   8 1518.35   49.40
  -1   4   8 1427.76   47.50
  -1   4   8 1564.94   49.50
  -1  -4   8 1527.55   48.70
  -1  -4   8 1445.56   52.39
   1  -4  -8 1511.65   55.29
  -1  -4   8 1560.04   49.20
  -1  -4   8 1499.35   49.20
   1  -4  -8 1561.34   48.70
  -1  -4   8 1516.65   48.70
  -1  -4   8 1473.95   48.10
  -1  -4   8 1508.45   48.90
  -1   4   7    1.40    1.90
  -1   4   7   -1.90    2.00
   1   4  -7    1.00    1.60
   1  -4  -7   -1.50    1.50
  -1  -4   7    2.00    2.40
   1  -4  -7   -2.30    2.60
  -1  -4   7   -0.40    2.00
  -1   4   6   33.00    4.10
   1   4  -6   32.30    4.00
  -1   4   6   26.80    3.90
   1  -4  -6   31.50    3.80
  -1  -4   6   34.70    4.30
   1  -4  -6   33.40    5.70
  -1  -4   6   36.30    5.60
   1   4  -5 1777.82   53.29
  -1   4   5 1719.93   54.19
  -1   4   5 1692.43   52.79
   1  -4  -5 1720.43   53.29
  -1  -4   5 1750.22   55.59
  -1  -4   5 1737.23   52.39
  -1   4   4  108.89    7.10
   1  -4  -4  113.19    6.80
  -1  -4   4  118.69    7.70
  -1   4   3 1472.35   46.80
  -1  -4   3 1541.55   46.90
   1  -4  -3 1435.46   45.60
  -1   4   2 1722.83   57.89
   1   4  -2 1735.03   55.19
  -1  -4   2 1792.92   54.99
   1  -4  -2 2057.19   62.09
  -1  -4   2 1854.51   57.99
  -1  -4   2 1776.92   53.09
  -1   4   1    4.70    1.80
   1   4  -1    5.30    2.30
   1  -4  -1    5.40    2.00
  -1  -4   1    4.80    1.90
  -1  -4   1    3.90    2.00
  -1  -4   1    8.40    2.30
  -1   4   0   38.20    4.10
   1   4   0   37.70    4.10
   1   4   0   41.00    3.70
  -1  -4   0   37.90    3.90
  -1  -4   0   41.60    4.00
   1  -4   0   36.10    3.80
   1  -4   0   35.40    3.30
   1  -4   0   41.70    3.80
   1   4   1  892.31   28.40
  -1   4  -1  926.41   30.30
   1   4   1  885.91   30.10
  -1  -4  -1  887.41   29.20
  -1  -4  -1  897.41   29.90
   1  -4   1  891.21   29.10
   1  -4   1  867.31   27.70
   1  -4   1  904.91   28.40
  -1   4  -2  249.38   11.30
   1   4   2  251.77   11.40
   1   4   2  229.68    9.70
  -1   4  -2  227.28   10.20
   1  -4   2  216.08    7.70
   1  -4   2  222.88   10.10
  -1  -4  -2  239.68   11.50
   1  -4   2  228.48   10.20
  -1  -4  -2  229.48   10.40
   1   4   3  628.74   23.10
  -1   4  -3  620.64   22.20
   1   4   3  632.44   21.20
  -1  -4  -3  637.44   24.20
   1  -4   3  641.44   22.70
   1  -4   3  634.74   23.40
  -1  -4  -3  653.23   22.40
   1   4   4 2177.48   64.99
  -1   4  -4 2165.88   66.29
   1   4   4 2149.28   66.99
  -1  -4  -4 2203.48   69.09
  -1  -4  -4 2244.88   66.29
   1  -4   4 2187.38   67.19
   1  -4   4 2226.68   67.69
  -1   4  -5 2421.36   71.49
   1   4   5 2372.46   72.29
   1   4   5 2241.28   71.19
   1   4   5 2319.17   70.09
   1  -4   5 2363.36   72.69
   1  -4   5 2400.06   72.89
  -1  -4  -5 2332.87   71.09
  -1  -4  -5 2339.27   74.79
   1  -4   5 2414.66   69.99
   1   4   6 1014.30   35.00
   1   4   6 1011.70   33.30
  -1   4  -6 1032.30   34.50
   1   4   6  959.80   33.20
   1  -4   6 1029.60   44.50
   1  -4   6  970.00   32.70
  -1  -4  -6 1065.29   38.80
   1  -4   6 1011.10   35.80
  -1  -4  -6 1040.50   34.30
   1   4   7  717.23   26.50
   1   4   7  661.13   24.50
  -1   4  -7  729.53   26.10
   1   4   7  643.74   24.70
   1   4   7  679.23   25.40
   1   4   7  685.63   25.00
   1   4   7  689.33   25.60
   1  -4   7  701.73   27.20
   1  -4   7  663.93   25.20
  -1  -4  -7  709.03   25.60
  -1  -4  -7  685.83   29.80
   1  -4   7  708.23   30.10
   1  -4   7  718.73   28.20
   1  -4   7  651.93   23.80
   1  -4   7  666.63   24.90
   1  -4   7  722.23   26.60
   1   4   8  112.79    8.50
   1   4   8  109.69    8.20
   1   4   8   91.19    7.70
   1   4   8   88.39    7.60
   1   4   8   90.19    7.70
   1   4   8   91.79    8.20
   1   4   8   85.09    8.20
  -1   4  -8   91.49    7.60
   1   4   8   94.39    7.20
   1  -4   8   96.99    8.40
   1  -4   8   91.29    7.70
   1  -4   8   88.39    6.90
   1  -4   8   94.19    7.80
   1  -4   8   74.99    8.10
   1  -4   8   99.79    8.50
  -1  -4  -8   96.59    7.50
   1  -4   8   90.39    7.40
   1  -4   8   93.89    7.50
   1  -4   8   76.79    8.40
  -1  -4  -8   95.39   10.30
   1   4   9    3.70    3.20
   1   4   9    0.00    3.70
  -1   4  -9   -0.90    2.80
   1   4   9    1.60    3.00
   1   4   9   -1.10    2.70
   1   4   9   -3.50    2.40
   1   4   9    1.20    2.80
   1   4   9    8.00    4.80
   1   4   9    1.60    3.10
   1  -4   9   -1.20    3.00
   1  -4   9    2.40    3.30
   1  -4   9    3.20    2.80
   1  -4   9   -1.80    3.20
   1  -4   9    2.90    4.00
   1  -4   9    3.90    3.70
   1  -4   9    1.20    3.00
  -1  -4  -9    6.60    4.00
  -1  -4  -9    1.10    4.40
   1  -4   9    0.80    2.90
   1  -4   9   -4.90    4.00
   1   4  10   26.40    5.60
   1   4  10   19.70    4.40
   1   4  10   14.00    4.40
   1   4  10   25.70    4.80
   1   4  10   16.80    5.00
  -1   4 -10   18.40    4.70
   1   4  10   15.80    4.30
   1   4  10   18.10    4.40
  -1  -4 -10    9.80    3.90
   1  -4  10    4.90    4.00
   1  -4  10   13.60    5.20
   1  -4  10   20.90    4.40
   1  -4  10    9.50    3.90
   1  -4  10   20.10    5.00
   1  -4  10   16.00    4.40
   1  -4  10   16.10    4.10
   1  -4  10   25.70    5.20
   1  -4  10   10.70    3.70
  -1  -4 -10   17.60    6.80
   1   4  11   78.79    7.20
   1   4  11   58.09    8.40
  -1   4 -11   71.69    7.90
   1   4  11   81.19    7.30
   1   4  11   86.69    7.10
   1   4  11   74.79    6.70
   1   4  11   69.19    7.10
   1  -4  11   86.89    7.40
   1  -4  11   83.89    7.50
  -1  -4 -11   89.19    8.60
   1  -4  11   73.69    7.30
  -1  -4 -11  103.59   13.70
   1  -4  11   67.89    7.40
   1  -4  11   83.59    7.50
   1  -4  11   70.49    8.90
   1  -4  11   92.19    7.20
   1   4  12   11.50    3.10
   1   4  12   15.70    3.90
   1   4  12   12.10    3.60
   1   4  12   12.80    3.40
   1   4  12    8.00    3.00
   1  -4  12    9.40    3.30
   1  -4  12    8.90    4.40
   1  -4  12   15.00    3.90
   1  -4  12   10.50    3.60
   1  -4  12    8.30    3.40
   1  -4  12   10.30    3.30
   1   4  13    2.30    2.30
   1   4  13   -0.30    2.20
   1   4  13    2.30    2.00
   1   4  13    2.80    2.50
   1  -4  13   -9.50    3.80
   1  -4  13    1.00    2.00
   1  -4  13    2.30    2.30
   1  -4  13    2.50    2.30
   1  -4  13    1.50    2.30
   1   4  14    0.90    2.40
   1   4  14    0.10    1.60
   1   4  14   -0.50    1.70
   1   4  14   -1.40    1.50
   1  -4  14   -2.90    1.70
   1  -4  14    0.50    1.70
   1  -4  14    1.90    1.70
   1  -4  14   -2.90    1.60
   1   4  15   -0.10    1.40
   1   4  15   -1.20    1.10
   1  -4  15    3.70    1.60
   1  -4  15    0.50    1.40
   1  -4  15    0.80    1.80
  -1   5  14  104.99    7.70
  -1   5  14  114.79    6.60
  -1  -5  14  121.49    6.80
  -1  -5  14  119.89    6.70
  -1  -5  14  112.69    6.80
  -1   5  13   10.50    3.10
  -1   5  13    6.00    2.40
  -1   5  13    3.50    2.30
  -1  -5  13    7.50    2.70
  -1  -5  13    9.30    2.90
  -1  -5  13    5.40    2.30
  -1  -5  13   11.00    3.10
  -1  -5  13   10.10    3.10
  -1   5  12  258.17   12.10
  -1   5  12  286.27   13.50
  -1   5  12  291.17   12.90
  -1   5  12  282.97   13.30
  -1   5  12  279.37   13.50
  -1  -5  12  277.77   13.80
  -1  -5  12  280.67   13.40
  -1  -5  12  282.17   12.20
  -1  -5  12  294.17   13.10
  -1  -5  12  277.47   13.20
  -1  -5  12  283.47   12.40
  -1   5  11   12.50    3.90
  -1   5  11   12.90    4.40
  -1   5  11   12.20    3.70
  -1   5  11   14.80    3.90
  -1   5  11   11.10    3.70
  -1   5  11   13.90    3.90
  -1  -5  11   13.20    3.80
  -1  -5  11    7.60    4.40
  -1  -5  11   14.00    3.60
  -1  -5  11   11.30    3.70
  -1  -5  11    6.00    3.30
  -1  -5  11   11.80    3.70
  -1  -5  11   12.70    3.50
  -1   5  10    9.70    3.60
  -1   5  10   10.70    3.90
  -1   5  10   11.10    3.60
  -1   5  10    7.60    3.00
  -1   5  10    2.30    3.40
  -1   5  10   10.10    3.60
  -1   5  10   11.40    3.90
  -1  -5  10   10.80    4.00
  -1  -5  10    5.50    3.40
  -1  -5  10    3.70    3.10
  -1  -5  10    8.80    4.70
  -1  -5  10    8.60    3.50
  -1  -5  10    8.90    3.30
   1  -5 -10    6.00    5.50
  -1  -5  10    5.60    3.20
   1  -5 -10    8.80    4.00
  -1   5   9 1162.78   39.10
  -1   5   9 1210.88   40.40
  -1   5   9 1120.19   40.70
  -1   5   9 1148.89   42.00
   1  -5  -9 1209.28   41.40
   1  -5  -9 1232.98   48.70
  -1  -5   9 1227.08   39.40
  -1  -5   9 1190.88   39.70
  -1  -5   9 1286.77   41.10
  -1  -5   9 1127.89   44.60
  -1   5   8  232.98   12.60
  -1   5   8  244.98   12.20
  -1   5   8  202.38   12.40
  -1   5   8  220.28   12.30
  -1   5   8  232.18   11.80
  -1   5   8  232.28   12.80
  -1   5   8  222.88   13.10
  -1   5   8  217.18   12.40
  -1  -5   8  219.58   12.10
  -1  -5   8  217.28   12.80
  -1  -5   8  209.18   12.00
  -1  -5   8  245.58   11.80
  -1  -5   8  234.18   12.70
  -1  -5   8  229.68   12.40
   1  -5  -8  238.38   16.90
   1  -5  -8  242.48   12.90
  -1  -5   8  225.68   14.70
  -1  -5   8  243.18   11.90
  -1   5   7  458.05   18.60
  -1   5   7  454.05   19.10
  -1   5   7  476.05   19.20
  -1   5   7  408.06   20.00
  -1   5   7  477.15   20.70
  -1   5   7  400.06   17.90
  -1   5   7  465.85   20.00
  -1   5   7  452.45   19.20
   1  -5  -7  469.95   19.60
  -1  -5   7  486.65   19.90
  -1  -5   7  468.45   19.00
  -1  -5   7  439.96   18.50
  -1  -5   7  457.25   19.20
  -1  -5   7  453.45   19.20
  -1  -5   7  474.25   18.20
  -1  -5   7  454.25   21.60
   1  -5  -7  472.75   24.30
  -1  -5   7  485.05   18.40
  -1   5   6  125.09    9.20
  -1   5   6  130.19    8.00
  -1   5   6  132.29    9.10
  -1   5   6  139.19   14.40
  -1   5   6  126.49    9.00
  -1  -5   6  135.09    9.00
  -1  -5   6  116.79    8.70
   1  -5  -6  126.99    8.60
   1  -5  -6  137.39   11.60
  -1  -5   6  123.39    9.60
  -1  -5   6  135.39    7.90
  -1   5   5  148.79    8.30
  -1   5   5  151.38    9.90
  -1  -5   5  141.69    8.10
  -1  -5   5  130.79   10.80
   1  -5  -5  147.39   11.30
  -1   5   4 1520.45   48.10
  -1   5   4 1546.85   49.60
  -1  -5   4 1505.95   49.00
   1  -5  -4 1528.05   48.40
   1  -5  -4 1440.06   50.89
  -1  -5   4 1468.05   46.30
  -1   5   3   23.10    3.90
  -1   5   3   21.00    4.20
   1  -5  -3   20.10    3.90
   1  -5  -3   26.10    5.30
  -1  -5   3   28.20    3.50
  -1  -5   3   17.00    3.70
   1   5  -2  850.01   30.70
  -1   5   2  883.71   31.50
  -1  -5   2  861.81   29.90
   1  -5  -2  921.01   31.70
  -1  -5   2  901.31   27.90
   1  -5  -2  905.21   30.50
  -1  -5   2  829.52   29.60
  -1   5   1 1861.81   57.19
   1   5  -1 1764.42   56.49
   1   5  -1 1801.02   54.59
   1  -5  -1 1807.62   55.69
  -1  -5   1 1789.42   54.19
   1  -5  -1 1797.52   55.99
  -1  -5   1 1684.33   54.89
  -1   5   0  175.78   10.40
   1   5   0  202.48   10.90
   1   5   0  183.48    9.10
  -1   5   0  184.68    8.30
  -1  -5   0  185.88    9.80
  -1  -5   0  190.58    9.80
   1  -5   0  196.48   10.10
   1  -5   0  178.58    9.30
  -1   5  -1  406.96   17.80
   1   5   1  410.06   15.60
   1   5   1  430.56   18.00
   1  -5   1  407.56   15.40
  -1  -5  -1  394.76   16.80
   1  -5   1  404.56   16.50
   1  -5   1  401.96   14.90
  -1  -5  -1  418.66   16.80
   1   5   2 1550.04   49.90
   1   5   2 1541.45   46.60
  -1   5  -2 1509.65   49.60
  -1  -5  -2 1598.14   49.99
   1  -5   2 1562.14   47.60
   1  -5   2 1488.65   46.50
  -1  -5  -2 1551.24   48.60
   1  -5   2 1417.96   47.80
   1  -5   2 1516.15   44.10
   1   5   3 1557.04   50.49
   1   5   3 1518.85   47.10
   1   5   3 1523.75   46.80
   1  -5   3 1497.15   46.90
  -1  -5  -3 1609.24   49.30
  -1  -5  -3 1550.54   51.09
   1  -5   3 1501.05   48.70
   1   5   4  124.59    8.80
   1   5   4  121.29    7.10
   1   5   4  121.79    7.30
   1  -5   4  116.89    8.30
  -1  -5  -4  122.19    8.20
   1  -5   4  120.09    7.20
  -1  -5  -4  114.49    9.50
   1   5   5  259.97   15.90
  -1   5  -5  276.07   13.50
   1   5   5  305.57   18.40
   1   5   5  263.37   12.20
   1  -5   5  251.47   11.80
  -1  -5  -5  289.17   16.20
   1   5   6  512.95   19.70
   1   5   6  485.85   19.80
   1   5   6  476.05   20.00
   1   5   6  476.05   20.20
   1   5   6  510.15   20.40
  -1   5  -6  547.95   21.70
   1   5   6  511.35   22.10
  -1  -5  -6  556.44   25.20
   1  -5   6  522.15   20.00
   1  -5   6  497.95   22.30
   1  -5   6  466.25   19.10
   1  -5   6  505.15   20.10
   1  -5   6  534.25   19.60
  -1  -5  -6  555.34   21.70
   1   5   7  792.02   30.50
  -1   5  -7  783.32   29.80
   1   5   7  777.82   28.50
   1   5   7  764.12   28.00
   1   5   7  794.12   28.50
   1   5   7  803.82   28.70
   1   5   7  824.82   28.20
   1   5   7  765.32   27.70
   1  -5   7  773.32   28.30
   1  -5   7  777.52   28.20
   1  -5   7  763.72   27.90
   1  -5   7  803.02   28.60
  -1  -5  -7  808.12   34.10
   1  -5   7  788.82   27.20
   1  -5   7  793.22   31.60
  -1  -5  -7  802.82   29.80
   1  -5   7  714.63   27.40
   1  -5   7  786.22   31.40
   1  -5   7  733.73   27.00
   1   5   8  210.08   12.00
   1   5   8  219.38   12.40
   1   5   8  213.58   11.70
  -1   5  -8  217.58   13.30
   1   5   8  227.48   11.70
   1   5   8  226.28   12.50
   1   5   8  242.48   14.80
   1   5   8  225.28   12.10
   1  -5   8  217.08   14.50
   1  -5   8  238.98   11.50
   1  -5   8  218.48   12.10
   1  -5   8  194.58   11.80
  -1  -5  -8  251.27   19.20
   1  -5   8  228.68   12.20
  -1  -5  -8  248.28   16.50
   1  -5   8  219.78   11.40
   1  -5   8  205.28   12.00
   1  -5   8  219.98   12.00
   1   5   9   89.39    8.20
   1   5   9  104.99    8.30
   1   5   9   81.69    8.70
   1   5   9  101.29    8.10
   1   5   9   99.69    7.80
  -1   5  -9  100.89    9.10
   1   5   9   91.69    7.60
   1  -5   9   91.29    8.10
  -1  -5  -9   78.79   11.40
   1  -5   9   90.59    7.80
   1  -5   9   99.89    8.20
   1  -5   9  100.99    8.90
   1  -5   9   87.89    9.50
   1  -5   9   87.59    8.10
  -1  -5  -9  102.99    9.20
   1  -5   9  103.89    7.60
   1   5  10   23.20    4.60
   1   5  10   20.90    4.50
   1   5  10   21.10    6.10
   1   5  10   14.90    4.60
   1   5  10   25.60    5.40
   1   5  10   21.60    4.40
   1   5  10   24.00    4.70
   1  -5  10   15.20    4.00
   1  -5  10   18.00    4.40
  -1  -5 -10   12.80    4.80
  -1  -5 -10   16.80    8.90
   1  -5  10   18.30    4.60
   1  -5  10   20.10    4.30
   1  -5  10   14.20    4.20
   1  -5  10   16.60    4.00
   1   5  11   23.00    4.70
   1   5  11   29.90    5.20
   1   5  11   14.10    3.90
   1   5  11   16.80    3.80
   1   5  11   17.20    3.90
   1  -5  11   10.50    3.20
   1  -5  11   16.50    5.10
   1  -5  11   21.00    4.40
   1  -5  11   21.00    4.30
   1  -5  11   22.00    4.00
   1  -5  11   14.20    3.90
   1  -5  11   13.40    4.00
   1   5  12   92.39    6.80
   1   5  12   95.79    7.20
   1   5  12   89.29    6.80
   1   5  12   90.59    6.80
   1   5  12   90.79    6.80
   1  -5  12   80.29    6.90
   1  -5  12   92.09    7.30
   1  -5  12   83.39    7.00
   1  -5  12   82.69    6.70
   1  -5  12   77.39    6.50
   1  -5  12   96.19    9.80
   1   5  13    3.40    2.20
   1   5  13    3.10    1.80
   1   5  13    7.50    2.40
   1   5  13    4.20    2.30
   1  -5  13    0.00    2.00
   1  -5  13    2.60    2.40
   1  -5  13    2.60    2.10
   1   5  14    1.10    1.50
   1   5  14    1.60    2.00
   1   5  14    1.50    1.40
   1   5  14    0.40    1.80
   1  -5  14    1.30    1.70
   1  -5  14   -1.70    1.60
   1  -5  14    1.10    1.80
   1  -5  14    2.80    1.70
  -1   6  14    1.70    1.80
  -1   6  14   -0.30    1.40
  -1   6  14    2.70    1.60
  -1  -6  14    4.30    1.50
  -1  -6  14    1.70    1.70
  -1   6  13   44.10    4.20
  -1   6  13   42.80    4.30
  -1   6  13   49.00    4.40
  -1   6  13   43.70    4.30
  -1  -6  13   42.10    4.50
  -1  -6  13   49.90    4.70
  -1  -6  13   42.00    4.80
  -1  -6  13   34.90    5.00
  -1   6  12    1.40    2.10
  -1   6  12   -1.10    2.90
  -1   6  12    3.30    2.30
  -1   6  12    4.30    2.20
  -1   6  12    8.30    3.00
  -1   6  12    2.00    2.40
  -1  -6  12    3.10    2.90
  -1  -6  12    3.60    3.30
  -1  -6  12   -0.70    2.20
  -1  -6  12    6.30    2.90
  -1  -6  12    2.10    2.20
  -1  -6  12   -0.80    5.30
  -1  -6  12    4.60    2.90
  -1   6  11   59.09    6.20
  -1   6  11   67.29    6.10
  -1   6  11   50.89    6.10
  -1   6  11   71.69    6.10
  -1   6  11   62.69    6.30
  -1   6  11   69.39    6.70
  -1  -6  11   62.89    6.50
  -1  -6  11   72.89    6.50
  -1  -6  11   58.19    5.80
  -1  -6  11   75.39    6.80
  -1  -6  11   63.09    8.60
  -1  -6  11   56.29    7.10
  -1  -6  11   70.89    6.30
  -1   6  10  369.06   16.70
  -1   6  10  368.36   16.70
  -1   6  10  366.76   16.90
  -1   6  10  352.06   15.40
  -1   6  10  351.96   16.40
  -1   6  10  391.46   17.30
  -1  -6  10  379.96   16.40
  -1  -6  10  374.76   17.30
  -1  -6  10  353.56   16.60
  -1  -6  10  337.77   26.20
  -1  -6  10  382.16   15.90
  -1  -6  10  366.16   16.50
  -1  -6  10  388.86   16.20
  -1   6   9  200.88   11.70
  -1   6   9  204.98   11.70
  -1   6   9  201.18   11.80
  -1   6   9  183.08   12.90
  -1   6   9  207.68   11.50
  -1   6   9  185.88   11.50
  -1   6   9  196.38   11.00
  -1  -6   9  204.48   10.80
  -1  -6   9  203.58   14.40
  -1  -6   9  194.68   10.60
  -1  -6   9  185.28   11.70
   1  -6  -9  208.28   17.20
  -1  -6   9  197.18   11.40
  -1  -6   9  192.78   11.20
  -1  -6   9  150.58   11.30
  -1  -6   9  189.68   11.40
   1  -6  -9  177.68   12.70
  -1   6   8  304.17   15.40
  -1   6   8  303.97   16.70
  -1   6   8  317.37   15.60
  -1   6   8  319.67   15.00
  -1   6   8  316.87   15.30
  -1   6   8  326.67   14.40
  -1   6   8  308.07   17.20
  -1   6   8  260.57   14.40
  -1  -6   8  295.27   15.00
   1  -6  -8  313.17   20.60
  -1  -6   8  349.67   15.70
  -1  -6   8  279.77   15.00
  -1  -6   8  325.57   14.60
  -1  -6   8  321.07   19.00
  -1  -6   8  323.77   18.20
   1  -6  -8  312.77   16.70
  -1   6   7   -9.10    3.40
  -1   6   7    0.40    3.30
  -1   6   7    6.60    3.40
  -1   6   7    3.50    3.00
  -1   6   7    0.90    3.60
  -1   6   7   -1.90    2.30
  -1   6   7    1.00    2.40
  -1   6   7    5.70    3.30
  -1  -6   7   -1.00    3.70
  -1  -6   7    1.70    2.30
   1  -6  -7   -0.20    3.30
  -1  -6   7    4.00    3.20
  -1  -6   7   -3.90    2.80
   1  -6  -7   -1.40    6.50
  -1  -6   7    4.10    3.20
  -1  -6   7   -1.50    3.80
  -1  -6   7    2.30    3.40
  -1  -6   7    0.00    3.00
  -1   6   6   17.10    4.40
  -1   6   6   12.00    4.40
  -1   6   6   14.90    4.50
  -1   6   6   17.60    4.20
  -1   6   6   22.00    5.40
  -1   6   6   23.60    5.60
  -1   6   6   20.00    4.90
  -1   6   6   18.10    4.70
  -1  -6   6   20.00    4.80
  -1  -6   6   19.00    4.90
  -1  -6   6   17.50    4.20
  -1  -6   6   16.50    4.80
  -1  -6   6   18.00    4.90
  -1  -6   6   27.60    5.10
  -1  -6   6   19.40    5.10
  -1  -6   6   19.10    4.50
   1  -6  -6   18.50    5.50
  -1   6   5  379.46   16.70
  -1   6   5  374.16   16.70
  -1   6   5  382.66   16.50
  -1   6   5  381.36   18.30
  -1   6   5  418.46   16.40
  -1   6   5  348.47   16.50
  -1   6   5  375.66   18.90
  -1  -6   5  404.76   18.10
   1  -6  -5  374.26   20.50
  -1  -6   5  376.96   16.80
  -1  -6   5  369.66   16.00
   1  -6  -5  379.36   18.00
  -1  -6   5  361.16   16.10
  -1  -6   5  393.16   16.60
  -1  -6   5  359.86   16.40
   1  -6  -5  366.56   15.10
  -1  -6   5  385.96   18.60
  -1   6   4  492.65   22.70
  -1   6   4  551.34   22.40
  -1   6   4  506.55   19.30
  -1  -6   4  482.15   21.20
   1  -6  -4  528.15   21.70
  -1  -6   4  575.84   25.20
  -1  -6   4  501.45   19.20
  -1  -6   4  531.55   21.70
   1  -6  -4  453.55   18.30
   1  -6  -4  495.15   23.50
  -1   6   3 1453.15   46.50
  -1   6   3 1529.35   51.39
   1  -6  -3 1567.54   51.69
   1  -6  -3 1372.06   47.00
  -1  -6   3 1535.05   46.80
   1  -6  -3 1521.35   49.60
  -1   6   2    3.90    2.50
  -1   6   2    1.20    2.40
   1   6  -2   -0.70    2.20
  -1  -6   2    0.40    2.60
   1  -6  -2    4.10    3.10
   1  -6  -2   -2.70    2.60
   1  -6  -2    3.00    2.60
  -1  -6   2    4.10    2.60
  -1   6   1  833.22   32.00
   1   6  -1  859.71   29.10
   1   6  -1  770.32   31.20
  -1  -6   1  845.42   28.70
  -1  -6   1  814.02   27.50
   1  -6  -1  844.42   30.30
   1  -6  -1  879.01   30.80
   1  -6  -1  813.32   27.50
  -1   6   0   84.39    6.60
  -1   6   0   90.19    9.70
   1   6   0   90.89    8.30
   1   6   0  106.69    7.00
  -1  -6   0   92.49    7.90
  -1  -6   0   89.99    7.20
   1  -6   0   95.79    6.30
  -1  -6   0   85.99    7.80
   1  -6   0   97.39    7.20
   1   6   1    3.90    2.50
   1   6   1    3.70    3.00
  -1   6  -1    5.40    3.00
  -1   6  -1    7.40    4.20
   1   6   1    0.90    2.70
  -1  -6  -1    4.10    2.80
   1  -6   1    6.50    2.90
   1  -6   1    0.20    3.70
  -1  -6  -1    2.40    3.10
   1  -6   1    2.40    2.60
  -1  -6  -1    5.60    3.00
   1   6   2    3.60    2.60
   1   6   2    2.20    2.50
   1   6   2   -5.10    2.50
  -1  -6  -2    2.70    2.90
   1  -6   2    0.90    2.10
  -1  -6  -2    1.90    2.90
   1  -6   2   -1.20    2.40
  -1  -6  -2   -2.20    2.70
   1   6   3 2418.46   78.29
   1   6   3 2407.36   73.49
  -1  -6  -3 2721.13   91.99
   1  -6   3 2486.35   73.79
   1  -6   3 2394.76   75.59
  -1  -6  -3 2443.76   76.89
   1   6   4 1896.51   62.79
   1   6   4 1878.01   58.19
   1   6   4 1842.22   58.79
   1   6   4 1857.71   59.29
   1  -6   4 1909.81   58.19
  -1  -6  -4 1945.51   63.99
   1  -6   4 1938.21   60.89
   1  -6   4 1821.92   58.09
  -1  -6  -4 1946.31   61.69
   1  -6   4 1919.71   58.99
   1   6   5  275.27   13.60
   1   6   5  237.48   15.70
   1   6   5  304.27   14.60
   1   6   5  288.87   16.10
   1   6   5  291.97   14.10
   1  -6   5  355.96   20.20
   1  -6   5  295.47   13.30
   1  -6   5  279.87   14.90
   1  -6   5  260.17   14.20
   1  -6   5  290.17   14.50
  -1  -6  -5  311.07   15.80
   1  -6   5  294.77   15.60
  -1  -6  -5  298.87   17.60
   1  -6   5  272.37   13.60
  -1   6  -6   24.40    6.80
   1   6   6   35.70    4.70
   1   6   6   39.60    6.00
   1   6   6   39.00    5.90
   1   6   6   31.70    5.40
   1   6   6   38.80    5.70
   1   6   6   35.20    5.90
   1  -6   6   38.30    7.00
   1  -6   6   22.60    4.80
   1  -6   6   19.70    5.20
   1  -6   6   31.00    4.80
  -1  -6  -6   19.40    5.50
   1  -6   6   39.00    6.00
   1  -6   6   38.80    5.80
   1  -6   6   34.50    5.20
   1   6   7   73.59    6.60
   1   6   7   71.49    7.50
   1   6   7   71.49    7.00
   1   6   7   59.59    7.00
  -1   6  -7   59.79    9.80
   1   6   7   56.49    6.80
   1   6   7   69.69    7.30
   1   6   7   62.19    8.80
   1  -6   7   66.19    6.00
   1  -6   7   60.49    8.00
  -1  -6  -7   70.49    8.40
   1  -6   7   71.09    8.20
   1  -6   7   81.59    7.00
  -1  -6  -7   87.79   10.90
   1  -6   7   73.59    7.60
   1  -6   7   88.29    7.60
   1  -6   7   71.49    7.50
  -1  -6  -7   60.39    8.60
   1  -6   7   64.79    6.60
   1   6   8  530.15   21.30
   1   6   8  491.25   21.30
   1   6   8  547.55   22.00
   1   6   8  516.45   20.80
  -1   6  -8  496.25   21.40
   1   6   8  531.55   24.40
   1   6   8  517.35   21.40
   1   6   8  539.15   21.40
   1  -6   8  523.65   20.60
   1  -6   8  497.05   21.00
  -1  -6  -8  550.84   28.50
   1  -6   8  536.85   21.70
   1  -6   8  538.75   20.80
   1  -6   8  523.15   21.80
   1  -6   8  522.75   25.20
  -1  -6  -8  530.35   24.00
   1  -6   8  543.15   21.60
   1   6   9    4.70    4.80
   1   6   9   10.80    4.00
   1   6   9    8.20    3.60
  -1   6  -9    7.30    5.50
   1   6   9   11.60    3.90
   1   6   9    7.70    3.30
   1   6   9    8.60    3.50
   1   6   9    8.70    3.90
   1  -6   9   11.40    5.20
   1  -6   9   11.20    3.80
  -1  -6  -9   15.70    7.90
  -1  -6  -9    9.40    5.50
   1  -6   9    8.50    3.20
   1  -6   9   15.00    4.50
   1  -6   9    9.30    3.40
   1  -6   9   15.10    3.90
   1  -6   9   14.00    4.00
   1   6  10   29.20    5.40
   1   6  10   35.00    5.10
   1   6  10   26.10    4.60
   1   6  10   41.60    5.70
   1   6  10   51.99    8.90
   1   6  10   32.10    5.00
   1  -6  10   26.10    6.50
   1  -6  10   30.10    4.80
   1  -6  10   28.60    5.20
   1  -6  10   32.20    5.10
   1  -6  10   35.90    5.70
   1  -6  10   30.40    5.40
   1  -6  10   30.70    4.90
   1   6  11    2.00    2.20
   1   6  11    0.00    2.30
   1   6  11   -1.60    1.60
   1   6  11   -0.30    2.20
   1  -6  11   -2.20    2.20
   1  -6  11    3.60    4.20
   1  -6  11   -0.20    2.70
   1  -6  11    3.70    2.60
   1  -6  11    0.90    2.40
   1  -6  11    2.10    2.20
   1  -6  11   -1.10    2.50
   1   6  12   10.00    2.80
   1   6  12    7.40    2.50
   1   6  12    9.60    2.70
   1   6  12    9.40    2.90
   1   6  12    6.80    2.50
  -1  -6 -12   14.70    3.60
   1  -6  12   10.70    3.30
   1  -6  12   10.90    2.90
   1  -6  12   12.80    3.10
   1  -6  12    7.50    2.90
   1  -6  12    8.30    3.00
   1   6  13   48.90    4.30
   1   6  13   43.60    4.20
   1   6  13   48.50    4.40
   1   6  13   42.60    4.00
   1  -6  13   47.00    4.40
   1  -6  13   46.80    4.30
   1  -6  13   48.30    4.60
   1  -6  13   41.10    4.40
   1   6  14    3.70    1.40
   1   6  14    2.40    1.40
  -1   6 -14    0.60    2.10
   1  -6  14    1.90    1.70
   1  -6  14    5.10    1.50
   1  -6  14    4.40    1.70
  -1   7  13   41.40    3.80
  -1   7  13   49.00    3.80
  -1   7  13   37.20    3.40
  -1  -7  13   43.60    5.00
  -1  -7  13   45.00    4.10
  -1  -7  13   41.80    3.90
  -1  -7  13   34.00    3.30
   1   7 -12   15.30    3.30
  -1   7  12   12.20    2.80
  -1   7  12   13.60    2.80
  -1   7  12   17.30    3.30
  -1   7  12   18.80    3.20
  -1  -7  12    7.60    3.30
  -1  -7  12   15.60    2.80
  -1  -7  12   17.40    3.30
  -1  -7  12   21.80    3.50
  -1  -7  12   15.30    3.20
  -1   7  11    1.20    2.30
  -1   7  11    3.60    2.50
  -1   7  11    1.10    2.60
  -1   7  11    1.60    1.90
  -1   7  11   -1.20    1.60
  -1  -7  11   -2.70    1.80
  -1  -7  11   -2.00    2.10
  -1  -7  11    0.80    2.40
  -1  -7  11    1.30    1.90
  -1  -7  11    0.50    2.50
  -1   7  10   20.90    4.30
  -1   7  10   19.80    4.20
  -1   7  10   23.40    4.20
  -1   7  10   23.20    4.40
  -1   7  10   19.30    4.00
  -1   7  10   19.70    3.80
  -1  -7  10   26.00    4.70
  -1  -7  10   21.30    4.40
  -1  -7  10   19.20    5.50
  -1  -7  10   21.20    3.90
  -1  -7  10   23.30    4.10
  -1  -7  10   28.20    6.60
  -1   7   9   18.90    4.60
  -1   7   9   12.70    4.90
  -1   7   9   25.00    4.90
  -1   7   9   22.90    4.60
  -1   7   9   11.30    3.70
  -1   7   9   22.90    4.90
  -1  -7   9   15.20    4.20
  -1  -7   9   14.20    3.90
  -1  -7   9   24.80    4.90
  -1  -7   9   16.20    3.90
  -1  -7   9   20.10    5.90
  -1  -7   9   11.10    3.30
  -1  -7   9   21.10    4.90
  -1   7   8  224.28   15.40
  -1   7   8  218.28   12.50
  -1   7   8  226.58   12.50
  -1   7   8  232.18   12.30
  -1   7   8  214.08   12.50
  -1   7   8  225.58   11.70
  -1   7   8  235.88   13.00
  -1  -7   8  222.38   12.60
  -1  -7   8  227.08   11.80
  -1  -7   8  236.58   12.80
  -1  -7   8  226.28   12.00
   1  -7  -8  195.48   14.50
  -1  -7   8  230.48   12.00
   1  -7  -8  213.78   18.00
  -1  -7   8  216.08   12.60
  -1   7   7   29.60    5.40
  -1   7   7   33.60    5.90
  -1   7   7   32.50    5.30
  -1   7   7   21.80    4.80
  -1   7   7   27.60    5.30
  -1   7   7   29.30    7.00
  -1   7   7   16.80    4.40
   1  -7  -7   25.50    8.30
  -1  -7   7   36.70    6.10
  -1  -7   7   15.10    4.80
  -1  -7   7   26.50    5.50
   1  -7  -7   26.80    6.40
  -1  -7   7   25.00    5.10
  -1  -7   7   30.20    5.30
  -1  -7   7   24.10    4.80
  -1  -7   7   28.90    5.80
  -1   7   6   -1.10    2.80
  -1   7   6    1.00    3.20
  -1   7   6    0.40    3.60
  -1   7   6   -2.10    3.30
  -1   7   6   -1.20    3.70
  -1   7   6    2.20    2.60
  -1   7   6    0.90    2.90
  -1   7   6    1.40    3.00
  -1  -7   6    6.80    4.30
  -1  -7   6    3.10    2.70
  -1  -7   6   11.40    4.40
  -1  -7   6   -0.20    2.20
  -1  -7   6    0.00    3.20
  -1  -7   6   -1.20    3.00
   1  -7  -6   -3.20    3.30
   1  -7  -6    2.00    5.10
  -1  -7   6   -0.50    3.10
  -1   7   5   58.99    7.30
  -1   7   5   55.99    7.00
  -1   7   5   60.99    6.00
  -1   7   5   66.09    8.50
  -1   7   5   55.89    7.20
  -1   7   5   62.19    7.10
  -1   7   5   62.49    7.00
  -1   7   5   67.29    6.90
  -1  -7   5   74.49    7.10
   1  -7  -5   49.90    8.60
   1  -7  -5   48.60    7.60
  -1  -7   5   61.09    7.90
  -1  -7   5   53.79    6.90
  -1  -7   5   64.19    5.90
  -1  -7   5   77.09    7.20
  -1  -7   5   60.09    6.10
  -1   7   4   55.19    7.00
  -1   7   4   50.69    7.60
  -1   7   4   51.69    6.60
  -1   7   4   46.50    7.30
  -1   7   4   49.50    5.40
   1   7  -4   66.19    7.30
  -1   7   4   49.10    6.70
  -1   7   4   52.59    6.60
  -1   7   4   79.89    7.50
   1  -7  -4   56.29    5.90
   1  -7  -4   50.69    8.00
  -1  -7   4   60.49    7.50
  -1  -7   4   52.19    5.50
  -1  -7   4   46.50    6.50
  -1  -7   4   49.60    5.60
  -1  -7   4   50.69    6.60
  -1  -7   4   57.09    7.50
   1  -7  -4   58.89    7.80
  -1   7   3  122.49   10.00
  -1   7   3  139.99    9.50
  -1   7   3  119.59    9.10
  -1   7   3  127.99    9.70
   1   7  -3  129.99    9.00
  -1   7   3  130.79    9.30
  -1   7   3  125.89    8.10
  -1   7   3  114.69    8.70
   1   7  -3  147.89   10.00
  -1   7   3  140.79   11.70
  -1  -7   3  122.49   10.20
   1  -7  -3  126.29   11.10
   1  -7  -3  125.09    7.90
  -1  -7   3  134.19    8.30
  -1  -7   3  127.89    9.10
  -1  -7   3  127.69    8.30
  -1  -7   3  130.49    9.10
   1  -7  -3  127.89   10.60
  -1   7   2   16.90    5.60
  -1   7   2   14.70    3.80
  -1   7   2   16.00    4.50
   1   7  -2   19.70    4.90
  -1   7   2   17.20    4.70
   1   7  -2   15.80    4.50
  -1   7   2   22.40    8.50
  -1  -7   2   14.40    4.00
  -1  -7   2   20.30    7.30
   1  -7  -2   15.70    4.80
   1  -7  -2   16.30    3.70
  -1   7   1    5.30    3.40
  -1   7   1   10.60    6.60
  -1   7   1    8.80    4.40
   1   7  -1   14.30    4.60
  -1   7   1    6.70    4.80
  -1   7   1    4.90    4.10
   1   7  -1    9.20    3.90
  -1   7   1    5.40    4.50
   1  -7  -1   11.80    4.90
   1  -7  -1   11.00    3.40
  -1  -7   1    2.70    4.00
   1  -7  -1    8.30    4.30
  -1  -7   1   11.20    3.10
  -1  -7   1    8.70    3.60
  -1  -7   1    6.90    3.20
  -1   7   0   12.30    4.50
   1   7   0   10.80    4.80
   1   7   0   17.20    4.80
   1   7   0    6.30    3.80
   1   7   0    0.30    4.10
  -1   7   0    3.80    4.60
  -1   7   0    8.00    4.90
   1  -7   0    9.40    3.20
   1  -7   0    0.80    3.50
   1  -7   0    8.40    3.80
  -1  -7   0    5.10    4.20
  -1  -7   0   10.40    3.40
   1  -7   0   15.30    4.50
  -1  -7   0   11.10    3.60
   1   7   1  508.05   20.20
   1   7   1  500.15   24.40
   1   7   1  484.75   19.60
   1   7   1  497.95   19.60
  -1   7  -1  487.75   19.80
   1   7   1  480.05   18.30
  -1  -7  -1  510.85   19.90
  -1  -7  -1  475.25   22.40
   1  -7   1  483.15   19.10
   1  -7   1  497.65   19.90
   1  -7   1  510.45   19.10
  -1  -7  -1  503.55   18.60
   1  -7   1  472.15   20.00
   1   7   2   26.70    6.30
   1   7   2   27.30    6.60
  -1   7  -2   27.40    5.70
   1   7   2   23.80    4.40
   1   7   2   18.40    5.10
  -1   7  -2   14.70    4.50
  -1  -7  -2   29.10    6.30
  -1  -7  -2   17.00    3.90
   1  -7   2   16.80    5.00
  -1  -7  -2   17.10    4.30
  -1  -7  -2   11.60    4.80
   1  -7   2   25.20    4.50
  -1   7  -3  278.27   15.10
  -1   7  -3  301.07   14.60
   1   7   3  312.67   15.00
   1   7   3  311.37   17.80
   1   7   3  302.67   14.70
   1   7   3  295.67   14.00
   1   7   3  302.07   14.50
   1   7   3  291.57   14.60
  -1  -7  -3  315.97   14.50
   1  -7   3  304.77   13.70
   1  -7   3  298.17   14.50
   1  -7   3  308.77   13.90
  -1  -7  -3  293.07   17.10
   1  -7   3  297.57   14.20
  -1  -7  -3  317.27   17.20
  -1  -7  -3  292.37   12.80
   1   7   4  555.74   20.90
   1   7   4  547.05   21.90
   1   7   4  538.75   21.40
   1   7   4  523.75   21.30
   1   7   4  549.45   25.90
  -1   7  -4  581.44   23.50
   1   7   4  528.05   21.40
   1   7   4  513.35   21.10
   1  -7   4  516.25   22.90
  -1  -7  -4  545.45   24.50
  -1  -7  -4  557.34   21.50
   1  -7   4  524.95   21.30
   1  -7   4  556.04   21.20
  -1  -7  -4  576.84   32.70
   1  -7   4  547.45   21.40
   1  -7   4  494.55   20.70
   1  -7   4  548.75   21.00
   1   7   5  254.07   12.90
   1   7   5  244.68   13.00
   1   7   5  253.37   12.40
   1   7   5  253.47   13.20
   1   7   5  262.37   13.70
   1   7   5  226.68   12.90
  -1   7  -5  201.88   13.30
   1   7   5  245.18   16.00
   1  -7   5  265.77   12.80
  -1  -7  -5  237.88   13.00
  -1  -7  -5  242.28   15.40
   1  -7   5  250.87   12.60
   1  -7   5  245.48   13.20
   1  -7   5  268.97   14.90
   1  -7   5  253.67   13.10
  -1  -7  -5  261.77   19.20
   1  -7   5  244.98   12.70
   1  -7   5  223.98   12.60
   1   7   6  666.63   30.40
   1   7   6  702.53   26.00
   1   7   6  731.13   25.90
   1   7   6  726.93   27.40
   1   7   6  637.34   32.20
   1   7   6  679.63   25.40
  -1   7  -6  626.74   25.30
  -1  -7  -6  728.13   33.10
   1  -7   6  670.13   27.10
   1  -7   6  681.93   25.90
   1  -7   6  679.63   29.00
   1  -7   6  648.04   32.50
   1  -7   6  707.13   25.70
  -1  -7  -6  672.73   29.50
  -1  -7  -6  671.73   25.40
   1  -7   6  694.33   25.50
   1  -7   6  669.43   25.20
   1   7   7  295.87   18.40
   1   7   7  325.97   15.60
   1   7   7  331.67   18.60
   1   7   7  350.56   15.90
   1   7   7  328.57   15.40
   1   7   7  322.87   15.00
   1   7   7  335.27   15.90
  -1   7  -7  289.27   15.30
  -1  -7  -7  281.87   14.40
   1  -7   7  340.17   14.80
   1  -7   7  334.77   15.50
   1  -7   7  299.77   14.90
   1  -7   7  288.67   15.10
   1  -7   7  308.47   14.80
  -1  -7  -7  303.17   20.40
  -1  -7  -7  317.27   18.40
   1  -7   7  300.17   17.80
   1  -7   7  330.37   15.50
   1  -7   7  305.97   15.50
   1   7   8   -0.70    2.80
   1   7   8    1.90    3.00
   1   7   8   -0.50    2.50
   1   7   8   -1.80    2.90
   1   7   8    0.40    2.30
   1   7   8    2.10    5.10
   1   7   8   -1.60    2.20
   1  -7   8   -3.30    2.50
   1  -7   8    2.50    3.00
   1  -7   8    4.60    3.30
   1  -7   8    0.30    2.50
   1  -7   8    1.40    2.60
  -1  -7  -8   -4.50    5.40
   1  -7   8   -2.70    3.90
   1  -7   8    0.20    2.30
  -1  -7  -8   -1.60    4.60
   1   7   9  318.17   15.40
   1   7   9  333.57   15.50
   1   7   9  351.16   16.00
   1   7   9  347.87   16.10
   1  -7   9  353.86   15.30
   1  -7   9  296.57   18.70
   1  -7   9  372.46   16.30
   1  -7   9  339.47   15.90
   1  -7   9  368.46   15.90
   1  -7   9  343.17   16.40
   1  -7   9  337.47   15.70
   1   7  10   17.70    4.10
   1   7  10   20.70    4.10
   1   7  10   18.80    4.10
   1   7  10   14.40    3.50
   1   7  10   16.80    3.60
   1   7  10   21.50    4.10
   1  -7  10   22.00    4.30
   1  -7  10   22.90    3.90
   1  -7  10   15.90    3.70
   1  -7  10   23.40    6.80
   1  -7  10   20.00    3.70
   1  -7  10   24.30    4.20
   1  -7  10   16.90    3.80
   1   7  11    2.10    1.80
   1   7  11    2.50    2.10
   1   7  11    2.40    2.30
   1   7  11    2.70    2.30
   1   7  11    0.00    2.20
   1  -7  11    2.40    2.70
   1  -7  11    4.30    2.40
   1  -7  11    2.70    2.00
   1   7  12   71.29    5.30
   1   7  12   71.99    5.30
   1   7  12   77.59    5.40
   1  -7  12   64.49    6.40
   1  -7  12   68.29    5.50
   1  -7  12   69.39    5.60
   1  -7  12   75.49    5.30
  -1  -7 -12   52.19    5.00
   1   7  13   80.69    4.80
  -1   7 -13   77.39    4.90
   1  -7  13  100.79    6.60
   1  -7  13   79.89    5.90
   1  -7  13   85.09    5.10
  -1  -7 -13   78.69    5.10
  -1   8  12   -1.50    1.00
  -1   8  12   -1.20    1.20
  -1   8  12    0.50    1.60
  -1  -8  12    1.60    1.50
  -1  -8  12    1.00    1.70
  -1  -8  12    0.70    1.60
  -1  -8  12    2.70    1.70
   1  -8 -12    6.70    2.10
  -1   8  11   13.10    2.70
  -1   8  11   15.90    3.20
  -1   8  11   23.10    3.50
  -1   8  11   12.80    2.80
  -1  -8  11   24.20    3.50
  -1  -8  11   12.80    2.90
  -1  -8  11   11.60    2.90
  -1  -8  11   22.50    3.20
  -1  -8  11   12.70    3.10
  -1   8  10    7.10    2.70
  -1   8  10    2.50    2.00
  -1   8  10    2.80    2.00
   1   8 -10    5.20    2.70
  -1   8  10    4.30    2.50
  -1   8  10    5.10    2.60
  -1  -8  10    5.60    3.10
  -1  -8  10    7.70    2.90
  -1  -8  10    5.00    2.30
  -1  -8  10    2.90    2.40
  -1  -8  10    3.30    2.30
  -1   8   9   17.70    3.70
   1   8  -9   18.80    4.10
  -1   8   9   18.80    4.00
  -1   8   9   17.70    3.60
  -1   8   9   22.10    6.20
  -1   8   9   19.00    4.20
  -1   8   9   18.20    4.00
   1   8  -9   22.50    6.90
  -1  -8   9   16.80    3.90
  -1  -8   9   11.00    3.40
  -1  -8   9   17.70    3.40
  -1  -8   9   17.90    3.70
   1  -8  -9    7.80    3.80
  -1  -8   9   12.00    3.30
  -1  -8   9   19.90    3.90
  -1   8   8   35.40    5.10
  -1   8   8   28.20    6.70
   1   8  -8   29.40    7.10
  -1   8   8   42.30    8.70
  -1   8   8   35.70    7.70
   1   8  -8   44.60    6.30
  -1   8   8   37.10    6.00
  -1   8   8   31.20    4.80
  -1  -8   8   32.10    8.10
  -1  -8   8   31.50    6.40
  -1  -8   8   35.50    5.10
  -1  -8   8   32.30    5.30
   1  -8  -8   17.50    4.10
  -1  -8   8   40.10    5.80
  -1  -8   8   25.80    4.70
  -1   8   7   33.00    5.70
  -1   8   7   39.30    6.00
   1   8  -7   45.10   11.00
  -1   8   7   39.60    5.60
  -1   8   7   34.10    5.50
  -1   8   7   27.70    4.90
   1   8  -7   31.70    5.60
  -1   8   7   38.00    5.40
  -1  -8   7   38.20    5.20
  -1  -8   7   32.80    5.80
  -1  -8   7   41.20    5.30
  -1  -8   7   40.40    6.30
   1  -8  -7   29.20    5.00
  -1  -8   7   27.90    5.00
  -1  -8   7   32.30    5.30
   1   8  -6    4.60    3.50
  -1   8   6    0.90    3.10
  -1   8   6   -0.60    2.80
  -1   8   6   -0.10    2.60
  -1   8   6    2.40    3.20
  -1   8   6   -2.90    2.40
  -1   8   6    4.10    3.80
   1  -8  -6   -7.10    6.70
   1  -8  -6    7.80    9.20
   1  -8  -6    4.80    3.30
  -1  -8   6   -0.30    2.40
  -1  -8   6   -1.40    3.10
  -1  -8   6    2.80    2.80
  -1  -8   6    2.20    3.20
  -1  -8   6    0.50    3.20
  -1  -8   6    2.70    3.10
  -1   8   5   25.10    5.30
  -1   8   5   30.60    7.50
  -1   8   5   26.80    5.00
  -1   8   5   30.30    5.70
  -1   8   5   26.80    5.30
  -1   8   5   42.00    6.00
  -1   8   5   23.50    5.00
   1   8  -5   20.10    4.70
   1   8  -5   28.20    6.60
   1  -8  -5   14.90    7.20
  -1  -8   5   27.00    4.80
   1  -8  -5   13.10    7.20
  -1  -8   5   25.40    5.10
  -1  -8   5   37.40    5.30
  -1  -8   5   25.20    4.70
  -1  -8   5   33.10    6.00
  -1   8   4   79.59    7.50
   1   8  -4   81.69    8.80
  -1   8   4   66.09    6.40
  -1   8   4   86.19    7.80
  -1   8   4   70.39    7.50
  -1   8   4   79.99    8.20
  -1   8   4   73.09   10.50
  -1  -8   4   75.59    7.50
  -1  -8   4   68.79   10.20
  -1  -8   4   77.09    8.00
  -1  -8   4   64.89    6.60
   1  -8  -4   74.19   11.70
   1  -8  -4   78.59   11.20
   1  -8  -4   83.49    6.90
  -1  -8   4   63.49    8.20
  -1  -8   4   68.19    6.30
  -1   8   3   24.50    5.30
  -1   8   3   27.70    5.70
   1   8  -3   16.60    5.20
  -1   8   3   14.60    6.20
  -1   8   3   25.20    5.10
  -1   8   3   19.50    4.40
   1   8  -3   20.10    5.00
  -1   8   3   19.90    5.00
  -1   8   3   46.60    6.40
   1  -8  -3   14.70    7.00
  -1  -8   3   23.60    5.70
  -1  -8   3    9.90    5.30
  -1  -8   3   24.60    5.60
  -1  -8   3   17.00    4.10
  -1  -8   3   23.40    5.10
  -1  -8   3   19.50    4.10
   1  -8  -3   29.20    5.20
   1  -8  -3   25.20    4.70
   1  -8  -3   33.00    5.10
   1   8  -2  603.54   25.40
  -1   8   2  660.53   24.30
  -1   8   2  661.53   24.70
  -1   8   2  650.63   24.90
  -1   8   2  604.84   23.80
  -1   8   2  629.04   24.50
  -1   8   2  645.84   23.10
   1   8  -2  676.13   24.80
  -1   8   2  605.74   30.60
   1  -8  -2  660.03   24.80
  -1  -8   2  658.53   24.00
  -1  -8   2  606.64   24.40
   1  -8  -2  634.04   27.90
   1  -8  -2  647.84   23.40
  -1  -8   2  651.53   23.50
  -1  -8   2  598.54   23.60
   1  -8  -2  605.44   23.00
  -1  -8   2  666.53   24.70
  -1   8   1   11.50    4.90
   1   8  -1    6.00    3.60
  -1   8   1   -0.80    3.80
  -1   8   1    6.50    4.30
  -1   8   1   12.30    4.10
   1   8  -1    9.40    3.80
   1  -8  -1   10.30    3.40
  -1  -8   1   -0.70    3.10
  -1  -8   1    8.70    3.80
  -1  -8   1    4.90    3.70
   1  -8  -1    7.50    3.70
   1  -8  -1    4.10    3.10
  -1  -8   1   -0.30    2.20
  -1  -8   1    1.80    5.70
  -1   8   0  140.29   10.20
  -1   8   0  137.49    9.90
  -1   8   0  136.09   10.20
  -1   8   0  147.89   10.50
   1   8   0  147.69   10.10
   1   8   0  146.29    9.80
   1   8   0  117.59   10.40
  -1  -8   0  139.89    9.20
   1  -8   0  141.39    8.80
  -1  -8   0  136.89    9.50
   1  -8   0  133.29    9.10
  -1  -8   0  141.99    8.70
   1  -8   0  139.89    9.60
  -1   8  -1  364.86   17.40
   1   8   1  398.86   17.70
  -1   8  -1  436.96   18.30
  -1   8  -1  398.46   17.60
   1   8   1  400.66   17.80
   1   8   1  396.56   17.30
   1  -8   1  405.76   16.90
   1  -8   1  423.16   17.90
   1  -8   1  380.16   16.60
  -1  -8  -1  389.16   16.30
  -1  -8  -1  421.06   17.80
  -1  -8  -1  384.86   20.20
  -1  -8  -1  377.56   16.20
   1   8   2   73.19    7.10
   1   8   2   64.19    7.20
   1   8   2   53.19    5.90
  -1   8  -2   63.39    7.30
   1   8   2   54.29    7.10
  -1   8  -2   77.29    8.30
   1   8   2   62.29    7.90
   1   8   2   57.59    7.60
   1  -8   2   63.29    6.30
  -1  -8  -2   59.69    5.80
  -1  -8  -2   59.29    9.50
   1  -8   2   64.59    7.10
  -1  -8  -2   63.99    6.90
   1  -8   2   64.29    6.10
  -1   8  -3    3.20    4.90
   1   8   3    4.40    3.20
   1   8   3    5.70    6.40
   1   8   3    4.30    3.70
   1   8   3    3.50    3.90
  -1   8  -3    2.10    3.40
   1   8   3   -0.70    2.70
   1   8   3    1.90    3.20
   1   8   3    4.20    3.30
   1  -8   3    6.40    3.20
  -1  -8  -3    6.30    5.60
  -1  -8  -3    6.00    7.80
   1  -8   3    0.10    3.20
  -1  -8  -3    2.70    3.00
  -1  -8  -3  -10.00    3.10
   1  -8   3    2.50    2.50
   1  -8   3    3.50    3.50
  -1   8  -4   31.40    6.10
   1   8   4   32.40    8.80
  -1   8  -4   24.00    6.30
   1   8   4   18.40    4.70
   1   8   4   30.40    8.80
   1   8   4   23.20    4.70
   1   8   4   23.40    4.50
   1   8   4   34.00    5.80
  -1   8  -4   21.80    4.70
   1  -8   4   29.30    4.40
   1  -8   4   29.70    5.20
  -1  -8  -4   18.80    4.70
  -1  -8  -4   33.70    8.60
   1  -8   4   23.40    5.80
   1  -8   4   22.00    5.10
   1  -8   4   26.80    4.80
  -1  -8  -4   34.30    8.00
  -1   8  -5   85.59    9.50
   1   8   5   97.89    8.40
   1   8   5   87.29    8.90
  -1   8  -5   77.59    9.30
  -1   8  -5  108.39    8.70
   1   8   5   74.89   11.80
   1   8   5  111.79    8.50
   1   8   5   92.39    8.20
   1   8   5   88.69    7.80
   1   8   5   93.19    8.30
  -1  -8  -5   87.49   12.70
  -1  -8  -5   94.29   12.50
   1  -8   5   89.79    7.40
  -1  -8  -5   77.79    7.80
   1  -8   5   96.59    7.60
   1  -8   5  102.99    8.70
   1  -8   5   98.19    8.40
   1  -8   5  100.89    8.30
   1  -8   5   91.39    8.20
   1   8   6  101.09   12.70
   1   8   6  120.19    8.90
   1   8   6  109.89    9.00
  -1   8  -6   91.19   13.40
   1   8   6  116.49    8.50
   1   8   6  122.39    8.80
   1   8   6  119.29    8.40
  -1   8  -6  114.19    9.50
   1   8   6  115.99    8.60
  -1  -8  -6  104.39   13.40
  -1  -8  -6  117.79   14.10
   1  -8   6  123.69    8.30
   1  -8   6  131.29    9.30
   1  -8   6  107.89    9.10
   1  -8   6  124.69    8.40
   1  -8   6  112.39    8.40
  -1  -8  -6  110.69    8.70
   1  -8   6  106.59    8.90
   1   8   7    7.40    3.60
   1   8   7    6.50    3.10
   1   8   7    5.30    3.30
   1   8   7    9.60    3.40
   1   8   7    7.40    3.10
   1   8   7    6.40    3.50
   1  -8   7    6.10    3.90
  -1  -8  -7    8.40    3.60
   1  -8   7   10.70    3.50
   1  -8   7    7.70    3.30
   1  -8   7   10.70    3.40
   1  -8   7    6.20    3.60
   1  -8   7    9.80    4.00
   1   8   8  103.89    7.70
   1   8   8  111.79    8.30
   1   8   8  105.99    7.90
   1   8   8  106.79    7.80
   1   8   8  100.69    7.70
   1   8   8  120.29    8.60
   1  -8   8  105.29    7.50
   1  -8   8   96.29    7.40
   1  -8   8  123.89    8.90
   1  -8   8  113.69    8.40
   1  -8   8  108.09    7.70
   1   8   9    4.70    2.60
   1   8   9    2.10    2.70
   1   8   9    2.60    2.20
   1   8   9    3.70    2.60
   1   8   9    3.70    2.40
  -1   8  -9    3.90    2.70
   1  -8   9    6.40    3.10
   1  -8   9    1.60    2.30
   1  -8   9    1.70    2.70
   1  -8   9    2.50    2.30
   1  -8   9    3.30    2.40
   1   8  10    1.80    1.90
   1   8  10    3.80    2.20
   1   8  10    2.40    2.30
   1   8  10    3.70    2.40
  -1   8 -10    4.40    2.50
   1   8  10    3.00    2.20
   1  -8  10    3.60    2.40
   1  -8  10    0.00    1.80
   1  -8  10    4.30    2.70
   1  -8  10   -0.40    1.80
   1  -8  10    6.10    2.60
   1   8  11   28.40    3.60
   1   8  11   29.40    3.80
   1   8  11   28.40    3.80
   1   8  11   35.40    3.90
  -1   8 -11   31.90    4.00
   1  -8  11   24.40    3.30
  -1  -8 -11   22.10    4.60
   1  -8  11   21.20    3.90
   1  -8  11   23.20    4.80
   1  -8  11   37.00    4.10
   1  -8  11   28.30    3.80
   1   8  12   42.80    4.80
  -1   8 -12   36.20    3.70
   1  -8  12   36.00    3.60
  -1  -8 -12   33.20    4.00
   1  -8  12   38.30    3.70
  -1   9  11    5.60    2.00
  -1   9  11    6.90    1.70
  -1  -9  11    7.10    2.00
  -1  -9  11    4.30    1.50
  -1  -9  11    8.40    2.20
   1  -9 -11    9.30    2.00
  -1   9  10    9.60    2.50
  -1   9  10    7.40    2.10
  -1   9  10    3.80    2.00
  -1   9  10    6.00    2.10
   1   9 -10    5.20    3.30
  -1  -9  10    5.70    3.70
  -1  -9  10   12.00    2.60
  -1  -9  10    7.50    2.30
  -1  -9  10    6.00    1.90
  -1   9   9   10.50    2.90
  -1   9   9   22.60    3.90
  -1   9   9   16.30    3.40
  -1   9   9   16.30    3.30
   1   9  -9   21.40    3.60
  -1   9   9   19.20    4.20
  -1  -9   9   15.70    3.10
  -1  -9   9   13.90    3.30
  -1  -9   9   16.30    3.10
  -1  -9   9   17.40    3.50
  -1  -9   9   18.50    3.60
  -1   9   8   96.49    7.00
  -1   9   8   91.89    6.80
  -1   9   8   93.79    7.20
  -1   9   8   95.09    7.00
  -1   9   8   89.19    7.20
   1   9  -8   95.89    7.10
  -1  -9   8   92.39    7.20
  -1  -9   8   81.79    7.20
  -1  -9   8   90.59    6.50
  -1  -9   8   92.79    6.50
  -1  -9   8  100.99    8.20
  -1   9   7  198.68   11.10
  -1   9   7  211.38   10.10
   1   9  -7  218.98   11.30
  -1   9   7  196.98   11.30
  -1   9   7  200.58   11.40
  -1   9   7  189.98   10.80
  -1   9   7  208.58   11.10
  -1  -9   7  198.98   11.30
  -1  -9   7  202.48   10.80
  -1  -9   7  203.58   10.50
  -1  -9   7  204.08   11.10
   1  -9  -7  206.28   10.80
  -1  -9   7  204.68   10.50
  -1  -9   7  225.68   11.70
  -1   9   6   84.09    7.60
  -1   9   6   67.29    6.30
   1   9  -6   80.59    7.30
  -1   9   6   68.19    6.90
  -1   9   6   73.79    7.00
  -1   9   6   70.19    6.60
  -1   9   6   86.89    7.10
  -1  -9   6   75.39    7.40
  -1  -9   6   71.09    6.50
  -1  -9   6   71.99    6.50
  -1  -9   6   62.89    7.10
  -1  -9   6   82.09    7.50
  -1  -9   6   84.79    7.20
   1  -9  -6   83.09    7.30
   1   9  -5   23.10    4.90
  -1   9   5   16.60    4.10
  -1   9   5   12.00    3.90
  -1   9   5   23.60    5.00
  -1   9   5   22.10    4.60
  -1   9   5   18.20    4.20
   1  -9  -5   21.70    4.60
  -1  -9   5   20.60    4.30
  -1  -9   5   26.60    5.40
  -1  -9   5   13.60    3.60
  -1  -9   5   18.60    4.30
  -1   9   4    6.50    3.20
   1   9  -4   -6.90    2.60
  -1   9   4   -1.60    2.80
  -1   9   4   -2.30    2.70
  -1   9   4    1.20    3.10
  -1   9   4    4.40    3.10
  -1   9   4    1.40    3.10
  -1  -9   4   -0.20    2.40
  -1  -9   4    2.50    2.80
  -1  -9   4   -1.90    2.40
  -1  -9   4   -4.60    4.10
   1  -9  -4    0.70    3.60
   1  -9  -4   -0.30    2.70
  -1   9   3  469.65   19.60
  -1   9   3  434.66   19.50
  -1   9   3  450.15   19.20
   1   9  -3  462.95   19.40
  -1   9   3  449.56   18.70
   1   9  -3  469.45   19.70
  -1   9   3  420.56   17.70
  -1   9   3  441.16   18.40
  -1  -9   3  494.85   19.60
  -1  -9   3  438.56   18.40
   1  -9  -3  439.96   17.60
   1  -9  -3  460.55   19.40
  -1  -9   3  415.96   18.60
  -1  -9   3  457.35   19.40
  -1  -9   3  456.35   18.30
   1  -9  -3  442.16   17.80
   1   9  -2   28.60    5.50
  -1   9   2   26.20    5.10
  -1   9   2   26.10    4.90
  -1   9   2   41.40    6.40
   1   9  -2   37.00    6.20
  -1   9   2   27.30    5.30
  -1  -9   2   42.20    7.00
  -1  -9   2   39.20    6.80
   1  -9  -2   31.70    5.00
  -1  -9   2   21.80    4.20
   1  -9  -2   21.10    4.60
   1  -9  -2   29.90    5.10
  -1  -9   2   28.00    4.80
  -1  -9   2   27.20    5.10
  -1   9   1   52.09    6.70
  -1   9   1   56.99    7.20
  -1   9   1   63.99    7.30
   1   9  -1   54.79    7.00
   1   9  -1   57.69    6.90
  -1  -9   1   50.09    6.40
  -1  -9   1   49.20    6.00
   1  -9  -1   44.80    6.20
  -1  -9   1   45.70    7.20
  -1  -9   1   60.99    6.00
   1  -9  -1   45.30    6.30
   1  -9  -1   46.40    5.60
  -1   9   0  213.08   12.50
   1   9   0  230.48   13.00
  -1   9   0  246.38   13.20
   1   9   0  226.38   12.80
   1   9   0  235.88   12.70
  -1   9   0  237.38   12.90
   1  -9   0  224.68   11.90
   1  -9   0  264.77   13.40
  -1  -9   0  243.28   12.90
   1  -9   0  238.58   11.90
  -1  -9   0  239.18   11.60
  -1  -9   0  241.08   12.60
  -1  -9   0  216.98   11.70
   1  -9   0  219.78   12.20
   1   9   1   22.80    5.00
  -1   9  -1   13.10    4.90
  -1   9  -1   13.30    4.30
  -1   9  -1   16.20    4.80
   1   9   1   18.60    4.70
   1   9   1   16.40    4.70
   1  -9   1   17.90    4.40
  -1  -9  -1   16.10    4.20
  -1  -9  -1   14.40    3.80
  -1  -9  -1   16.00    4.20
   1  -9   1   13.60    3.80
  -1  -9  -1   12.60    4.20
   1  -9   1   16.90    4.10
   1  -9   1   14.80    4.70
   1   9   2   12.40    4.20
  -1   9  -2    8.60    4.00
  -1   9  -2    9.70    4.10
  -1   9  -2   12.70    5.00
   1   9   2    7.30    3.80
   1   9   2   12.20    3.80
   1   9   2   14.10    4.60
   1  -9   2    8.30    3.30
  -1  -9  -2   13.50    4.10
  -1  -9  -2    7.20    3.50
   1  -9   2    9.80    3.60
   1  -9   2    7.10    3.50
  -1   9  -3   53.69    7.10
   1   9   3   63.49    6.80
   1   9   3   56.89    6.80
   1   9   3   57.19    6.80
   1   9   3   53.69    7.00
  -1   9  -3   58.39    7.60
  -1  -9  -3   60.79    6.80
   1  -9   3   56.49    5.80
   1  -9   3   57.29    5.90
   1  -9   3   52.79    6.70
   1   9   4   -1.80    3.00
   1   9   4    1.10    2.80
   1   9   4   -2.80    2.70
  -1   9  -4    2.70    3.40
   1   9   4    1.40    2.50
  -1   9  -4    6.50    5.10
   1   9   4    1.50    3.00
   1  -9   4    1.00    3.10
   1  -9   4   -2.80    1.90
   1  -9   4    4.50    2.70
  -1  -9  -4   -1.70    2.60
   1   9   5   35.90    5.50
   1   9   5   36.70    5.30
   1   9   5   37.90    6.10
   1   9   5   54.89    6.10
   1   9   5   49.20    5.80
  -1   9  -5   50.99    6.50
  -1  -9  -5   43.30    6.10
   1  -9   5   44.20    5.30
   1  -9   5   40.00    7.00
   1  -9   5   49.20    5.40
   1  -9   5   34.60    6.00
   1  -9   5   50.89    6.30
   1   9   6   17.00    4.10
   1   9   6   13.90    3.50
   1   9   6    4.80    3.50
  -1   9  -6   14.50    4.00
   1   9   6   12.60    3.60
   1   9   6   10.30    3.30
   1  -9   6    5.90    3.50
   1  -9   6   16.70    3.90
   1  -9   6   15.40    3.40
   1  -9   6    6.90    3.00
  -1  -9  -6   13.90    3.60
   1  -9   6   13.40    4.40
   1   9   7  111.59    8.00
   1   9   7  106.79    7.60
   1   9   7  125.49    7.90
  -1   9  -7  121.09    8.60
   1   9   7  128.69    8.10
   1   9   7  124.29    8.30
   1  -9   7  128.29    9.10
   1  -9   7  120.99    8.00
  -1  -9  -7  113.39    8.30
   1  -9   7  118.29    8.40
   1  -9   7  108.19    7.50
   1  -9   7  113.69    8.10
   1  -9   7  106.29    7.50
   1   9   8   68.89    6.00
   1   9   8   64.59    5.80
  -1   9  -8   71.29    6.50
   1   9   8   69.89    6.10
   1  -9   8   77.49    9.80
   1  -9   8   71.79    5.70
   1  -9   8   66.49    5.70
   1  -9   8   65.09    5.70
   1  -9   8   69.69    6.40
  -1   9  -9   13.30    3.30
   1   9   9    8.60    3.20
   1   9   9    9.30    2.50
   1  -9   9   10.70    2.50
   1  -9   9   12.80    3.20
   1  -9   9    4.80    3.60
   1  -9   9   10.30    2.60
  -1  -9  -9    9.10    2.70
   1  -9   9   16.70    4.70
   1   9  10   24.40    3.50
   1   9  10   16.10    2.90
   1   9  10   26.90    3.30
   1  -9  10   15.00    3.20
   1  -9  10   31.70    3.80
  -1  -9 -10   17.10    3.00
   1  -9  10   26.90    4.00
   1  -9  10   25.80    3.50
   1  -9  10   12.90    3.00
   1   9  11    0.20    1.20
   1   9  11   -0.40    1.20
   1   9  11   -1.30    1.10
  -1   9 -11    1.40    1.80
  -1  -9 -11    0.00    1.70
   1  -9  11    1.30    1.60
  -1  10   9   27.60    4.30
   1  10  -9   27.20    3.60
  -1  10   9   24.40    3.20
  -1  10   9   23.10    3.10
   1  10  -9   31.80    3.80
  -1 -10   9   25.50    3.10
   1 -10  -9   29.60    3.60
  -1 -10   9   22.90    3.10
   1 -10  -9   25.10    3.50
  -1  10   8    9.50    2.50
   1  10  -8    9.00    2.40
  -1  10   8    6.70    2.20
  -1  10   8    4.70    2.40
  -1 -10   8    6.70    2.50
  -1 -10   8   18.40    4.50
  -1 -10   8    9.40    2.50
   1 -10  -8    0.30    2.40
  -1 -10   8    4.70    1.80
   1  10  -7   63.29    5.80
  -1  10   7   59.89    5.40
   1  10  -7   62.49    5.40
  -1  10   7   55.09    5.20
  -1  10   7   58.99    5.20
   1 -10  -7   50.19    5.00
  -1 -10   7   50.29    6.90
  -1 -10   7   59.79    4.90
  -1 -10   7   61.39    5.40
   1  10  -6    5.60    2.90
  -1  10   6    6.20    2.80
  -1  10   6    4.20    3.30
  -1  10   6   10.60    3.00
   1  10  -6   10.20    3.10
  -1 -10   6   -0.40    3.80
  -1 -10   6    4.80    2.20
   1 -10  -6    9.10    2.80
  -1 -10   6    3.40    2.20
  -1 -10   6    5.90    2.80
  -1  10   5   76.79    6.40
  -1  10   5   56.39    5.80
   1  10  -5   76.39    6.50
   1  10  -5   66.99    6.40
  -1  10   5   65.89    6.20
  -1 -10   5   74.79    6.60
   1 -10  -5   59.59    6.00
  -1 -10   5   69.39    5.80
  -1 -10   5   70.79    6.00
  -1  10   4  255.77   12.50
  -1  10   4  264.87   12.90
  -1  10   4  242.58   12.10
  -1  10   4  242.18   11.70
   1  10  -4  267.47   13.10
   1  10  -4  263.97   12.70
  -1 -10   4  278.17   13.10
   1 -10  -4  248.48   12.60
  -1 -10   4  245.88   11.80
   1  10  -3    8.00    3.30
  -1  10   3    6.00    3.20
  -1  10   3    9.40    3.30
   1  10  -3    3.60    3.10
  -1  10   3    4.20    2.80
  -1 -10   3    8.30    3.10
   1 -10  -3    7.90    3.70
   1 -10  -3    5.30    2.80
  -1 -10   3    7.30    2.70
  -1 -10   3   10.10    3.60
  -1  10   2   88.19    7.50
  -1  10   2   90.89    7.40
  -1  10   2   91.99    7.60
   1  10  -2   88.49    7.50
   1  10  -2   91.59    7.60
   1 -10  -2   84.99    6.70
  -1 -10   2   91.99    7.60
  -1 -10   2   69.29    7.90
   1 -10  -2   83.49    7.30
  -1 -10   2   77.79    6.30
   1 -10  -2   91.69    7.70
   1 -10  -2   73.59    6.70
  -1 -10   2   80.79    6.70
  -1  10   1   47.70    6.30
  -1  10   1   52.09    6.30
  -1  10   1   41.70    9.10
   1  10  -1   38.70    5.80
   1  10  -1   47.40    6.10
  -1 -10   1   43.10    8.60
   1 -10  -1   50.49    6.50
   1 -10  -1   55.29    9.20
   1 -10  -1   41.60    5.20
  -1 -10   1   42.50    6.30
  -1 -10   1   41.10    5.20
   1 -10  -1   43.60    5.50
  -1 -10   1   34.50    5.20
   1  10   0   -0.90    2.70
  -1  10   0   -0.50    3.50
  -1  10   0   -1.40    3.00
   1  10   0   -4.00    4.60
   1 -10   0   -0.20    2.60
  -1 -10   0   -1.70    2.70
  -1 -10   0    0.70    3.10
  -1 -10   0   -0.30    3.00
   1 -10   0    2.30    3.50
   1 -10   0    0.10    2.50
  -1  10  -1    6.40    4.00
  -1  10  -1    5.40    3.40
   1  10   1   -1.00    2.80
  -1  10  -1   -0.90    3.20
   1  10   1    6.00    3.20
   1  10   1   11.50    4.00
   1 -10   1    2.60    2.80
   1 -10   1    2.90    2.50
  -1 -10  -1    2.70    3.40
  -1 -10  -1    4.10    3.00
  -1 -10  -1    2.00    3.30
   1 -10   1    0.60    3.90
  -1 -10  -1   -1.40    2.20
   1 -10   1    5.60    2.60
  -1  10  -2   -4.90    4.00
   1  10   2   -1.40    3.00
  -1  10  -2    2.30    3.10
  -1  10  -2   -0.20    2.90
   1  10   2    3.00    2.70
   1  10   2   -2.60    2.60
  -1 -10  -2   -0.90    2.60
   1 -10   2   -1.10    2.20
   1 -10   2    3.10    2.80
   1 -10   2   -0.40    2.00
  -1 -10  -2   -2.10    3.50
  -1 -10  -2   -0.20    2.50
   1  10   3   44.90    5.70
  -1  10  -3   45.00    6.00
   1  10   3   44.00    6.00
  -1  10  -3   35.50    5.80
   1  10   3   42.90    5.80
   1  10   3   37.40    6.50
  -1 -10  -3   41.70    5.70
   1 -10   3   50.59    6.00
  -1 -10  -3   30.70    5.40
   1 -10   3   40.10    5.10
   1 -10   3   41.30    5.10
   1  10   4  225.18   11.20
   1  10   4  224.18   11.70
  -1  10  -4  209.78   11.20
   1  10   4  200.98   10.70
   1  10   4  215.08   11.00
  -1  10  -4  216.98   11.70
   1 -10   4  209.78   11.20
  -1 -10  -4  226.28   11.30
   1 -10   4  228.18   11.00
  -1 -10  -4  208.18   10.50
  -1 -10  -4  231.88   11.60
   1  10   5   -0.20    2.20
   1  10   5   -1.00    2.40
   1  10   5   -1.00    2.70
  -1  10  -5   -2.00    2.40
  -1  10  -5    0.10    2.60
   1  10   5    0.20    2.20
   1 -10   5    0.30    1.90
  -1 -10  -5    2.30    2.40
   1 -10   5    0.10    2.20
   1 -10   5    1.60    2.50
  -1 -10  -5   -1.30    3.10
  -1 -10  -5   -2.50    2.00
   1  10   6   -0.50    3.40
  -1  10  -6    2.70    2.60
   1  10   6    0.80    2.60
   1  10   6   -0.70    2.20
  -1  10  -6   -2.00    2.10
   1  10   6   -0.90    2.50
  -1 -10  -6    0.10    2.60
   1 -10   6   -0.10    2.20
  -1 -10  -6   -0.10    2.20
   1 -10   6    2.00    2.70
  -1 -10  -6    3.30    2.40
   1 -10   6    3.30    2.50
  -1  10  -7  117.19    7.40
   1  10   7  128.89    7.20
   1  10   7  120.29    9.40
   1  10   7  115.19    6.70
   1  10   7  106.59    7.80
  -1  10  -7  113.99    7.40
   1 -10   7  115.69    7.10
  -1 -10  -7  113.49    7.10
  -1  10  -8   87.09    5.80
   1  10   8   75.19    4.90
  -1  10  -8   79.89    5.60
   1  10   8   79.69    5.00
   1  10   8   74.79    5.10
   1  10   8   69.69    5.30
  -1 -10  -8   76.99    5.40
   1 -10   8   76.29    5.30
  -1 -10  -8   83.49    5.70
   1 -10   8   75.39    5.10
  -1  10  -9    3.40    2.00
   1  10   9    6.70    1.80
  -1  10  -9    8.80    2.30
   1  10   9    5.60    1.90
   1  10   9    9.40    2.00
   1 -10   9    6.00    1.70
  -1 -10  -9    7.40    2.60
  -1 -10  -9    3.80    2.30
   1 -10   9    8.10    2.20
   1  11  -7   28.10    3.70
  -1  11   7   40.00    3.80
  -1  11   7   38.30    3.40
  -1 -11   7   39.50    4.00
  -1 -11   7   34.10    3.20
   1 -11  -7   38.80    3.70
   1  11  -6  117.79    6.70
  -1  11   6  129.09    6.90
   1  11  -6  116.19    6.40
  -1 -11   6  112.69    7.00
   1 -11  -6  130.59    6.90
  -1 -11   6  120.79    6.60
  -1 -11   6  118.69    6.10
   1 -11  -6  113.19    7.10
   1  11  -5   14.00    3.10
   1  11  -5   18.70    3.10
  -1  11   5   24.60    3.70
  -1 -11   5   16.90    3.00
  -1 -11   5   11.80    2.50
  -1 -11   5   14.40    2.60
   1 -11  -5   24.70    3.70
   1 -11  -5   16.70    3.00
  -1  11   4   34.10    4.20
   1  11  -4   37.10    4.60
   1  11  -4   35.80    4.50
   1 -11  -4   32.50    4.20
  -1 -11   4   28.00    4.00
  -1 -11   4   32.20    4.40
   1 -11  -4   30.80    4.60
  -1 -11   4   37.90    3.90
   1  11  -3    1.00    3.50
   1  11  -3    5.90    3.00
  -1  11   3    5.10    2.40
  -1  11   3    4.00    2.30
  -1  11   3    0.60    3.00
   1 -11  -3    3.00    2.40
  -1 -11   3    3.20    2.30
  -1 -11   3    4.80    2.10
   1 -11  -3    1.30    1.90
  -1 -11   3   -0.60    2.10
   1  11  -2   11.60    3.00
   1  11  -2   13.20    3.30
  -1  11   2   16.30    3.70
  -1  11   2   13.30    3.10
  -1  11   2   18.10    3.50
   1 -11  -2   18.10    3.50
  -1 -11   2   13.10    4.00
  -1 -11   2   17.80    3.60
   1 -11  -2   16.80    3.70
   1 -11  -2   16.90    3.20
  -1 -11   2   14.60    2.80
   1  11  -1    1.80    2.30
   1  11  -1    1.30    2.40
  -1  11   1    2.60    2.60
  -1  11   1    2.70    2.30
  -1  11   1    3.70    3.20
  -1 -11   1    3.60    2.20
   1 -11  -1    2.70    2.20
  -1 -11   1   -0.40    2.40
   1 -11  -1   -2.30    2.50
  -1 -11   1   -0.90    2.40
  -1 -11   1    4.10    3.10
   1 -11  -1   -2.20    2.60
   1 -11  -1    0.00    2.90
  -1  11   0   13.70    4.60
  -1  11   0   12.80    3.50
  -1  11   0   14.80    3.30
   1  11   0   15.60    3.10
   1  11   0   17.30    3.60
  -1 -11   0   18.40    3.50
   1 -11   0   20.50    3.80
  -1 -11   0   19.00    3.80
   1 -11   0   17.70    3.30
   1 -11   0   23.20    3.90
  -1 -11   0   18.10    4.30
  -1  11  -1    2.00    2.50
  -1  11  -1    4.10    2.90
   1  11   1    2.60    2.50
   1  11   1    5.90    2.60
   1 -11   1    6.40    2.60
  -1 -11  -1    5.70    2.40
   1 -11   1    4.90    2.70
  -1  11  -2  153.78    8.90
  -1  11  -2  152.28    8.50
   1  11   2  168.58   10.90
   1  11   2  147.59    8.60
   1 -11   2  151.38    8.80
   1 -11   2  154.48   11.10
   1 -11   2  150.48    8.40
  -1 -11  -2  161.88    9.00
  -1 -11  -2  156.78   11.40
   1  11   3   25.90    4.10
   1  11   3   27.00    4.30
  -1  11  -3   18.60    3.40
  -1  11  -3   27.20    4.40
   1  11   4   37.30    4.50
  -1  11  -4   38.90    4.90
  -1  11  -4   29.10    4.70
   1  11   4   38.00    4.60
  -1 -11  -4   33.30    4.30
   1 -11   4   33.60    4.10
  -1 -11  -4   30.90    4.30
   1 -11   4   34.80    4.00
   1 -11   4   30.20    4.40
   1  11   5   55.29    6.50
   1  11   5   65.49    4.90
  -1  11  -5   52.49    6.00
  -1  11  -5   59.59    5.30
   1  11   5   59.59    5.00
   1 -11   5   61.89    4.70
   1 -11   5   69.39    6.40
   1 -11   5   48.70    4.60
  -1 -11  -5   52.89    5.10
  -1 -11  -5   63.49    6.40
   1  11   6   -1.00    1.40
   1 -11   6   -0.50    2.30
   1 -11   6   -0.60    1.40
   1 -11   6   -0.60    1.20
  -1 -11  -6   -0.80    2.70
  -1 -11  -6    0.20    1.70
  -1  11  -7    4.70    2.00
  -1  11  -7    0.80    1.60
  -1 -11  -7    3.20    1.80
   1 -11   7    3.30    1.80
   1  12  -4    5.50    1.80
   1  12  -4   11.70    2.10
  -1  12   4    7.80    1.90
   1 -12  -4    8.20    1.90
  -1 -12   4    8.60    2.70
  -1 -12   4    7.30    1.90
   1  12  -3    0.10    1.60
  -1  12   3   -0.70    1.30
   1  12  -3   -1.90    1.60
   1 -12  -3    2.00    3.20
   1 -12  -3   -0.30    2.00
  -1 -12   3    1.00    2.20
   1  12  -2    6.90    2.20
  -1  12   2    8.90    2.60
   1 -12  -2    6.50    2.10
  -1 -12   2    8.50    2.10
  -1  12   1   -1.90    1.60
   1  12  -1   -5.50    1.50
   1  12  -1   -2.00    1.60
  -1 -12   1   -1.90    1.70
   1 -12  -1   -0.80    1.50
   1  12   0   10.50    2.20
  -1  12   0   11.50    2.70
   1  12   0   23.90    3.40
  -1 -12   0   20.80    3.20
   1 -12   0   15.40    2.80
   1  12   1   62.49    4.50
   1  12   1   54.79    4.20
   1 -12   1   62.39    6.20
  -1  12  -2   27.60    3.40
   1  12   2   35.40    3.70
   1  12   2   23.60    4.80
   1 -12   2   30.90    3.20
   1 -12   2   32.80    3.50
   1 -12   2   18.60    3.20
  -1 -12  -2   31.30    3.40
  -1 -12  -2   35.30    3.90
   1 -12   3   58.39    4.20
  -1 -12  -3   55.59    4.00
   1 -12   3   55.39    3.60
  -1 -12  -3   58.69    4.30
  -1  12  -4    5.60    1.60
   1  12   4    4.80    1.70
  -1 -12  -4    7.30    3.00
   1 -12   4    5.20    1.50
  -1 -12  -4    7.10    1.80
  -2   0  15   -2.60    2.30
  -2   0  15    1.00    3.60
  -2   0  14    2.90    2.60
  -2   0  14    4.00    2.60
  -2   0  14    1.60    2.80
  -2   0  13   -3.00    5.50
  -2   0  13   -4.30    2.80
  -2   0  13    3.80    5.20
  -2   0  13   -0.40    3.90
  -2   0  13    4.60    3.20
  -2   0  13    1.00    3.20
   2   0 -12   24.50    3.50
  -2   0  12   29.00    4.90
  -2   0  12   21.90    4.60
  -2   0  12   24.30    4.70
  -2   0  12   23.30    4.80
  -2   0  12   19.20    4.70
  -2   0  12   28.90    6.70
  -2   0  11   -2.90    2.60
  -2   0  11    4.10    3.80
   2   0 -11    1.80    1.80
  -2   0  11   -4.30    3.40
  -2   0  11    1.30    3.30
  -2   0  11    0.30    3.40
   2   0 -10  207.68   13.80
  -2   0  10  181.78   12.60
  -2   0  10  167.38   10.30
  -2   0  10  199.48   12.60
  -2   0  10  196.28   10.50
   2   0 -10  193.68    7.60
  -2   0  10  202.48   11.40
  -2   0   9    2.80    3.50
  -2   0   9    2.30    3.30
  -2   0   9   -0.30    2.30
   2   0  -9    4.10    3.40
  -2   0   8  219.78   11.80
  -2   0   7    2.20    2.10
  -2   0   7   -0.20    1.90
  -2   0   6  186.08    9.30
  -2   0   6  178.08    9.70
  -2   0   5   -1.30    1.30
  -2   0   5    1.40    1.90
  -2   0   4  337.67   12.50
  -2   0   4  340.07   13.20
  -2   0   3   -0.20    1.30
  -2   0   3    1.00    1.40
  -2   0   1    2.30    1.20
  -2   0   1    1.90    0.80
   2   0  -1    0.50    0.60
   2   0   0 2317.67   64.39
  -2   0   0 2199.18   64.09
  -2   0  -1   -0.30    1.00
  -2   0  -1    0.40    0.90
   2   0   1    0.50    0.80
  -2   0  -3    0.50    1.00
  -2   0  -3    0.40    1.20
   2   0   3   -0.20    0.90
   2   0   3   -0.70    1.20
  -2   0  -4 5274.07  149.29
  -2   0  -4 5209.28  147.99
  -2   0  -5    1.20    1.20
   2   0   5    0.10    1.10
  -2   0  -5    0.10    1.30
   2   0   5   -0.90    1.50
  -2   0  -6 2279.77   67.39
   2   0   6 2292.57   67.89
  -2   0  -6 2254.47   69.19
   2   0   6 2370.26   70.29
  -2   0  -7   -0.20    1.70
  -2   0  -7    3.20    2.40
   2   0   7    1.00    1.60
   2   0   7   -0.30    1.90
   2   0   8   82.09    6.20
   2   0   8   90.89    7.90
  -2   0  -8   92.49    7.60
  -2   0  -8   84.09    6.10
  -2   0  -9    8.10    2.90
   2   0   9    2.40    3.30
   2   0   9    0.10    1.80
   2   0   9    0.90    3.00
   2   0   9   -5.80    4.30
   2   0   9    1.00    4.90
  -2   0  -9    1.20    4.00
   2   0  10  143.39    9.40
   2   0  10  149.99    9.40
   2   0  10  147.89    9.90
  -2   0 -10  154.58    9.70
   2   0  10  153.18   11.80
   2   0  10  151.38    9.90
   2   0  10  143.09    9.50
   2   0  10  146.49    9.70
   2   0  11    4.20    3.60
   2   0  11    4.00    3.00
   2   0  11    0.60    2.80
  -2   0 -11   -3.20    2.70
   2   0  11   -0.80    2.70
   2   0  11    5.20    3.50
   2   0  11   -3.10    3.20
   2   0  11   -0.40    3.00
   2   0  12  557.94   22.00
   2   0  12  507.35   22.60
   2   0  12  572.64   22.00
   2   0  12  562.84   26.10
   2   0  12  538.45   21.40
   2   0  12  572.84   22.30
   2   0  12  528.05   22.20
  -2   0 -12  563.04   23.00
   2   0  13    2.00    5.10
   2   0  13    2.50    2.60
   2   0  13   -0.60    2.50
   2   0  13   -0.70    2.10
   2   0  13    2.10    2.50
   2   0  13    2.50    2.10
   2   0  14  185.58    9.20
   2   0  14  200.88   10.20
   2   0  14  202.58   10.50
   2   0  14  189.88   10.00
   2   0  14  203.28   10.20
   2   0  15   -2.40    1.50
   2   0  15    0.50    1.60
  -2   1  15   91.39    5.70
  -2   1  15   76.99    6.60
  -2  -1  15   84.59    5.70
  -2   1  14    7.30    5.10
  -2   1  14    6.00    2.90
  -2   1  14    9.80    2.80
  -2   1  14    9.00    3.10
  -2  -1  14    5.30    3.10
  -2  -1  14   10.70    3.10
  -2  -1  14   11.60    3.10
  -2  -1  14    6.90    3.00
  -2   1  13    1.80    2.80
  -2   1  13    7.50    3.00
  -2   1  13    1.70    3.50
  -2   1  13    2.00    3.00
  -2  -1  13    1.90    2.80
  -2  -1  13    1.00    2.90
  -2  -1  13   -0.60    3.30
  -2  -1  13    5.30    4.90
  -2  -1  13    0.80    3.50
  -2  -1  13    5.00    2.90
  -2   1  12   14.60    5.40
  -2   1  12   36.00    5.80
  -2   1  12   35.60    5.40
  -2   1  12   35.00    5.70
   2   1 -12   40.30    5.90
  -2   1  12   30.30    7.70
  -2   1  12   38.80    6.30
  -2  -1  12   30.70    5.20
  -2  -1  12   33.60    5.40
  -2  -1  12   36.10    5.90
  -2  -1  12   32.60    5.30
  -2  -1  12   41.70    8.40
  -2  -1  12   28.80    5.00
  -2   1  11  112.69    9.50
  -2   1  11  114.69    8.50
  -2   1  11  108.69    8.20
  -2   1  11  111.89    9.30
  -2   1  11  118.39    8.10
   2   1 -11  127.59    6.60
  -2   1  11  128.49    8.90
  -2   1  11  120.69   10.10
   2  -1 -11  108.39   13.20
  -2  -1  11  119.69    6.70
  -2  -1  11  120.89    9.10
  -2  -1  11  118.19    8.70
  -2  -1  11  126.79    8.70
  -2  -1  11  119.09    9.10
  -2  -1  11  129.49   10.80
  -2  -1  11  120.59    8.70
   2  -1 -11  120.59    6.10
  -2   1  10  293.57   15.20
  -2   1  10  263.67   13.20
  -2   1  10  297.77   15.60
   2   1 -10  300.27   11.40
  -2   1  10  311.57   14.10
  -2   1  10  278.47   13.50
  -2  -1  10  303.27   16.30
  -2  -1  10  304.57   14.10
  -2  -1  10  262.07   13.00
  -2  -1  10  254.97   13.10
   2  -1 -10  301.57   10.30
  -2  -1  10  281.57   13.50
  -2  -1  10  317.77   14.60
  -2  -1  10  282.47   14.00
   2  -1 -10  298.77   17.40
  -2  -1  10  264.87   12.60
   2   1  -9  116.79    5.40
  -2   1   9  109.19    9.10
   2   1  -9   98.89    8.60
  -2   1   9  111.09    7.40
   2  -1  -9  127.59   11.70
  -2  -1   9  108.39    5.60
  -2  -1   9  102.29    8.60
  -2  -1   9   99.79    7.00
   2   1  -8  611.74   18.60
   2   1  -8  617.24   18.60
  -2   1   8  572.64   22.50
  -2   1   8  579.64   21.10
  -2  -1   8  618.04   19.10
  -2  -1   8  583.24   20.60
  -2  -1   8  584.04   23.60
  -2   1   7   -0.80    2.10
  -2   1   7   -1.80    1.60
  -2  -1   7   -0.60    2.10
  -2  -1   7    2.10    2.00
  -2   1   6  985.10   31.10
  -2   1   6  969.60   33.40
  -2  -1   6  936.71   31.30
  -2  -1   6  927.01   31.90
  -2   1   5  205.78   10.50
  -2   1   5  189.38    8.70
  -2  -1   5  213.88    9.40
  -2  -1   5  207.78    9.70
  -2   1   4 2116.79   63.09
  -2   1   4 2165.38   65.49
  -2  -1   4 2185.08   63.89
  -2  -1   4 2249.57   64.59
   2   1  -3 1345.97   37.90
  -2   1   3 1365.06   41.50
   2   1  -3 1361.96   38.10
  -2  -1   3 1303.37   40.50
  -2  -1   3 1309.47   39.90
  -2  -1   3 1314.17   38.40
  -2  -1   3 1395.56   38.50
  -2   1   2 2247.98   65.19
  -2   1   2 2355.66   67.39
  -2  -1   2 2310.77   66.69
   2   1   0   17.70    2.00
  -2   1   0   15.90    1.80
  -2   1   0   17.60    2.00
   2  -1   0   16.00    1.80
  -2  -1   0   20.90    2.30
  -2  -1   0   16.60    1.80
  -2  -1  -1 3433.46   97.19
  -2   1  -2 1895.21   54.19
   2   1   2 1813.52   54.59
  -2   1  -2 1854.91   53.59
   2   1   2 1890.61   54.19
  -2  -1  -2 1912.11   53.89
   2  -1   2 1914.91   54.49
  -2  -1  -2 1841.62   55.09
   2  -1   2 1797.72   54.49
  -2   1  -3  726.53   23.00
   2   1   3  795.02   23.30
   2   1   3  713.03   23.70
  -2   1  -3  711.33   22.40
  -2  -1  -3  709.83   24.10
   2  -1   3  737.63   23.40
  -2  -1  -3  753.62   22.80
   2  -1   3  728.33   24.00
  -2   1  -4 1256.47   37.40
  -2   1  -4 1191.08   36.90
   2   1   4 1261.37   38.60
   2   1   4 1244.58   37.40
  -2  -1  -4 1193.18   36.90
   2  -1   4 1284.27   37.90
   2  -1   4 1256.07   39.00
  -2  -1  -4 1210.88   38.90
  -2   1  -5  338.37   12.70
   2   1   5  350.56   14.10
  -2   1  -5  344.47   12.50
   2   1   5  325.77   12.60
   2  -1   5  347.57   14.30
  -2  -1  -5  338.17   12.30
   2  -1   5  333.67   13.00
  -2  -1  -5  329.37   14.20
  -2   1  -6  971.30   31.40
   2   1   6 1001.40   33.50
   2   1   6  996.80   31.60
  -2   1  -6  977.70   31.60
   2  -1   6  941.31   33.70
  -2  -1  -6  994.50   34.00
  -2  -1  -6 1023.00   31.20
   2  -1   6 1011.10   32.20
  -2   1  -7    9.80    2.80
  -2   1  -7    3.20    2.00
   2   1   7    7.10    3.20
   2   1   7    6.20    2.30
  -2  -1  -7    8.00    3.00
   2  -1   7    2.70    2.00
   2  -1   7   13.70    3.80
  -2  -1  -7    6.40    2.10
   2   1   8   31.20    5.80
   2   1   8   30.40    5.00
  -2   1  -8   32.40    5.10
  -2   1  -8   38.70    4.40
   2   1   8   34.70    4.20
  -2  -1  -8   29.60    5.60
  -2  -1  -8   36.00    4.20
   2  -1   8   30.50    4.10
   2  -1   8   36.70    5.60
   2   1   9   59.39    7.10
   2   1   9   47.50    6.00
  -2   1  -9   59.89    5.80
   2   1   9   55.09    5.70
   2   1   9   66.59    6.40
   2   1   9   56.89    6.90
   2   1   9   48.40    5.60
   2   1   9   60.69    6.30
   2  -1   9   63.89    7.20
   2  -1   9   53.79    5.90
  -2  -1  -9   61.89    5.80
  -2  -1  -9   63.69    7.90
   2  -1   9   55.59    5.90
   2  -1   9   64.99    6.80
   2  -1   9   54.59    6.20
   2  -1   9   59.49    7.20
   2   1  10 1470.55   47.40
   2   1  10 1512.95   49.60
  -2   1 -10 1477.85   52.79
   2   1  10 1581.44   49.50
   2   1  10 1468.05   48.60
   2   1  10 1643.64   52.29
   2   1  10 1539.15   49.40
   2   1  10 1599.14   53.69
   2   1  10 1516.35   49.80
   2  -1  10 1593.84   50.59
   2  -1  10 1497.75   49.50
  -2  -1 -10 1554.34   53.89
   2  -1  10 1578.84   54.39
   2  -1  10 1511.05   49.30
  -2  -1 -10 1477.25   51.19
   2  -1  10 1453.05   52.19
   2  -1  10 1562.34   49.60
   2  -1  10 1503.85   49.50
   2   1  11  877.01   33.10
   2   1  11  918.21   32.90
   2   1  11  888.11   36.20
   2   1  11  933.81   31.80
   2   1  11  916.41   32.30
   2   1  11  914.61   32.60
   2   1  11  903.51   32.30
  -2   1 -11  903.01   33.20
   2  -1  11  888.31   33.60
   2  -1  11  920.41   33.10
   2  -1  11  915.11   37.10
  -2  -1 -11  928.01   33.20
   2  -1  11  889.21   32.20
   2  -1  11  925.61   32.30
   2  -1  11  918.71   32.50
   2  -1  11  957.60   32.80
   2   1  12   95.99    7.60
   2   1  12   77.39    9.30
   2   1  12   88.19   10.30
   2   1  12   86.89    7.60
   2   1  12   82.59    7.20
   2   1  12   89.09    7.60
   2   1  12   76.39    7.10
  -2   1 -12   81.99    9.90
   2  -1  12   91.49    7.90
   2  -1  12   82.59    7.20
   2  -1  12   83.29    8.80
   2  -1  12   92.39    9.90
  -2  -1 -12   82.89    8.80
   2  -1  12   74.19    7.20
   2  -1  12   82.59    7.30
   2  -1  12   75.49    7.00
   2   1  13  121.69   12.00
   2   1  13  138.19    8.90
   2   1  13  123.89    8.40
   2   1  13  139.29    8.70
   2   1  13  135.99    9.00
   2  -1  13  129.29    9.00
   2  -1  13  125.39    8.50
   2  -1  13  135.59    8.40
   2  -1  13  124.99    8.60
   2  -1  13  121.49   11.50
   2  -1  13  120.29    8.30
   2   1  14   59.29    5.60
   2   1  14   54.49    5.20
   2   1  14   63.19    5.60
   2   1  14   68.69    7.20
   2  -1  14   59.69    5.40
   2  -1  14   65.59    6.00
   2  -1  14   59.09    5.60
   2  -1  14   54.49    5.30
   2  -1  14   53.89    5.40
   2   1  15    5.50    2.90
   2   1  15    4.40    2.00
   2   1  15    4.00    1.90
   2   1  15    3.40    2.10
   2  -1  15    2.50    2.30
   2  -1  15    5.30    2.10
   2  -1  15    3.60    1.80
   2  -1  15    6.00    2.10
  -2   2  15  261.07   12.50
  -2   2  15  262.37   11.10
  -2  -2  15  256.87   11.00
  -2  -2  15  247.58    9.90
  -2  -2  15  262.77   13.20
  -2  -2  15  264.97   10.50
  -2   2  14   -0.90    2.40
  -2   2  14    4.50    2.90
  -2   2  14    6.20    2.40
  -2  -2  14    0.80    2.20
  -2  -2  14    1.60    2.40
  -2  -2  14    3.40    2.40
  -2   2  13   27.80    4.80
  -2   2  13   25.90    4.50
  -2   2  13   22.40    4.10
  -2   2  13   27.30    4.80
  -2   2  13   26.70    4.60
  -2  -2  13   27.80    6.80
  -2  -2  13   22.90    4.50
  -2  -2  13   20.30    4.20
  -2  -2  13   18.60    4.10
  -2  -2  13   32.00    4.90
  -2   2  12  303.07   13.60
  -2   2  12  314.77   14.40
  -2   2  12  300.27   13.60
  -2   2  12  290.27   13.80
  -2   2  12  292.17   14.10
  -2  -2  12  287.27   17.60
  -2  -2  12  291.17   14.50
  -2  -2  12  268.97   13.50
   2  -2 -12  300.87   21.30
   2  -2 -12  286.97   12.10
  -2  -2  12  299.17   14.20
  -2  -2  12  307.07   14.10
  -2  -2  12  288.97   13.40
   2   2 -11 1261.67   39.40
  -2   2  11 1260.27   48.20
  -2   2  11 1238.88   40.50
  -2   2  11 1280.37   42.70
  -2   2  11 1218.08   46.10
  -2  -2  11 1229.68   45.90
  -2  -2  11 1213.98   39.70
   2  -2 -11 1216.58   38.20
   2  -2 -11 1242.18   47.90
  -2  -2  11 1252.27   41.20
  -2  -2  11 1175.68   39.50
  -2  -2  11 1246.68   41.80
  -2  -2  11 1270.57   41.60
  -2   2  10  144.99   10.80
   2   2 -10  164.08    8.30
  -2   2  10  165.38    9.70
  -2   2  10  171.78   10.10
  -2   2  10  161.38   10.20
  -2   2  10  164.08    9.60
  -2   2  10  160.88    7.70
  -2   2  10  166.78   10.40
  -2   2  10  162.48   10.80
  -2  -2  10  164.88    9.70
  -2  -2  10  166.68   10.20
  -2  -2  10  160.48    9.80
   2  -2 -10  168.88    7.70
  -2  -2  10  166.78    8.90
  -2  -2  10  160.48   12.10
  -2  -2  10  165.28   10.00
  -2  -2  10  166.88   10.40
   2  -2 -10  172.28   16.90
  -2  -2  10  158.38    9.20
  -2   2   9   92.69    5.40
  -2   2   9  107.79    8.30
  -2   2   9   98.69    7.90
  -2   2   9   98.69    8.10
  -2   2   9   74.69    7.80
   2   2  -9   93.39    5.70
  -2   2   9   95.19    7.10
  -2  -2   9   89.99    8.40
  -2  -2   9   93.39    7.40
  -2  -2   9   93.89    7.80
  -2  -2   9  103.79    6.90
   2  -2  -9   94.79    5.10
  -2  -2   9   89.39    7.40
   2  -2  -9   92.09    9.40
  -2  -2   9  101.49    6.30
  -2   2   8  217.78    8.70
  -2   2   8  193.38   10.00
  -2   2   8  212.68   10.90
   2   2  -8  204.88    9.70
  -2  -2   8  224.08    9.80
  -2  -2   8  189.08   11.80
  -2  -2   8  198.08    9.80
   2   2  -7  299.67   11.90
  -2   2   7  318.37   16.30
  -2   2   7  324.37   13.20
   2   2  -7  308.87   11.30
  -2   2   7  282.47   12.60
  -2  -2   7  298.97   12.40
  -2  -2   7  319.97   12.70
  -2  -2   7  324.27   12.10
  -2  -2   7  319.47   15.00
   2   2  -6 1367.36   41.30
  -2   2   6 1375.26   42.30
  -2   2   6 1417.76   46.50
   2   2  -6 1335.47   40.80
  -2  -2   6 1386.46   44.90
  -2  -2   6 1386.66   42.10
  -2  -2   6 1438.16   41.80
  -2  -2   6 1362.56   42.00
  -2   2   5 1351.96   44.10
   2   2  -5 1282.77   39.50
   2   2  -5 1386.16   39.30
  -2   2   5 1321.97   39.90
  -2  -2   5 1360.86   42.60
  -2  -2   5 1287.67   40.10
  -2  -2   5 1344.47   39.90
  -2  -2   5 1321.47   40.30
  -2   2   4   70.59    5.90
   2   2  -4   75.59    4.20
   2   2  -4   73.99    3.80
  -2  -2   4   79.19    5.70
  -2  -2   4   75.39    4.50
  -2  -2   4   73.99    5.40
  -2  -2   4   74.99    4.30
  -2   2   3 2057.09   61.19
   2   2  -3 1949.10   57.99
  -2  -2   3 2081.49   60.19
  -2  -2   3 1991.80   58.39
   2   2   2  833.92   26.40
   2   2   2  833.62   26.50
  -2   2  -2  793.12   24.60
  -2   2  -2  854.71   26.20
   2  -2   2  865.71   26.80
  -2  -2  -2  824.12   27.10
  -2  -2  -2  843.62   26.00
   2  -2   2  835.42   26.40
   2   2   3 1701.13   49.70
   2   2   3 1614.84   49.40
  -2   2  -3 1696.03   49.30
  -2   2  -3 1632.44   46.90
   2  -2   3 1646.44   49.99
  -2  -2  -3 1598.04   48.80
   2  -2   3 1697.63   49.90
  -2  -2  -3 1637.14   50.79
  -2   2  -4 1412.26   42.00
   2   2   4 1373.46   41.90
   2   2   4 1373.86   42.30
  -2   2  -4 1316.47   38.80
  -2  -2  -4 1357.16   41.30
   2  -2   4 1363.96   43.10
   2  -2   4 1375.96   44.10
   2   2   5 3720.13  112.19
  -2   2  -5 3850.81  112.19
   2   2   5 4019.30  113.29
  -2  -2  -5 3897.31  114.89
  -2  -2  -5 3849.71  111.69
   2  -2   5 3917.11  112.99
   2  -2   5 3953.30  114.09
  -2   2  -6   38.40    4.10
   2   2   6   41.80    4.60
   2   2   6   39.60    4.10
  -2  -2  -6   43.90    4.00
  -2  -2  -6   32.70    4.90
   2  -2   6   41.80    4.40
   2  -2   6   43.80    5.00
   2   2   7  130.19    7.80
   2   2   7  136.99    9.00
  -2   2  -7  131.39    8.00
  -2  -2  -7  124.89    9.50
   2  -2   7  127.19    8.20
   2  -2   7  124.59   13.20
  -2  -2  -7  136.09    7.60
   2   2   8  177.68   11.10
   2   2   8  164.18   10.80
   2   2   8  173.88    9.70
  -2   2  -8  158.38    9.70
   2   2   8  181.08   10.50
   2   2   8  184.98    9.40
   2  -2   8  169.78   10.40
   2  -2   8  175.58   10.30
   2  -2   8  184.08   11.50
  -2  -2  -8  181.88    9.60
   2  -2   8  175.78   10.80
   2  -2   8  176.68   11.70
  -2  -2  -8  186.78   12.60
   2   2   9  118.99    8.40
   2   2   9  100.79    8.90
   2   2   9  105.99    8.80
  -2   2  -9  107.49    9.10
   2   2   9  104.39    8.10
   2   2   9  112.49    9.30
   2   2   9  110.29    8.30
   2   2   9  101.89    8.00
   2  -2   9   98.39    8.20
   2  -2   9  107.19    8.70
   2  -2   9  118.79   10.20
   2  -2   9   96.09    7.70
   2  -2   9  105.19    8.00
   2  -2   9  108.79    9.00
   2  -2   9  111.49    8.40
  -2  -2  -9  108.99   10.10
  -2  -2  -9  123.29    8.40
   2   2  10  320.07   14.50
   2   2  10  323.07   15.10
   2   2  10  333.27   15.70
  -2   2 -10  350.86   16.40
   2   2  10  316.07   15.20
   2   2  10  326.77   16.00
   2   2  10  313.17   14.90
   2   2  10  328.07   17.50
   2   2  10  332.47   15.50
   2  -2  10  323.07   15.80
  -2  -2 -10  340.97   15.90
   2  -2  10  342.97   19.80
   2  -2  10  319.77   16.40
   2  -2  10  323.27   15.10
   2  -2  10  335.37   15.40
  -2  -2 -10  318.87   19.10
   2  -2  10  317.07   15.50
   2  -2  10  326.57   15.40
   2   2  11  271.07   13.50
   2   2  11  259.57   13.00
   2   2  11  250.37   13.10
   2   2  11  247.68   15.70
   2   2  11  259.67   13.60
  -2   2 -11  248.58   14.00
   2   2  11  252.47   13.60
   2   2  11  247.88   14.10
  -2  -2 -11  236.68   18.60
   2  -2  11  274.07   14.90
   2  -2  11  266.27   13.50
   2  -2  11  267.37   14.20
   2  -2  11  262.47   13.40
   2  -2  11  254.87   16.40
   2  -2  11  257.57   13.20
   2  -2  11  254.17   13.40
  -2  -2 -11  266.87   14.20
   2   2  12  401.16   17.40
   2   2  12  402.16   17.30
   2   2  12  416.16   17.90
   2   2  12  383.26   20.40
   2   2  12  404.36   17.60
   2  -2  12  403.76   17.10
   2  -2  12  366.96   17.70
   2  -2  12  405.76   17.60
   2  -2  12  415.76   17.80
   2  -2  12  383.56   17.10
   2   2  13   14.50    3.40
   2   2  13   14.30    3.70
   2   2  13   16.00    3.70
   2   2  13   17.40    3.70
   2  -2  13   16.60    3.50
   2  -2  13   25.60    6.60
   2  -2  13   12.50    3.40
   2  -2  13   14.90    3.60
   2  -2  13   12.30    3.50
   2  -2  13   15.10    3.60
   2   2  14   50.29    5.00
   2   2  14   40.80    5.10
   2   2  14   52.29    5.20
   2   2  14   49.90    4.90
   2  -2  14   42.70    5.10
   2  -2  14   45.80    4.90
   2  -2  14   39.40    4.70
   2  -2  14   51.19    5.10
   2   2  15   58.39    4.30
   2   2  15   49.00    4.40
   2  -2  15   55.19    4.20
   2  -2  15   44.60    4.30
   2  -2  15   49.50    4.40
  -2   3  15  167.48    7.20
  -2  -3  15  154.88    7.40
  -2  -3  15  150.88    7.50
  -2  -3  15  165.88    9.80
  -2   3  14    1.70    2.30
  -2   3  14    3.30    2.50
  -2   3  14    8.40    3.30
  -2  -3  14    4.20    2.90
  -2  -3  14    1.70    2.50
  -2  -3  14    4.60    2.50
  -2  -3  14    3.40    2.40
  -2   3  13  198.78   10.40
  -2   3  13  183.58    9.90
  -2   3  13  197.38   10.30
  -2   3  13  189.98   10.60
  -2   3  13  194.98    9.90
  -2  -3  13  208.78   10.80
  -2  -3  13  196.68   10.00
  -2  -3  13  196.58   10.60
  -2  -3  13  189.78   13.90
  -2  -3  13  193.78   11.00
  -2   3  12   11.00    3.90
  -2   3  12   14.00    3.90
  -2   3  12   16.70    4.50
  -2   3  12   17.30    4.10
  -2   3  12   16.30    4.20
  -2   3  12   16.40    4.20
  -2  -3  12   10.10    3.80
  -2  -3  12   16.20    4.10
  -2  -3  12   10.90    4.70
  -2  -3  12   16.70    3.90
  -2  -3  12   16.70    3.90
  -2  -3  12   16.90    4.20
  -2  -3  12    8.30    3.70
  -2   3  11   67.09    6.80
  -2   3  11   59.79    6.50
  -2   3  11   69.59    7.40
  -2   3  11   59.69    6.00
  -2   3  11   68.59    6.90
  -2   3  11   53.79    6.60
  -2  -3  11   83.89    9.30
  -2  -3  11   62.49    6.70
  -2  -3  11   50.19    6.70
  -2  -3  11   69.49    7.20
   2  -3 -11   59.19    5.70
  -2  -3  11   64.59    6.80
   2  -3 -11   51.39   10.00
  -2  -3  11   60.19    6.50
  -2  -3  11   63.09    6.70
  -2   3  10  214.58   12.10
   2   3 -10  220.98   11.00
  -2   3  10  200.88   11.80
  -2   3  10  230.08   11.70
  -2   3  10  200.98   12.30
  -2   3  10  236.38   11.00
  -2   3  10  227.98   12.00
  -2   3  10  221.28   11.70
  -2  -3  10  228.48   11.80
  -2  -3  10  217.88   11.10
   2  -3 -10  231.68   10.90
  -2  -3  10  302.77   22.30
  -2  -3  10  212.28   12.20
  -2  -3  10  213.88   11.80
  -2  -3  10  213.48   11.90
  -2  -3  10  216.38   11.20
  -2   3   9    3.90    3.00
   2   3  -9    4.20    2.10
  -2   3   9    4.10    3.70
  -2   3   9    3.00    3.40
  -2   3   9    1.90    3.40
  -2   3   9    7.50    4.10
  -2   3   9    2.10    2.10
  -2  -3   9    8.00    3.50
  -2  -3   9    7.30    4.00
  -2  -3   9    2.40    3.20
  -2  -3   9    5.60    3.20
   2  -3  -9    1.90    3.40
  -2  -3   9    7.90    3.20
  -2  -3   9   -0.20    2.40
  -2  -3   9    2.80    3.20
   2  -3  -9    3.50    2.00
  -2   3   8  139.29    8.70
   2   3  -8  147.59    8.10
  -2   3   8  157.38    8.30
  -2  -3   8  159.88    8.60
   2  -3  -8  162.08    8.00
  -2  -3   8  162.88    9.80
  -2  -3   8  151.88    9.30
  -2  -3   8  152.38   10.90
  -2  -3   8  162.18    9.00
  -2   3   7 1314.57   41.30
  -2   3   7 1328.17   41.80
   2   3  -7 1377.26   41.10
  -2  -3   7 1294.57   41.90
  -2  -3   7 1252.37   40.90
  -2  -3   7 1323.77   45.00
  -2   3   6  629.54   26.20
  -2   3   6  621.04   22.10
   2   3  -6  674.23   21.70
  -2  -3   6  642.64   24.60
  -2  -3   6  638.94   22.40
  -2  -3   6  607.24   21.50
   2   3  -5   40.20    4.90
   2   3  -5   32.80    3.20
  -2   3   5   29.00    4.70
  -2  -3   5   29.90    2.40
  -2  -3   5   38.90    4.60
  -2  -3   5   32.60    4.80
  -2   3   4  107.69    7.90
  -2  -3   4  108.59    5.00
  -2  -3   4  113.09    7.20
  -2   3   3 3224.08   93.59
  -2  -3   3 3010.50   90.69
  -2  -3   3 3188.88   92.19
   2   3  -2 1854.91   56.99
  -2   3   2 2036.80   59.29
  -2  -3   2 1933.61   57.99
  -2  -3   2 1919.51   56.69
  -2   3   1  746.43   25.00
   2   3  -1  745.13   24.50
  -2  -3   1  721.33   23.70
  -2  -3   1  770.62   24.10
   2   3   0 1498.05   46.00
  -2   3   0 1505.45   46.10
   2   3   0 1583.34   47.00
  -2  -3   0 1565.04   46.10
  -2  -3   0 1527.65   46.40
   2   3   2    5.20    1.90
   2   3   2    2.90    1.60
  -2   3  -2    2.90    1.60
  -2   3  -2    2.40    1.00
  -2   3  -2    3.20    1.70
  -2  -3  -2    6.70    2.40
   2  -3   2    3.90    1.80
   2  -3   2    2.30    1.80
  -2  -3  -2    7.10    2.00
   2  -3   2    4.70    2.00
  -2   3  -3  867.11   27.90
   2   3   3  838.82   27.70
   2   3   3  851.31   28.50
  -2  -3  -3  826.52   29.30
   2  -3   3  876.01   28.40
   2  -3   3  860.11   28.80
   2  -3   4 9081.39  257.77
  -2   3  -5 1543.25   47.30
   2   3   5 1573.04   47.80
   2   3   5 1476.15   47.30
   2  -3   5 1526.55   48.70
  -2  -3  -5 1446.36   49.70
  -2  -3  -5 1484.65   46.70
   2  -3   5 1513.45   48.10
  -2   3  -6  357.96   14.80
   2   3   6  322.17   14.70
   2   3   6  341.67   14.90
  -2  -3  -6  336.77   14.20
  -2  -3  -6  348.17   17.10
   2  -3   6  334.17   15.90
   2  -3   6  347.07   15.40
   2   3   7   21.30    4.10
   2   3   7   21.40    4.50
   2   3   7   26.10    4.10
  -2   3  -7   26.80    4.60
  -2  -3  -7   13.60    4.70
   2  -3   7   22.00    4.30
  -2  -3  -7   19.10    3.60
   2  -3   7   20.60    4.70
   2  -3   7   23.50    4.10
   2   3   8  204.48   10.60
   2   3   8  197.78   10.90
   2   3   8  220.08   11.50
  -2   3  -8  223.58   12.00
   2   3   8  196.28   11.30
   2   3   8  211.78   12.20
   2   3   8  202.18   11.40
   2   3   8  193.78   10.90
   2  -3   8  197.18   10.00
   2  -3   8  200.58   11.40
   2  -3   8  192.98   11.00
  -2  -3  -8  223.48   11.40
   2  -3   8  207.08   13.20
   2  -3   8  214.28   11.40
  -2  -3  -8  231.58   15.00
   2  -3   8  208.78   11.00
   2  -3   8  197.48   11.10
   2  -3   8  211.78   12.10
   2   3   9   -1.50    3.00
   2   3   9    0.60    2.70
   2   3   9   -0.60    3.30
   2   3   9    4.20    2.90
   2   3   9    5.40    3.00
   2   3   9   -2.40    3.70
   2   3   9    2.00    2.60
   2   3   9    2.40    3.40
  -2   3  -9    2.10    2.60
   2  -3   9    2.80    5.00
  -2  -3  -9    3.50    2.70
   2  -3   9    2.30    2.70
   2  -3   9    8.20    4.20
   2  -3   9    5.90    3.80
   2  -3   9    5.90    3.80
   2  -3   9    4.30    3.30
   2  -3   9    7.20    3.20
   2  -3   9    2.40    3.10
  -2  -3  -9    1.10    3.70
   2  -3   9   -0.50    2.80
   2   3  10    5.70    3.30
   2   3  10   15.00    6.90
   2   3  10   12.10    4.30
   2   3  10   17.40    5.00
   2   3  10   16.80    4.00
  -2   3 -10   11.50    4.30
   2  -3  10   13.90    4.30
   2  -3  10    9.00    6.10
  -2  -3 -10   17.30    4.60
   2  -3  10   11.70    4.60
  -2  -3 -10   10.80    6.20
   2  -3  10   14.10    5.00
   2   3  11    4.40    2.60
   2   3  11    3.30    7.20
   2   3  11    6.10    2.90
   2   3  11    0.30    3.00
   2   3  11    4.70    3.60
   2   3  11    8.00    3.90
   2   3  11   -0.60    2.90
   2  -3  11    4.70    3.10
   2  -3  11    4.00    3.20
   2  -3  11    2.80    3.70
   2  -3  11    3.10    2.40
   2  -3  11    7.60    3.70
   2  -3  11    7.60    3.40
   2   3  12  186.98   10.40
   2   3  12  171.08   10.00
   2   3  12  169.88   10.50
   2   3  12  187.18   10.50
   2   3  12  173.38   10.90
   2  -3  12  180.48   10.30
   2  -3  12  179.98   10.50
   2  -3  12  179.48   13.90
   2  -3  12  168.18   10.70
   2  -3  12  168.38   10.20
   2  -3  12  158.28   10.00
   2   3  13  210.48   10.80
   2   3  13  230.78   11.20
   2   3  13  217.58   11.30
   2   3  13  226.18   11.30
   2  -3  13  215.18   10.70
   2  -3  13  216.68   11.30
   2  -3  13  224.48   11.20
   2  -3  13  213.18   11.60
   2  -3  13  219.18   11.40
   2   3  14   82.49    5.80
   2  -3  14   84.09    6.70
   2  -3  14   90.49    7.50
   2  -3  14   95.29    6.30
   2  -3  14   79.09    5.80
   2   3  15   25.50    3.20
   2   3  15   15.50    2.60
   2  -3  15   27.40    3.10
   2  -3  15   22.00    3.10
  -2   4  15   -1.10    2.00
  -2   4  15    0.30    1.60
  -2  -4  15    1.10    1.90
  -2  -4  15   -1.60    1.60
  -2  -4  15   -3.00    1.60
  -2   4  14  168.88    8.00
  -2   4  14  161.28    8.30
  -2   4  14  149.79    8.70
  -2   4  14  172.78    8.70
  -2  -4  14  166.98    9.10
  -2  -4  14  159.88   12.00
  -2  -4  14  159.78    8.40
  -2  -4  14  140.39    8.90
  -2   4  13    4.50    3.50
  -2   4  13    3.20    2.40
  -2   4  13    8.10    2.80
  -2   4  13    6.30    2.90
  -2   4  13    8.50    2.90
  -2  -4  13   -4.70    2.60
  -2  -4  13   -0.10    2.20
  -2  -4  13    3.30    5.40
  -2  -4  13    5.80    2.50
  -2  -4  13    3.90    4.30
  -2  -4  13    3.90    2.50
  -2   4  12   70.89    6.40
  -2   4  12   63.79    6.90
  -2   4  12   67.99    6.90
  -2   4  12   73.89    6.50
  -2   4  12   75.29    7.10
  -2  -4  12   69.39    6.60
  -2  -4  12   60.69    7.10
  -2  -4  12   58.69    6.30
  -2  -4  12   69.49    6.50
  -2  -4  12   72.29    7.20
  -2  -4  12   71.99    9.00
  -2   4  11  588.74   22.80
  -2   4  11  583.14   22.90
  -2   4  11  582.34   21.70
  -2   4  11  573.74   23.10
  -2   4  11  613.94   23.60
  -2   4  11  602.44   23.00
  -2   4  11  589.54   22.90
  -2  -4  11  585.64   23.10
  -2  -4  11  495.95   32.00
  -2  -4  11  615.74   22.20
  -2  -4  11  583.84   23.80
   2  -4 -11  588.44   22.60
  -2  -4  11  586.54   21.90
  -2  -4  11  608.04   23.20
   2  -4 -11  582.04   30.40
  -2  -4  11  565.84   22.00
  -2   4  10 1061.29   37.50
  -2   4  10 1078.89   37.00
  -2   4  10 1058.69   35.80
  -2   4  10 1090.09   37.20
  -2   4  10 1079.89   37.60
  -2   4  10 1091.49   37.40
  -2  -4  10 1093.19   36.30
   2  -4 -10 1131.19   36.90
  -2  -4  10 1083.39   39.10
  -2  -4  10 1083.19   37.90
  -2  -4  10 1120.29   37.40
  -2  -4  10 1012.50   41.40
  -2  -4  10 1112.29   37.50
   2  -4 -10 1064.99   44.60
  -2   4   9 1213.58   41.20
  -2   4   9 1307.47   41.60
  -2   4   9 1226.28   41.20
  -2   4   9 1231.78   40.90
  -2   4   9 1232.18   40.50
  -2   4   9 1105.39   39.40
  -2   4   9 1157.98   39.20
  -2   4   9 1275.67   40.90
  -2  -4   9 1244.78   40.90
  -2  -4   9 1188.58   40.40
  -2  -4   9 1202.78   41.20
   2  -4  -9 1258.47   48.30
  -2  -4   9 1188.78   39.70
  -2  -4   9 1260.47   39.80
  -2  -4   9 1113.69   39.50
  -2  -4   9 1240.08   39.50
  -2  -4   9 1176.58   44.80
   2  -4  -9 1220.88   40.00
  -2   4   8  233.88   12.10
  -2   4   8  206.68   12.10
  -2   4   8  254.17   16.20
  -2   4   8  238.08   11.80
  -2   4   8  212.38   11.70
  -2  -4   8  217.68   11.90
  -2  -4   8  215.18   11.60
  -2  -4   8  216.88   11.60
  -2  -4   8  231.78   11.10
  -2  -4   8  228.28   14.10
   2  -4  -8  214.48   15.50
  -2  -4   8  251.57   16.80
  -2  -4   8  212.18   12.00
   2  -4  -8  242.18   11.50
  -2   4   7  117.99    7.80
  -2   4   7  112.39    7.40
  -2  -4   7  111.09    9.10
  -2  -4   7  103.29    6.80
   2  -4  -7  101.69    7.00
  -2   4   6    0.30    1.40
  -2   4   6   -0.50    2.10
   2  -4  -6   -0.50    1.30
  -2  -4   6    1.80    2.50
  -2  -4   6    3.60    2.10
  -2   4   5  194.48   10.30
  -2   4   5  199.08    9.60
  -2   4   5  223.88   13.00
  -2  -4   5  202.88   11.40
  -2  -4   5  202.88    9.40
   2  -4  -5  186.08    9.40
  -2   4   4   54.69    5.00
  -2   4   4   51.39    6.00
  -2  -4   4   45.10    5.00
  -2   4   3   44.50    5.40
  -2   4   3   45.30    4.50
  -2  -4   3   43.50    4.70
  -2  -4   3   46.50    3.60
  -2   4   2  883.21   30.30
  -2   4   2  855.61   29.50
  -2  -4   2  878.01   27.80
  -2  -4   2  844.12   28.90
  -2   4   1  626.34   22.90
  -2   4   1  679.63   23.50
   2   4  -1  643.24   22.90
   2   4  -1  632.44   22.00
  -2  -4   1  632.64   22.00
  -2  -4   1  638.24   21.90
  -2   4   0  377.36   15.20
   2   4   0  351.26   14.70
  -2   4   0  346.77   14.00
   2   4   0  369.06   14.00
  -2  -4   0  343.57   13.90
   2  -4   0  337.67   13.80
  -2  -4   0  349.77   14.10
  -2   4  -1   98.79    6.80
   2   4   1   91.69    5.90
   2   4   1   86.79    6.30
   2  -4   1   88.29    6.10
  -2  -4  -1   93.59    7.90
   2  -4   1   95.59    5.40
  -2  -4  -1  102.99    6.30
   2   4   2  633.94   22.20
  -2   4  -2  669.63   22.70
   2   4   2  672.13   23.70
  -2   4  -2  643.14   23.50
  -2  -4  -2  669.03   24.10
   2  -4   2  634.34   22.40
   2  -4   2  609.34   19.40
   2  -4   2  654.83   23.80
   2  -4   2  634.64   22.10
  -2  -4  -2  654.63   22.90
  -2   4  -3 2234.08   67.29
   2   4   3 2238.08   68.09
  -2   4  -3 2086.49   67.49
   2   4   3 2264.27   66.59
   2  -4   3 2246.08   67.29
  -2  -4  -3 2249.97   69.09
   2  -4   3 2274.57   68.59
  -2  -4  -3 2195.78   67.09
   2   4   4 1191.38   38.60
   2   4   4 1104.19   36.10
  -2   4  -4 1156.28   37.60
  -2  -4  -4 1116.29   39.70
  -2  -4  -4 1121.39   37.30
   2  -4   4 1175.38   38.30
   2  -4   4 1158.28   39.00
  -2   4  -5  601.94   22.00
   2   4   5  556.04   22.00
   2   4   5  545.85   20.80
   2   4   5  546.95   20.10
   2  -4   5  536.25   19.80
  -2  -4  -5  584.74   24.20
   2  -4   5  583.14   23.10
  -2  -4  -5  571.14   21.40
   2  -4   5  552.84   22.30
   2   4   6  105.49    7.10
   2   4   6  113.99    8.40
   2   4   6  125.39    8.20
  -2  -4  -6  114.99    7.90
   2  -4   6  108.39    7.10
   2  -4   6  121.79   13.40
  -2  -4  -6  114.09    9.70
   2  -4   6  106.89    8.70
   2   4   7  370.76   16.20
   2   4   7  403.26   17.00
   2   4   7  389.16   17.70
   2   4   7  401.66   17.40
   2   4   7  403.66   16.30
   2   4   7  382.36   16.50
  -2   4  -7  421.36   18.10
   2   4   7  367.76   16.80
   2  -4   7  381.66   16.40
   2  -4   7  391.96   15.60
   2  -4   7  378.16   16.90
  -2  -4  -7  387.96   20.50
  -2  -4  -7  400.56   17.50
   2  -4   7  378.56   16.60
   2  -4   7  394.16   16.70
   2  -4   7  390.56   19.00
   2  -4   7  396.36   19.00
   2   4   8   69.39    7.20
   2   4   8   61.69    6.20
   2   4   8   70.89    6.20
   2   4   8   76.59    7.50
   2   4   8   71.49    7.90
   2   4   8   59.09    7.00
   2   4   8   67.59    7.00
   2   4   8   70.59    6.70
  -2   4  -8   56.79    7.90
  -2  -4  -8   58.39    6.50
   2  -4   8   59.19    6.60
   2  -4   8   63.59    7.50
   2  -4   8   64.99    7.70
   2  -4   8   66.09    7.50
   2  -4   8   58.09    6.70
   2  -4   8   71.39    6.80
   2  -4   8   78.29   12.10
   2  -4   8   72.79    6.90
   2   4   9  469.05   19.50
   2   4   9  405.86   18.70
   2   4   9  438.66   19.00
   2   4   9  474.45   19.80
   2   4   9  497.15   19.50
   2   4   9  437.56   20.80
  -2   4  -9  475.15   21.20
   2   4   9  433.26   20.50
   2   4   9  472.05   19.70
   2   4   9  483.15   19.10
  -2  -4  -9  466.25   20.70
  -2  -4  -9  510.55   25.60
   2  -4   9  437.06   18.90
   2  -4   9  454.45   18.00
   2  -4   9  451.35   19.50
   2  -4   9  483.75   22.50
   2  -4   9  454.65   22.80
   2  -4   9  448.66   19.80
   2  -4   9  471.75   19.60
   2  -4   9  488.05   19.50
   2  -4   9  445.66   18.10
   2   4  10   43.60    7.10
   2   4  10   54.19    6.20
   2   4  10   57.09    6.20
   2   4  10   46.80    7.30
   2   4  10   48.30    7.10
   2   4  10   59.19    9.50
   2   4  10   49.00    6.10
   2   4  10   59.79    6.70
  -2   4 -10   54.99    7.30
   2  -4  10   55.89    6.50
  -2  -4 -10   62.29    7.40
   2  -4  10   29.10    6.50
   2  -4  10   42.40    8.40
   2  -4  10   50.59    6.20
  -2  -4 -10   52.19   10.00
   2  -4  10   56.09    6.40
   2  -4  10   48.40    6.40
   2  -4  10   54.29    6.20
   2  -4  10   56.69    6.80
   2  -4  10   58.69    7.00
   2   4  11   13.40    3.90
   2   4  11   18.60    4.30
   2   4  11   14.10    3.90
   2   4  11   16.80    3.80
   2   4  11   12.90    4.40
   2   4  11   15.20    4.00
   2  -4  11   19.50    6.20
   2  -4  11   13.50    3.80
   2  -4  11   12.60    3.80
   2  -4  11   20.00    4.30
   2  -4  11   11.20    3.50
   2  -4  11   12.30    4.10
   2   4  12  194.98   10.80
   2   4  12  204.98   10.70
   2   4  12  194.88   10.70
   2   4  12  178.48   10.10
   2   4  12  182.78   10.20
   2  -4  12  184.28   10.90
   2  -4  12  181.78   10.50
   2  -4  12  173.78    9.90
   2  -4  12  185.98   10.50
   2  -4  12  180.98   10.40
   2  -4  12  178.78   13.40
   2   4  13   63.09    5.40
   2   4  13   44.70    5.10
   2   4  13   45.60    5.20
   2   4  13   56.89    5.30
   2  -4  13   46.80    5.20
   2  -4  13   43.20    5.30
   2  -4  13   56.89    5.50
  -2  -4 -13   58.09    5.70
   2  -4  13   54.29    5.30
   2   4  14   48.60    4.50
   2   4  14   49.40    4.20
   2   4  14   49.50    4.30
   2  -4  14   49.30    4.70
   2  -4  14   43.50    4.30
   2  -4  14   45.60    4.40
   2  -4  14   54.29    4.80
   2   4  15   28.60    3.00
   2  -4  15   30.90    3.00
   2  -4  15   37.40    3.40
   2  -4  15   26.60    3.10
   2  -4  15   36.00    3.10
  -2   5  15    4.90    2.00
  -2  -5  15    3.90    1.50
  -2  -5  15    2.20    1.60
  -2   5  14    0.80    1.60
  -2   5  14    4.00    2.00
  -2   5  14   -0.20    2.70
  -2   5  14   -1.60    1.80
  -2  -5  14   -1.40    1.30
  -2  -5  14    0.00    1.90
  -2  -5  14   -2.10    1.70
  -2   5  13    6.00    2.50
  -2   5  13    3.60    2.20
  -2  -5  13    6.10    2.60
  -2  -5  13    4.60    2.30
  -2  -5  13    1.70    2.40
  -2  -5  13    6.20    2.30
  -2  -5  13    3.80    2.70
  -2   5  12   20.70    4.00
  -2   5  12   17.20    4.00
  -2   5  12   14.80    3.70
  -2   5  12   19.50    3.80
  -2  -5  12   21.70    4.20
  -2  -5  12   16.80    3.50
  -2  -5  12   19.90    4.30
  -2  -5  12   19.10    4.60
  -2  -5  12   17.10    4.10
  -2  -5  12   17.20    5.40
  -2  -5  12   17.40    3.50
  -2   5  11   54.49    5.90
  -2   5  11   47.80    5.90
  -2   5  11   34.50    5.60
  -2   5  11   46.60    6.00
  -2   5  11   39.10    6.00
  -2   5  11   49.50    5.80
  -2  -5  11   33.90    8.00
  -2  -5  11   54.49    5.80
  -2  -5  11   56.39    6.00
  -2  -5  11   51.49    6.30
  -2  -5  11   37.40    5.70
  -2  -5  11   45.70    6.10
  -2  -5  11   36.30    5.30
  -2   5  10  192.68   11.50
  -2   5  10  197.78   11.70
  -2   5  10  174.28   11.00
  -2   5  10  181.58   11.90
  -2   5  10  192.98   10.50
  -2   5  10  193.08   11.40
  -2   5  10  190.58   10.90
  -2  -5  10  204.08   11.90
   2  -5 -10  199.48   16.90
   2  -5 -10  169.28   11.20
  -2  -5  10  140.29   13.60
  -2  -5  10  198.38   10.70
  -2  -5  10  183.28   10.80
  -2  -5  10  190.88   14.00
  -2  -5  10  187.68   11.00
  -2  -5  10  199.48   10.70
  -2  -5  10  197.58   11.40
  -2   5   9  242.18   15.90
  -2   5   9  208.78   12.90
  -2   5   9  210.18   12.40
  -2   5   9  205.58   11.80
  -2   5   9  232.28   11.90
  -2   5   9  224.98   14.70
  -2  -5   9  221.18   12.50
  -2  -5   9  231.18   11.70
  -2  -5   9  273.37   20.20
   2  -5  -9  236.68   17.70
  -2  -5   9  217.78   12.00
   2  -5  -9  229.58   12.80
  -2  -5   9  240.38   15.50
  -2   5   8   15.50    4.40
  -2   5   8   17.00    4.80
  -2   5   8   13.50    4.60
  -2   5   8   14.90    3.90
  -2   5   8   17.10    4.90
  -2   5   8   18.00    4.50
  -2   5   8   19.00    4.50
  -2   5   8   21.10    4.80
  -2  -5   8   11.40    4.10
  -2  -5   8   18.00    4.70
  -2  -5   8   15.80    3.80
   2  -5  -8   27.10    7.30
  -2  -5   8   19.00    4.00
  -2  -5   8   20.40    4.70
  -2  -5   8   19.10    4.50
   2  -5  -8   16.10    4.00
  -2  -5   8   10.80    4.70
  -2  -5   8   15.60    4.60
  -2   5   7   35.60    5.90
  -2   5   7   34.70    5.70
  -2   5   7   35.90    6.00
  -2   5   7   29.70    6.20
  -2   5   7   32.50    5.00
  -2   5   7   41.80    6.40
  -2   5   7   27.40    4.30
  -2  -5   7   36.80    5.60
  -2  -5   7   31.90    4.90
  -2  -5   7   38.90    5.90
   2  -5  -7   24.10    4.60
  -2  -5   7   34.30    4.40
   2  -5  -7   22.90    6.20
  -2  -5   7   40.40    5.80
  -2  -5   7   29.70    6.10
  -2  -5   7   33.80    6.00
  -2  -5   7   37.50    6.00
  -2   5   6   81.69    7.20
  -2   5   6   65.69    7.50
  -2   5   6   78.99    7.50
  -2   5   6   82.69    7.70
  -2   5   6   93.39    6.70
   2  -5  -6   87.29    6.70
  -2  -5   6   94.29    7.70
  -2  -5   6   94.59    7.50
   2  -5  -6   88.29    7.10
  -2  -5   6   84.29    6.30
  -2  -5   6   88.09    7.00
  -2  -5   6   87.19    8.30
   2  -5  -6  105.29   10.10
  -2   5   5   67.09    7.30
  -2   5   5   68.39    5.70
  -2  -5   5   63.59    5.30
  -2  -5   5   77.79    7.20
   2  -5  -5   71.89    6.50
   2  -5  -5   52.79    5.50
  -2   5   4   32.50    4.30
  -2   5   4   35.30    4.80
  -2  -5   4   31.40    4.10
  -2  -5   4   43.90    5.30
   2  -5  -4   31.10    4.50
  -2   5   3  300.37   14.30
  -2   5   3  267.07   11.80
  -2  -5   3  260.37   11.50
  -2  -5   3  272.17   10.60
  -2  -5   3  292.27   13.60
   2  -5  -3  282.97   13.10
   2   5  -2  633.14   25.00
  -2   5   2  671.43   25.80
   2  -5  -2  694.13   24.80
  -2  -5   2  673.43   23.20
  -2  -5   2  697.23   23.30
   2   5  -1  994.40   35.90
   2   5  -1  934.41   31.80
  -2   5   1  982.80   34.10
  -2  -5   1  916.81   32.70
  -2  -5   1  953.10   31.70
   2  -5  -1  951.40   32.70
   2   5   0 1869.11   56.39
   2   5   0 1898.21   58.29
  -2   5   0 1716.53   53.69
  -2   5   0 1875.31   58.69
  -2  -5   0 1807.72   56.89
   2  -5   0 1837.82   57.19
  -2  -5   0 1864.41   56.99
   2  -5   0 1822.82   56.29
   2   5   1  929.01   30.00
   2   5   1  919.71   32.00
  -2   5  -1  902.71   32.10
   2  -5   1  867.31   28.70
   2  -5   1  871.61   30.60
   2  -5   1  881.01   28.60
  -2  -5  -1  903.51   31.30
  -2  -5  -1  898.51   30.70
   2  -5   1  853.01   28.80
  -2   5  -2   37.70    5.40
   2   5   2   31.40    4.20
   2   5   2   35.50    4.80
   2  -5   2   34.00    4.00
  -2  -5  -2   31.10    4.50
   2  -5   2   27.10    4.80
   2  -5   2   30.50    2.70
   2  -5   2   31.40    4.60
  -2  -5  -2   38.70    5.30
   2   5   3  309.97   15.30
   2   5   3  310.17   13.60
   2   5   3  299.67   12.90
   2  -5   3  333.37   14.40
  -2  -5  -3  349.96   15.10
  -2  -5  -3  326.67   16.20
   2  -5   3  312.37   13.90
  -2   5  -4 1212.48   41.20
   2   5   4 1189.28   42.20
   2   5   4 1204.58   39.10
   2   5   4 1272.87   39.80
   2  -5   4 1180.08   42.70
   2  -5   4 1239.28   39.10
  -2  -5  -4 1233.18   43.80
  -2  -5  -4 1280.57   41.60
   2  -5   4 1258.97   41.40
   2   5   5  496.85   21.90
   2   5   5  510.85   19.90
  -2   5  -5  533.95   22.50
   2   5   5  509.95   19.50
  -2  -5  -5  560.34   21.80
   2  -5   5  488.05   21.40
   2  -5   5  536.35   19.40
   2  -5   5  517.35   22.90
  -2  -5  -5  478.15   23.30
   2   5   6  354.86   16.00
   2   5   6  360.26   16.30
   2   5   6  353.46   16.20
   2   5   6  363.76   16.30
   2   5   6  389.46   16.50
  -2   5  -6  386.46   17.80
   2   5   6  363.76   16.00
   2   5   6  371.96   18.10
   2   5   6  377.06   16.10
  -2  -5  -6  382.36   17.60
   2  -5   6  378.16   15.50
   2  -5   6  382.16   18.30
   2  -5   6  359.26   16.10
   2  -5   6  394.26   19.20
  -2  -5  -6  383.06   20.40
   2  -5   6  352.46   16.00
   2  -5   6  359.36   16.00
   2  -5   6  359.26   15.50
   2  -5   6  357.66   16.50
   2   5   7   23.20    4.90
   2   5   7   30.00    5.50
   2   5   7   27.00    5.00
   2   5   7   24.00    5.10
  -2   5  -7   20.10    5.70
   2   5   7   15.90    4.60
   2   5   7   20.50    4.40
   2   5   7   19.00    5.50
  -2  -5  -7   13.20    5.00
   2  -5   7   17.00    4.20
   2  -5   7   17.10    4.10
   2  -5   7   14.00    4.50
   2  -5   7   22.80    5.10
   2  -5   7   16.80    4.80
   2  -5   7   20.10    5.20
   2  -5   7   17.20    4.40
   2  -5   7   22.60    4.30
   2  -5   7   14.70    4.60
  -2   5  -8  371.86   18.80
   2   5   8  363.16   16.40
   2   5   8  356.66   16.60
   2   5   8  392.06   17.30
   2   5   8  353.66   16.40
   2   5   8  375.06   19.00
   2   5   8  357.16   16.60
   2   5   8  369.36   16.30
   2   5   8  377.06   16.40
   2  -5   8  378.46   16.90
   2  -5   8  375.86   15.70
   2  -5   8  365.96   16.70
   2  -5   8  347.47   16.20
   2  -5   8  376.66   17.10
   2  -5   8  348.07   19.50
  -2  -5  -8  364.76   21.80
   2  -5   8  374.96   16.00
   2  -5   8  370.96   20.60
   2  -5   8  390.16   17.00
  -2  -5  -8  360.26   18.20
   2   5   9  351.86   16.20
  -2   5  -9  329.27   18.00
   2   5   9  349.27   16.60
   2   5   9  366.66   16.70
   2   5   9  372.56   16.70
   2   5   9  364.86   16.20
   2   5   9  348.57   18.80
   2   5   9  362.96   16.30
   2  -5   9  400.86   17.10
  -2  -5  -9  353.96   22.40
   2  -5   9  358.96   16.70
   2  -5   9  336.87   19.50
   2  -5   9  356.06   19.80
  -2  -5  -9  346.07   18.20
   2  -5   9  375.56   16.60
   2  -5   9  366.26   16.80
   2  -5   9  319.87   15.50
   2  -5   9  356.06   15.40
   2  -5   9  357.96   15.70
   2   5  10   19.90    4.80
   2   5  10   27.30    5.30
   2   5  10   27.10    5.20
   2   5  10   16.30    8.00
  -2   5 -10   32.50    6.90
   2   5  10   25.30    4.90
   2   5  10   24.90    4.60
   2   5  10   22.40    6.00
   2   5  10   27.70    4.90
   2  -5  10   22.20    4.50
   2  -5  10   27.20    5.10
   2  -5  10   23.30    4.70
   2  -5  10   17.80    4.10
   2  -5  10   22.90    4.50
  -2  -5 -10   20.40    8.90
   2  -5  10   28.10    5.30
  -2  -5 -10   20.50    5.70
   2  -5  10   13.20    5.80
   2   5  11   49.50    5.50
   2   5  11   55.39    6.10
   2   5  11   40.00    5.30
   2  -5  11   37.60    6.90
   2  -5  11   39.40    7.70
   2  -5  11   43.40    5.60
   2   5  12   21.20    3.90
   2   5  12   25.10    4.20
   2   5  12   19.50    3.70
   2   5  12   19.80    4.00
  -2   5 -12   27.60    8.20
   2  -5  12   18.10    3.80
   2  -5  12   21.60    4.30
   2  -5  12   20.00    4.20
   2  -5  12   16.10    3.40
   2  -5  12   19.50    7.50
   2   5  13  208.88    9.70
   2   5  13  218.18    9.90
   2   5  13  214.78   10.30
  -2  -5 -13  210.38    9.80
   2  -5  13  217.08   10.20
   2  -5  13  215.08   10.30
   2  -5  13  216.68   10.50
   2  -5  13  201.38   10.40
   2   5  14  254.47    9.70
   2   5  14  256.67   12.90
   2  -5  14  266.87   13.10
   2  -5  14  239.58   10.00
  -2   6  14   93.99    6.00
  -2   6  14   85.29    5.60
  -2   6  14   98.29    5.10
  -2  -6  14   86.59    5.10
  -2  -6  14   98.59    5.30
  -2   6  13  109.19    6.70
  -2   6  13  118.39    6.80
  -2   6  13  103.89    6.50
  -2   6  13  116.09    6.40
   2   6 -13  101.89    6.50
  -2  -6  13  102.29    6.50
  -2  -6  13   99.39    5.90
  -2  -6  13  112.29    6.70
  -2  -6  13  106.09    7.00
  -2   6  12   15.00    3.70
  -2   6  12   15.60    3.40
  -2   6  12   14.70    3.40
  -2   6  12   10.90    2.90
  -2   6  12   13.10    3.40
  -2  -6  12   19.60    5.90
  -2  -6  12   16.70    3.10
  -2  -6  12   10.60    2.80
  -2  -6  12   16.20    3.70
  -2  -6  12   19.00    3.80
  -2   6  11    4.40    3.10
  -2   6  11    1.40    2.30
  -2   6  11   -1.90    2.30
  -2   6  11    0.50    2.70
  -2   6  11    2.80    2.50
  -2  -6  11    3.40    4.00
  -2  -6  11   -1.10    2.80
  -2  -6  11    1.50    2.10
  -2  -6  11   -3.00    2.10
  -2  -6  11    1.90    2.90
  -2  -6  11   -2.40    2.20
  -2   6  10    1.20    2.70
  -2   6  10   -0.40    2.40
  -2   6  10    2.70    2.60
  -2   6  10   -3.90    2.40
  -2   6  10   -3.80    2.30
  -2  -6  10    0.90    2.70
  -2  -6  10    1.30    2.70
  -2  -6  10   -5.30    2.90
  -2  -6  10    3.80    2.60
  -2  -6  10    6.40    3.30
  -2  -6  10    0.30    2.50
  -2   6   9   33.70    5.60
  -2   6   9   40.80    6.30
  -2   6   9   26.10    5.30
  -2   6   9   30.50    4.80
  -2   6   9   36.30    5.90
  -2   6   9   27.60    5.40
  -2   6   9   32.00    5.70
  -2   6   9   31.20    6.50
  -2  -6   9   23.90    5.00
   2  -6  -9   38.30    6.90
  -2  -6   9   25.90    5.30
  -2  -6   9   32.20    5.30
  -2  -6   9   39.00    6.00
  -2  -6   9   34.10    7.60
  -2  -6   9   28.00    5.00
  -2  -6   9   32.60    5.10
   2  -6  -9   27.60    8.10
  -2  -6   9   38.70    5.20
  -2   6   8   66.19    6.40
  -2   6   8   69.79    7.90
  -2   6   8   62.49    7.00
  -2   6   8   71.69    7.40
  -2   6   8   58.19    7.60
  -2   6   8   61.29    7.00
  -2   6   8   70.49    7.80
  -2   6   8   77.19    8.10
  -2  -6   8   65.79    7.20
   2  -6  -8   60.59   10.10
  -2  -6   8   73.39    9.40
  -2  -6   8   74.99    6.50
  -2  -6   8   63.69    7.30
  -2  -6   8   79.89    8.90
   2  -6  -8   69.69    7.80
  -2  -6   8   73.59    7.00
  -2  -6   8   59.19    6.30
  -2   6   7   16.80    4.50
  -2   6   7   17.80    4.90
  -2   6   7    5.50    4.40
  -2   6   7   21.10    8.10
  -2   6   7   15.60    4.70
  -2   6   7   14.20    3.90
  -2   6   7    9.30    3.90
  -2   6   7   11.60    4.00
  -2  -6   7   16.10    4.20
  -2  -6   7   13.50    4.50
  -2  -6   7   10.00    4.70
  -2  -6   7   21.30    5.10
  -2  -6   7   18.10    4.00
  -2  -6   7    8.90    4.30
  -2  -6   7    9.50    3.70
  -2  -6   7   10.10    4.50
  -2   6   6   96.09    8.40
  -2   6   6   97.39    8.40
  -2   6   6   94.09    8.50
  -2   6   6   96.89    8.40
  -2   6   6  111.09    8.40
  -2   6   6  103.89    7.60
  -2   6   6   94.09    9.20
  -2  -6   6  107.39    8.40
  -2  -6   6   92.89    8.90
  -2  -6   6   91.69    8.60
  -2  -6   6  110.29    8.60
  -2  -6   6   98.89    7.60
   2  -6  -6   99.39    7.30
  -2  -6   6  106.09    8.50
  -2  -6   6  108.29    7.40
  -2  -6   6   99.59    8.00
   2  -6  -6  111.59   15.50
  -2   6   5   -7.10    2.50
  -2   6   5   -3.80    3.20
  -2   6   5    3.00    2.70
  -2   6   5   -1.90    2.00
  -2   6   5   -0.30    3.10
  -2  -6   5    2.30    3.10
   2  -6  -5   -3.60    2.90
   2  -6  -5    1.40    3.40
  -2  -6   5    0.90    2.10
  -2  -6   5    2.70    3.00
   2  -6  -5   -0.50    2.20
  -2  -6   5   -3.30    3.30
  -2  -6   5    2.30    3.50
  -2   6   4    2.50    2.40
  -2   6   4    1.80    2.30
  -2   6   4    3.60    3.50
  -2   6   4    4.20    3.20
  -2   6   4   -1.40    3.30
  -2   6   4    4.20    4.70
  -2  -6   4   -0.90    3.10
   2  -6  -4   -1.40    2.70
  -2  -6   4   -1.80    2.80
  -2  -6   4    4.10    3.60
   2  -6  -4    1.00    3.20
   2  -6  -4    2.20    2.60
  -2  -6   4    2.00    2.20
  -2   6   3   -2.20    1.80
  -2   6   3   -1.80    2.40
   2  -6  -3    0.90    2.50
   2  -6  -3    0.90    1.90
   2  -6  -3   -0.40    2.40
  -2  -6   3    2.40    2.20
   2   6  -2  515.55   20.50
  -2   6   2  487.85   22.20
  -2   6   2  474.15   18.40
  -2  -6   2  509.35   19.00
   2  -6  -2  505.25   18.70
   2  -6  -2  516.15   21.50
  -2  -6   2  514.25   18.70
   2  -6  -2  520.95   22.10
   2   6  -1  161.68    9.70
  -2   6   1  160.48   11.10
  -2  -6   1  153.08    9.40
   2  -6  -1  147.89    8.30
  -2  -6   1  160.38    8.40
   2  -6  -1  183.98   10.80
   2  -6  -1  181.58   10.70
  -2   6   0   14.40    4.20
   2   6   0   20.30    5.00
   2   6   0   17.10    4.00
   2  -6   0   15.50    4.40
  -2  -6   0   11.10    4.20
  -2  -6   0   22.30    3.90
   2  -6   0   17.00    4.30
  -2  -6   0   21.00    4.40
   2  -6   0   16.40    3.50
  -2   6  -1  230.18   14.20
   2   6   1  254.57   11.10
   2   6   1  248.28   14.20
   2   6   1  254.47   12.20
   2  -6   1  242.38   11.10
  -2  -6  -1  256.57   13.50
   2  -6   1  257.47   13.80
  -2  -6  -1  252.47   10.90
   2  -6   1  232.68   10.90
  -2  -6  -1  217.18   12.90
   2   6   2   98.29    6.80
   2   6   2  105.09    7.50
   2   6   2   96.49    8.70
   2  -6   2   98.09    6.80
  -2  -6  -2  103.29    8.80
   2  -6   2   93.79    7.20
  -2  -6  -2  102.49    8.50
   2   6   3  333.97   14.50
   2   6   3  328.67   13.90
   2   6   3  334.87   17.20
   2  -6   3  319.67   13.90
  -2  -6  -3  319.17   17.20
  -2  -6  -3  337.77   16.60
   2  -6   3  339.87   15.30
   2   6   4  428.96   18.10
   2   6   4  417.96   17.80
   2   6   4  443.36   17.50
   2   6   4  422.66   18.30
   2   6   4  448.66   21.10
   2   6   4  433.36   18.10
   2  -6   4  440.16   17.50
   2  -6   4  442.86   19.50
   2  -6   4  484.05   18.90
  -2  -6  -4  467.85   20.50
   2  -6   4  442.86   18.30
  -2  -6  -4  441.26   21.90
   2  -6   4  428.46   17.60
   2   6   5   31.80    6.10
   2   6   5   42.10    6.00
   2   6   5   30.60    5.20
   2   6   5   32.60    4.70
   2   6   5   27.30    5.70
   2   6   5   30.40    5.20
   2   6   5   26.40    5.30
  -2   6  -5   34.00    6.70
   2  -6   5   32.20    6.30
   2  -6   5   24.90    5.60
   2  -6   5   30.50    5.60
   2  -6   5   18.00    5.30
   2  -6   5   30.70    5.10
  -2  -6  -5   20.70    5.10
   2  -6   5   26.20    5.00
   2  -6   5   24.00    5.00
  -2  -6  -5   27.80    6.70
   2  -6   5   27.40    5.50
   2   6   6    6.80    2.90
   2   6   6    2.50    3.10
   2   6   6    4.80    3.20
   2   6   6    7.10    3.80
   2   6   6    5.00    3.80
   2   6   6    6.80    3.50
  -2   6  -6    0.40    4.90
   2   6   6    9.50    3.80
   2  -6   6    6.90    3.90
   2  -6   6    4.40    3.70
  -2  -6  -6    8.00    4.90
   2  -6   6    4.00    3.60
  -2  -6  -6   -4.50    4.80
   2  -6   6    2.10    2.40
   2  -6   6    2.80    3.00
  -2  -6  -6    3.60    3.30
   2  -6   6    9.10    3.40
   2  -6   6    5.20    8.00
   2  -6   6    5.40    3.90
   2   6   7  107.79    8.90
   2   6   7  143.59    9.00
   2   6   7  129.39    9.10
   2   6   7  122.99    9.10
   2   6   7  114.39   10.80
   2   6   7  115.39    8.80
  -2   6  -7  101.09    9.90
   2   6   7  115.79    9.00
   2  -6   7  120.19    8.80
   2  -6   7  122.99    9.40
   2  -6   7  129.09    8.40
   2  -6   7  124.59    9.30
  -2  -6  -7  125.19   10.80
   2  -6   7  121.59    9.10
   2  -6   7  130.59    8.70
  -2  -6  -7  136.89   13.00
   2   6   8   43.10    6.00
   2   6   8   38.60    6.00
  -2   6  -8   42.40    6.70
   2   6   8   36.90    6.10
   2   6   8   37.60    5.80
   2   6   8   35.40    5.70
   2   6   8   34.50    7.50
   2   6   8   43.50    5.90
   2  -6   8   40.50    6.50
   2  -6   8   44.20    5.80
  -2  -6  -8   34.50    8.20
   2  -6   8   34.40    5.70
  -2  -6  -8   27.20    6.30
   2  -6   8   36.80    5.40
   2  -6   8   39.20    5.20
   2  -6   8   44.70    8.30
   2  -6   8   49.99    6.60
   2   6   9   10.50    3.70
   2   6   9   11.40    3.60
   2   6   9    6.80    3.50
  -2   6  -9    2.80    4.60
   2   6   9    9.70    3.60
   2   6   9    6.30    5.80
   2   6   9   12.60    4.00
   2   6   9   12.20    3.70
   2  -6   9   11.70    3.70
   2  -6   9    6.70    3.80
   2  -6   9    6.40    4.50
  -2  -6  -9   15.90    7.70
  -2  -6  -9   12.30    5.50
   2  -6   9    9.90    3.90
   2  -6   9    5.80    3.50
   2  -6   9    7.30    3.70
   2  -6   9   10.90    3.30
   2   6  10    7.90    3.30
   2   6  10   20.00    4.30
   2   6  10   10.90    3.20
  -2   6 -10    8.30    4.70
   2   6  10   11.00    3.90
   2   6  10   18.40    6.90
   2  -6  10   18.20    3.90
   2  -6  10   13.20    4.60
   2  -6  10   13.50    3.80
   2  -6  10    8.60    3.30
   2  -6  10   10.90    3.50
   2  -6  10   18.30    6.70
   2  -6  10   17.00    6.20
   2   6  11   11.20    3.40
   2   6  11    8.20    2.60
  -2   6 -11    1.70    5.00
   2   6  11    6.00    2.80
   2   6  11    9.10    2.90
   2   6  11    6.90    2.70
   2  -6  11    7.10    3.20
   2  -6  11   12.60    3.10
   2  -6  11    6.70    3.00
   2  -6  11    4.50    2.50
   2  -6  11    5.60    2.90
   2  -6  11    1.90    4.10
   2   6  12   34.50    4.20
   2   6  12   28.50    4.10
   2   6  12   25.50    3.90
   2   6  12   29.40    4.00
   2  -6  12   28.20    4.50
   2  -6  12   31.40    4.60
   2  -6  12   23.30    4.00
   2  -6  12   33.70    4.30
   2   6  13   14.10    2.70
   2   6  13   23.40    3.30
   2   6  13   29.90    3.30
   2  -6  13   25.00    3.20
  -2  -6 -13   15.20    2.90
   2  -6  13   17.20    3.00
   2  -6  13   14.80    2.90
   2  -6  13   15.90    2.70
  -2   7  13   48.50    4.00
  -2   7  13   48.30    4.10
  -2   7  13   53.79    4.10
  -2   7  13   46.00    3.70
   2  -7 -13   46.80    5.40
  -2  -7  13   40.10    4.10
  -2  -7  13   48.30    3.70
  -2  -7  13   55.69    6.50
  -2  -7  13   47.70    4.10
  -2   7  12    4.20    2.20
   2   7 -12    6.00    3.40
  -2   7  12    4.80    2.20
  -2   7  12    2.30    1.90
  -2   7  12    5.80    2.20
  -2   7  12    4.90    2.00
  -2  -7  12    6.70    2.30
  -2  -7  12    3.60    2.20
  -2  -7  12    4.70    2.40
  -2  -7  12    6.10    2.40
  -2  -7  12    4.90    2.90
  -2   7  11   44.10    5.00
  -2   7  11   54.09    5.50
  -2   7  11   38.70    4.90
  -2   7  11   37.40    5.00
  -2   7  11   43.80    5.10
  -2  -7  11   35.10    5.10
  -2  -7  11   40.60    5.30
  -2  -7  11   34.70    4.60
  -2  -7  11   38.00    4.60
  -2  -7  11   54.29    5.00
  -2   7  10   83.89    7.10
  -2   7  10   79.59    7.00
  -2   7  10   69.59    6.90
  -2   7  10   73.69    6.60
  -2   7  10   83.49    7.00
  -2  -7  10   71.79    6.30
  -2  -7  10   83.79    6.50
   2  -7 -10   81.79    7.60
  -2  -7  10   75.29    6.90
  -2  -7  10   72.99    7.20
  -2  -7  10   69.29    6.30
  -2  -7  10   67.19    7.60
  -2   7   9    8.60    3.20
  -2   7   9    9.20    3.40
  -2   7   9    6.60    3.30
  -2   7   9    8.20    3.40
  -2   7   9    9.10    3.70
  -2  -7   9   13.30    4.20
  -2  -7   9   10.80    4.10
  -2  -7   9   13.60    3.60
  -2  -7   9    6.80    3.20
  -2  -7   9   12.50    3.50
  -2   7   8   59.99    8.80
  -2   7   8   76.09    6.80
  -2   7   8   72.49    7.80
  -2   7   8   80.29    7.40
  -2   7   8   68.39    7.10
  -2   7   8   62.69    7.80
  -2   7   8   58.09    7.20
  -2   7   8   74.89    7.30
  -2  -7   8   60.09    6.50
  -2  -7   8   62.99    7.20
  -2  -7   8   67.39    7.80
   2  -7  -8   80.59    9.60
   2  -7  -8   72.59   11.90
  -2  -7   8   70.89    6.60
  -2  -7   8   69.09    6.50
  -2  -7   8   71.99    7.60
  -2   7   7  108.39    8.70
  -2   7   7  101.79    8.50
  -2   7   7   90.99    8.30
  -2   7   7   93.49    8.30
  -2   7   7   86.49    8.50
  -2   7   7   78.29    7.90
  -2   7   7   92.29    8.00
  -2   7   7   92.19   10.10
  -2  -7   7   96.99    7.50
  -2  -7   7   97.59    8.40
   2  -7  -7   97.29   12.20
  -2  -7   7   97.59    8.50
   2  -7  -7   94.79   10.00
  -2  -7   7   95.49   11.20
  -2  -7   7   96.19    7.80
  -2  -7   7   81.09    8.30
  -2   7   6  169.28   11.00
  -2   7   6  177.58   11.00
  -2   7   6  165.78   10.00
  -2   7   6  175.88   11.20
  -2   7   6  175.18   10.80
  -2   7   6  168.38   10.60
  -2   7   6  153.48   10.90
  -2   7   6  165.58   13.00
  -2  -7   6  154.38    9.60
  -2  -7   6  168.18   10.80
  -2  -7   6  171.08   10.30
   2  -7  -6  139.59    9.30
  -2  -7   6  167.98   10.60
   2  -7  -6  175.48   12.60
  -2  -7   6  149.09   10.80
  -2  -7   6  167.78    9.80
   2  -7  -6  190.08   15.60
  -2   7   5   95.99    9.90
  -2   7   5   80.89    7.50
  -2   7   5   87.99    7.00
  -2   7   5   82.69    7.80
  -2   7   5   80.59    8.40
  -2   7   5   85.59    8.00
  -2   7   5   78.89    7.90
  -2   7   5   67.79    7.50
   2   7  -5   92.69    8.20
  -2  -7   5   79.89    8.00
  -2  -7   5   90.59    8.20
   2  -7  -5   75.09    6.50
  -2  -7   5   91.99    7.20
  -2  -7   5   84.09    6.80
  -2  -7   5   69.39    7.60
   2  -7  -5   90.89   10.60
  -2  -7   5   89.89    8.00
   2  -7  -5   80.49    9.10
  -2   7   4  307.47   15.20
   2   7  -4  320.67   16.80
  -2   7   4  298.57   14.60
  -2   7   4  328.77   14.40
  -2   7   4  315.97   18.40
  -2   7   4  370.16   20.70
  -2   7   4  322.97   15.40
  -2   7   4  326.77   15.10
  -2   7   4  319.07   15.60
   2   7  -4  293.77   14.80
  -2  -7   4  322.07   15.40
  -2  -7   4  331.17   14.20
   2  -7  -4  381.56   27.40
  -2  -7   4  303.87   13.90
   2  -7  -4  286.87   14.30
   2  -7  -4  320.17   17.50
   2  -7  -4  322.57   13.90
  -2  -7   4  315.77   15.00
  -2  -7   4  319.47   14.80
  -2  -7   4  271.87   15.70
   2   7  -3   24.30    6.00
  -2   7   3   14.80    4.10
  -2   7   3   18.40    5.70
  -2   7   3   10.30    4.10
  -2   7   3   25.50    4.80
  -2   7   3   22.40    6.10
  -2   7   3   19.80    4.50
  -2   7   3   18.90    4.00
   2   7  -3   14.60    4.50
  -2   7   3   17.10    4.20
  -2  -7   3   20.90    4.30
   2  -7  -3   14.60    5.30
  -2  -7   3   21.00    4.40
  -2  -7   3   16.10    4.40
  -2  -7   3   17.10    4.60
   2  -7  -3   20.90    4.50
   2  -7  -3   16.80    5.10
   2  -7  -3   17.20    4.20
  -2  -7   3   23.60    5.30
  -2   7   2    2.90    3.60
  -2   7   2    7.60    3.60
  -2   7   2    6.10    3.60
   2   7  -2   12.20    4.00
  -2   7   2    3.70    3.30
  -2   7   2    4.50    5.50
   2   7  -2   15.30    4.70
  -2   7   2   10.40    5.00
   2  -7  -2    8.10    4.50
  -2  -7   2   11.00    5.30
   2  -7  -2    7.10    3.00
   2  -7  -2    5.80    3.80
  -2  -7   2    9.40    4.60
   2  -7  -2    1.70    3.80
  -2  -7   2    2.00    3.80
  -2  -7   2    7.50    3.50
  -2  -7   2    4.00    3.30
  -2   7   1  488.45   20.30
  -2   7   1  456.25   19.80
  -2   7   1  468.85   18.30
   2   7  -1  506.15   19.80
   2   7  -1  512.95   21.10
  -2   7   1  526.35   25.10
  -2  -7   1  524.85   19.00
   2  -7  -1  470.35   21.20
   2  -7  -1  521.95   23.00
   2  -7  -1  505.05   19.10
  -2  -7   1  518.05   20.30
  -2  -7   1  463.75   20.20
   2  -7  -1  475.85   19.10
  -2  -7   1  498.75   19.60
  -2   7   0  479.85   25.70
   2   7   0  445.26   19.30
   2   7   0  458.35   18.80
   2   7   0  457.65   19.80
  -2   7   0  441.56   19.10
  -2  -7   0  471.75   20.60
  -2  -7   0  463.55   19.20
   2  -7   0  480.45   18.40
  -2  -7   0  471.45   17.80
   2  -7   0  452.85   19.00
   2   7   1  240.58   12.40
   2   7   1  205.78   14.30
   2   7   1  233.28   12.00
   2   7   1  248.78   11.30
  -2   7  -1  245.98   13.70
   2   7   1  220.58   15.60
  -2   7  -1  251.47   13.20
   2  -7   1  248.18   11.70
  -2  -7  -1  215.98   10.70
  -2  -7  -1  248.18   14.30
   2  -7   1  220.18   12.10
  -2  -7  -1  220.68   13.30
   2  -7   1  198.98   12.60
  -2   7  -2    8.30    5.10
   2   7   2    1.60    2.60
   2   7   2    0.80    3.40
   2   7   2    1.40    2.90
   2   7   2   10.70    4.30
   2   7   2    0.10    4.20
   2   7   2   -1.60    3.10
  -2   7  -2   -1.50    3.20
   2  -7   2   -1.50    3.00
   2  -7   2   -0.10    2.50
   2  -7   2   -0.50    2.30
   2  -7   2   -2.30    4.00
  -2  -7  -2    1.20    3.50
  -2  -7  -2    1.30    4.10
  -2  -7  -2   -2.60    2.80
   2   7   3  345.47   15.90
   2   7   3  325.07   19.20
   2   7   3  340.67   15.20
   2   7   3  321.17   15.50
   2   7   3  315.47   15.00
   2   7   3  332.27   15.50
   2   7   3  340.77   14.60
   2  -7   3  332.87   15.90
  -2  -7  -3  333.67   18.60
   2  -7   3  328.27   15.30
  -2  -7  -3  290.57   14.70
  -2  -7  -3  318.67   18.00
   2  -7   3  324.67   15.40
   2  -7   3  338.77   14.70
   2  -7   3  345.37   14.80
   2   7   4   10.40    3.80
   2   7   4   16.50    5.50
   2   7   4   14.00    3.90
   2   7   4   11.00    3.50
  -2   7  -4   18.90    5.70
   2   7   4   11.50    4.80
   2   7   4    9.90    3.80
   2   7   4    5.70    4.00
   2  -7   4   13.40    4.30
   2  -7   4   14.20    3.70
   2  -7   4   15.40    3.90
  -2  -7  -4   17.60    6.00
   2  -7   4    4.70    7.10
  -2  -7  -4   16.60    4.30
   2  -7   4   18.60    5.20
   2  -7   4    7.10    4.20
  -2  -7  -4   18.90    6.50
   2   7   5   81.19    7.60
   2   7   5   90.09    7.20
  -2   7  -5   68.19    8.70
   2   7   5   82.29    7.50
   2   7   5   77.99    8.00
   2   7   5   77.09    7.80
   2   7   5   82.09    9.80
   2   7   5   84.99    7.50
   2  -7   5   92.79    7.40
   2  -7   5   78.59    8.60
  -2  -7  -5   84.69    8.30
   2  -7   5   92.29    7.80
   2  -7   5   92.29    8.00
   2  -7   5  100.19    7.60
   2  -7   5   72.99    7.70
   2  -7   5   88.19    8.80
  -2  -7  -5   84.39   10.50
   2  -7   5   81.69    8.10
  -2  -7  -5   93.69   10.20
   2   7   6  498.45   25.60
   2   7   6  518.95   21.40
   2   7   6  557.74   22.00
   2   7   6  537.05   21.30
   2   7   6  540.25   21.40
  -2   7  -6  496.45   21.50
   2   7   6  549.45   22.20
   2  -7   6  562.94   21.50
  -2  -7  -6  489.55   20.40
   2  -7   6  516.05   20.70
   2  -7   6  517.35   20.90
  -2  -7  -6  510.15   25.10
   2  -7   6  521.65   21.50
   2  -7   6  553.04   21.60
   2  -7   6  553.44   21.90
  -2  -7  -6  490.05   27.00
   2  -7   6  512.65   24.00
   2  -7   6  545.55   22.30
   2   7   7   50.79    9.40
  -2   7  -7   50.29    7.20
   2   7   7   58.59    7.00
   2   7   7   56.49    6.70
   2   7   7   74.39    7.50
   2   7   7   55.39    6.60
   2   7   7   53.69    6.20
   2   7   7   59.59    6.60
   2  -7   7   70.69    7.30
   2  -7   7   67.39    7.40
  -2  -7  -7   71.49   10.10
   2  -7   7   58.69    6.30
   2  -7   7   57.69    8.60
   2  -7   7   64.69    6.30
   2  -7   7   62.39    6.50
   2  -7   7   61.29    7.20
  -2  -7  -7   44.50    9.30
   2   7   8  501.85   20.90
   2   7   8  516.25   20.70
  -2   7  -8  508.55   20.90
   2   7   8  547.95   21.70
   2   7   8  522.45   21.20
   2   7   8  510.05   20.80
   2   7   8  510.75   21.20
   2   7   8  649.04   39.30
   2  -7   8  534.05   21.50
   2  -7   8  493.95   20.70
   2  -7   8  482.25   20.00
   2  -7   8  521.35   21.30
   2  -7   8  515.65   21.30
   2  -7   8  506.95   24.60
   2  -7   8  533.25   20.60
   2   7   9   31.20    5.10
   2   7   9   25.80    4.80
  -2   7  -9   25.60    5.40
   2   7   9   21.60    5.30
   2  -7   9   28.40    4.70
   2  -7   9   35.80    7.50
   2  -7   9   26.30    5.10
   2  -7   9   23.20    4.50
   2  -7   9   32.30    7.10
   2  -7   9   29.70    8.80
   2  -7   9   32.10    5.00
   2   7  10    9.30    3.20
   2   7  10    7.50    2.70
   2   7  10    9.90    3.10
   2   7  10    5.20    2.60
   2   7  10   10.10    3.30
   2  -7  10    3.70    3.00
   2  -7  10    8.90    3.40
   2  -7  10    5.70    2.50
   2  -7  10    7.50    2.70
   2  -7  10   16.40    6.00
   2  -7  10    4.80    3.00
   2  -7  10   12.20    3.30
   2   7  11   99.79    6.80
   2   7  11   94.89    6.50
   2   7  11   90.79    6.60
   2   7  11   80.19    6.10
   2  -7  11   80.29    5.60
   2  -7  11   83.49    6.20
   2  -7  11   92.49    6.70
   2  -7  11   90.59    6.60
   2  -7  11   79.09    6.20
  -2  -7 -11   79.89    6.10
   2   7  12   55.89    4.50
   2   7  12   47.90    4.30
   2   7  12   51.39    4.50
   2   7  12   53.29    4.40
   2  -7  12   55.29    4.50
  -2  -7 -12   48.20    4.50
   2  -7  12   52.39    4.70
   2  -7  12   52.09    4.80
  -2   7 -13   10.50    2.10
   2   7  13   16.80    2.40
   2  -7  13   11.40    2.20
   2  -7  13   11.70    2.10
   2  -7  13   15.60    2.50
  -2   8  12    1.00    1.50
  -2   8  12    1.10    1.30
  -2   8  12    0.30    1.50
  -2   8  12   -0.60    1.40
  -2  -8  12   -1.20    1.60
  -2  -8  12   -1.20    1.30
  -2  -8  12    1.10    1.70
  -2  -8  12    0.40    1.30
  -2   8  11    8.80    2.50
  -2   8  11   11.30    2.60
  -2   8  11   12.20    2.80
  -2   8  11   10.40    2.60
  -2   8  11   10.50    2.70
   2   8 -11   11.10    4.10
  -2  -8  11   12.30    3.00
  -2  -8  11    8.30    3.00
  -2  -8  11   10.00    2.50
  -2  -8  11   10.60    2.40
  -2  -8  11   11.60    2.90
  -2   8  10   46.70    5.10
  -2   8  10   42.30    4.70
  -2   8  10   38.30    4.80
  -2   8  10   43.10    5.30
  -2   8  10   33.60    4.80
   2   8 -10   30.70    4.50
  -2  -8  10   42.20    4.60
  -2  -8  10   43.50    4.70
  -2  -8  10   38.30    5.20
  -2  -8  10   53.99    4.80
  -2  -8  10   47.40    5.40
  -2   8   9    1.30    2.40
   2   8  -9   -0.10    2.90
  -2   8   9   -1.10    2.20
   2   8  -9    3.80    7.40
  -2   8   9    0.40    2.00
  -2   8   9   -0.80    2.70
  -2   8   9   -0.20    2.60
  -2  -8   9    0.00    2.10
  -2  -8   9   -1.40    1.80
  -2  -8   9    3.80    3.00
   2  -8  -9    2.20    3.00
  -2  -8   9   -2.50    2.40
  -2  -8   9   -2.50    1.70
  -2  -8   9   -2.20    2.20
   2   8  -8   34.50    5.30
  -2   8   8   39.70    5.30
  -2   8   8   47.20    6.20
  -2   8   8   40.90    5.70
  -2   8   8   38.50    6.20
   2   8  -8   41.00    8.20
  -2   8   8   39.70    6.00
  -2  -8   8   40.90    6.30
  -2  -8   8   48.70    6.70
  -2  -8   8   35.10    5.30
  -2  -8   8   52.89    5.70
   2  -8  -8   33.50    5.20
  -2  -8   8   33.70    5.80
  -2  -8   8   43.60    5.00
  -2   8   7    0.30    2.70
   2   8  -7    8.90    5.20
  -2   8   7    4.70    3.20
  -2   8   7   -0.80    1.90
  -2   8   7    4.30    3.20
  -2   8   7    5.50    3.40
   2   8  -7   -0.20    3.10
  -2  -8   7    1.60    2.30
  -2  -8   7   -2.20    3.30
  -2  -8   7    1.60    3.30
  -2  -8   7    4.40    3.60
  -2  -8   7    0.60    2.60
  -2  -8   7    3.60    2.80
  -2   8   6   75.79    7.30
  -2   8   6   74.99    7.40
  -2   8   6   81.49   12.70
  -2   8   6   70.69    7.50
   2   8  -6   62.69   12.40
  -2   8   6   71.79    7.60
   2   8  -6   79.69    7.70
  -2   8   6   67.89    6.70
  -2   8   6   47.10    7.80
  -2  -8   6   72.99    7.80
  -2  -8   6   72.69    6.40
   2  -8  -6   70.29   11.10
  -2  -8   6   72.79    6.80
  -2  -8   6   83.69    7.80
  -2  -8   6   76.09    7.40
   2  -8  -6   78.69   12.50
  -2  -8   6   71.39    7.00
  -2   8   5   34.60    7.90
   2   8  -5   40.80    6.30
  -2   8   5   35.60    5.90
   2   8  -5   31.80    7.20
  -2   8   5   39.10    6.00
  -2   8   5   43.10    6.40
  -2   8   5   39.00    6.50
  -2   8   5   33.00    5.60
  -2  -8   5   35.00    4.70
  -2  -8   5   34.60    6.00
   2  -8  -5   33.90    8.40
   2  -8  -5   46.60   10.00
  -2  -8   5   42.10    6.10
  -2  -8   5   29.70    5.90
  -2  -8   5   36.90    5.30
  -2  -8   5   38.20    6.00
   2  -8  -5   34.70    5.60
  -2   8   4  563.74   22.80
   2   8  -4  535.25   24.80
  -2   8   4  535.25   21.30
  -2   8   4  576.64   23.40
  -2   8   4  605.44   23.40
   2   8  -4  571.64   26.00
  -2   8   4  542.25   28.50
  -2   8   4  590.84   22.00
  -2  -8   4  582.04   22.90
  -2  -8   4  573.64   22.00
   2  -8  -4  564.74   27.30
   2  -8  -4  530.35   21.10
  -2  -8   4  561.74   21.50
  -2  -8   4  567.64   22.40
  -2  -8   4  531.45   21.70
   2  -8  -4  557.14   21.20
   2  -8  -4  604.94   28.30
  -2  -8   4  563.74   21.40
   2   8  -3   45.60    7.10
  -2   8   3   42.90    5.40
  -2   8   3   44.70    6.90
  -2   8   3   40.80    6.70
  -2   8   3   40.10    6.60
  -2   8   3   42.20    6.30
  -2   8   3   57.69    7.10
   2   8  -3   43.30    6.70
  -2   8   3   39.80    9.70
  -2  -8   3   55.19    7.50
   2  -8  -3   50.49    5.50
   2  -8  -3   48.70    9.10
  -2  -8   3   46.60    5.30
  -2  -8   3   38.30    5.50
  -2  -8   3   41.30    6.90
  -2  -8   3   52.49    6.80
   2  -8  -3   39.40    5.70
   2   8  -2  786.02   27.90
  -2   8   2  767.42   27.60
   2   8  -2  761.02   29.90
  -2   8   2  757.82   27.50
  -2   8   2  773.42   26.60
  -2   8   2  756.52   28.20
  -2   8   2  780.12   28.20
  -2   8   2  742.63   28.20
  -2  -8   2  777.12   27.40
  -2  -8   2  750.12   28.10
   2  -8  -2  770.92   27.20
   2  -8  -2  719.13   26.70
  -2  -8   2  766.62   27.20
  -2  -8   2  745.53   26.80
   2  -8  -2  723.33   31.60
  -2  -8   2  780.82   28.30
  -2   8   1   -0.90    3.60
   2   8  -1   -6.40    4.10
  -2   8   1   -0.30    3.40
  -2   8   1   -2.20    4.40
   2   8  -1   -0.30    3.20
   2   8  -1   -6.80    3.20
  -2   8   1    0.40    4.00
   2  -8  -1   -3.90    2.90
   2  -8  -1   -5.40    2.70
  -2  -8   1   -1.90    2.90
   2  -8  -1    0.10    2.50
  -2  -8   1   -0.20    2.60
  -2  -8   1  -11.90    4.50
  -2  -8   1   -1.60    2.60
  -2  -8   1    1.10    3.80
   2   8   0  176.78   10.60
  -2   8   0  153.68   10.70
  -2   8   0  158.38   11.10
  -2   8   0  179.68   11.20
  -2   8   0  181.68   11.50
   2   8   0  181.88   10.80
  -2  -8   0  169.58   10.50
  -2  -8   0  148.39   10.10
   2  -8   0  161.88    9.90
  -2  -8   0  181.38    9.90
   2  -8   0  169.58    9.80
   2  -8   0  161.28   10.60
  -2  -8   0  179.08   10.10
   2   8   1    5.30    4.60
  -2   8  -1    8.90    3.80
  -2   8  -1    0.40    4.10
   2   8   1    0.20    3.40
   2   8   1    2.10    3.50
   2   8   1    3.60    5.40
  -2   8  -1    2.30    3.90
   2  -8   1    2.70    3.00
  -2  -8  -1    5.10    3.20
   2  -8   1    8.90    3.60
   2  -8   1    6.70    3.00
  -2  -8  -1    8.70    5.70
  -2  -8  -1    4.20    3.20
  -2  -8  -1    1.80    4.40
   2   8   2   58.59    6.80
   2   8   2   57.99    7.30
   2   8   2   52.69    7.70
  -2   8  -2   51.19    7.10
  -2   8  -2   54.59    8.10
   2   8   2   63.29    7.30
   2  -8   2   61.29    6.50
   2  -8   2   46.80    5.50
  -2  -8  -2   59.79    6.70
   2  -8   2   73.09    7.50
  -2  -8  -2   72.29    6.40
  -2  -8  -2   63.19   10.40
  -2   8  -3  225.58   13.20
   2   8   3  224.88   11.50
   2   8   3  223.38   12.30
   2   8   3  244.58   12.90
  -2  -8  -3  237.48   12.70
   2  -8   3  231.68   12.90
   2  -8   3  220.48   14.60
  -2  -8  -3  224.78   16.50
   2  -8   3  244.98   12.40
   2   8   4  302.37   14.70
   2   8   4  281.67   14.20
  -2   8  -4  287.77   15.80
   2   8   4  299.87   14.40
   2   8   4  287.37   14.30
  -2   8  -4  312.07   15.30
   2   8   4  263.37   19.70
   2   8   4  300.47   13.90
   2   8   4  311.87   15.40
  -2  -8  -4  287.07   14.20
   2  -8   4  310.67   14.60
  -2  -8  -4  277.57   19.80
   2  -8   4  308.47   14.40
  -2  -8  -4  289.77   19.50
   2  -8   4  302.47   14.70
   2  -8   4  308.07   14.80
   2   8   5    3.40    3.50
   2   8   5    5.70    3.50
   2   8   5   12.10    3.80
   2   8   5    8.50    7.60
   2   8   5    5.30    3.40
   2   8   5    8.40    3.30
  -2   8  -5    4.10    4.80
   2   8   5    8.00    3.40
  -2   8  -5    8.90    4.20
   2  -8   5    9.20    4.20
   2  -8   5    6.90    3.80
   2  -8   5    8.70    3.10
   2  -8   5   15.60    4.80
  -2  -8  -5   12.00    7.00
  -2  -8  -5    9.70    8.30
  -2  -8  -5    6.40    3.60
   2  -8   5    7.10    3.00
   2  -8   5    5.70    3.50
   2   8   6    6.10    2.90
   2   8   6    3.80    3.10
  -2   8  -6   12.30    5.00
   2   8   6    1.30    7.30
   2   8   6    8.90    3.30
   2   8   6    3.80    3.10
   2   8   6    7.90    3.20
   2   8   6    4.90    3.60
   2  -8   6    4.60    3.60
   2  -8   6    9.50    4.10
   2  -8   6    6.80    3.20
  -2  -8  -6    6.20    3.70
  -2  -8  -6    6.70    6.70
   2  -8   6    2.80    2.60
   2  -8   6    1.90    3.30
  -2  -8  -6   -5.40    9.30
   2  -8   6    1.60    4.00
  -2   8  -7  110.69   10.20
   2   8   7  110.39    8.30
   2   8   7  132.69    8.90
   2   8   7  118.99    8.40
   2   8   7  126.49    8.80
   2   8   7  130.19    9.00
   2  -8   7  127.99    8.50
   2  -8   7  112.29    8.10
  -2  -8  -7  114.49    8.60
   2  -8   7  127.99   11.20
   2  -8   7  120.19    9.30
   2  -8   7  118.19    8.80
   2  -8   7  145.19   13.20
   2   8   8  430.76   17.80
   2   8   8  446.86   18.20
   2   8   8  415.56   17.60
  -2   8  -8  350.36   19.10
   2   8   8  423.26   17.60
   2   8   8  442.66   17.50
   2  -8   8  419.26   17.90
   2  -8   8  447.56   17.40
   2  -8   8  411.46   17.20
   2  -8   8  433.96   17.30
   2  -8   8  419.06   17.80
   2   8   9    1.90    2.50
   2   8   9    2.40    2.20
   2   8   9    0.70    2.10
   2   8   9    0.60    2.30
   2  -8   9    1.30    3.00
   2  -8   9    5.30    2.30
   2  -8   9    1.60    2.30
   2  -8   9    1.50    2.50
   2  -8   9    2.40    2.30
   2   8  10   80.39    6.10
   2   8  10   83.59    6.00
   2   8  10   68.59    5.70
  -2   8 -10   75.39    6.70
   2   8  10   76.99    6.00
   2  -8  10   85.09    6.30
   2  -8  10   79.49    6.40
  -2  -8 -10   80.19    5.80
   2  -8  10   82.59    5.60
   2  -8  10   83.29    5.90
   2  -8  10   72.59    5.60
   2   8  11    2.10    2.40
   2   8  11    0.20    1.40
   2   8  11    2.40    1.60
   2   8  11    1.10    1.50
  -2   8 -11   -1.00    1.80
   2  -8  11    4.80    2.00
  -2  -8 -11    1.20    2.10
   2  -8  11    5.10    2.10
  -2  -8 -11   -0.80    1.70
   2   8  12    2.80    1.40
  -2   8 -12    5.10    1.90
   2   8  12    3.30    1.40
   2   8  12    5.00    1.40
   2  -8  12    3.70    2.80
   2  -8  12    3.80    1.70
   2  -8  12    4.20    1.40
  -2   9  11   -0.30    1.20
  -2   9  11    0.10    2.50
  -2   9  11    1.50    1.40
  -2  -9  11    0.90    1.20
  -2  -9  11    0.70    1.60
  -2  -9  11    1.00    1.80
  -2   9  10    3.60    1.80
   2   9 -10    5.70    2.60
  -2   9  10    0.50    1.40
  -2   9  10    2.50    1.80
  -2   9  10    2.00    1.90
  -2  -9  10    2.80    1.90
  -2  -9  10    2.00    2.00
  -2  -9  10   -1.50    1.70
  -2  -9  10    0.60    1.60
  -2   9   9   58.49    6.10
  -2   9   9   68.59    5.90
   2   9  -9   64.89    5.60
  -2   9   9   74.49    5.80
  -2   9   9   62.19    5.40
  -2  -9   9   59.39    5.10
  -2  -9   9   68.09    5.80
  -2  -9   9   57.49    7.10
  -2  -9   9   75.59    5.40
  -2   9   8    6.50    2.80
  -2   9   8    3.50    2.40
  -2   9   8    7.70    3.10
  -2   9   8   10.10    3.00
   2   9  -8    4.90    2.80
  -2   9   8    6.70    2.80
  -2  -9   8    4.80    2.60
  -2  -9   8    9.80    3.50
  -2  -9   8    7.60    3.20
  -2  -9   8    8.80    2.90
   2  -9  -8    5.00    2.80
  -2  -9   8    9.90    3.10
  -2  -9   8    9.30    2.70
   2   9  -7    2.90    6.70
  -2   9   7    1.00    2.10
  -2   9   7    2.30    2.80
   2   9  -7    4.40    3.30
  -2   9   7    2.70    2.70
  -2   9   7    1.10    2.40
  -2   9   7    5.80    2.90
  -2  -9   7    4.50    2.20
  -2  -9   7    0.40    2.80
   2  -9  -7    1.60    2.50
  -2  -9   7    4.30    3.60
  -2  -9   7    3.60    2.80
  -2  -9   7    3.30    3.20
   2   9  -6   44.00    6.10
  -2   9   6   48.00    5.80
  -2   9   6   59.89    6.30
   2   9  -6   49.30    9.30
  -2   9   6   54.39    5.70
  -2   9   6   43.90    6.00
  -2   9   6   60.69    6.70
  -2  -9   6   60.69    6.30
  -2  -9   6   48.80    6.10
  -2  -9   6   60.79    5.90
  -2  -9   6   49.20    5.40
   2  -9  -6   61.79    6.40
  -2  -9   6   63.19    6.70
   2   9  -5    8.00    3.70
   2   9  -5   19.40    7.50
  -2   9   5   16.40    4.00
  -2   9   5   14.20    3.90
  -2   9   5    9.40    4.10
  -2   9   5   11.50    3.50
  -2   9   5   14.20    4.10
  -2   9   5   16.50    4.80
   2  -9  -5   18.60    4.80
  -2  -9   5   14.90    4.20
  -2  -9   5    7.30    4.30
   2  -9  -5   11.90    4.00
  -2  -9   5   18.40    4.10
  -2  -9   5   13.80    3.60
   2   9  -4  119.89    8.80
  -2   9   4  122.59    9.00
  -2   9   4  116.79    8.70
  -2   9   4  115.99    9.10
  -2   9   4  115.39    8.30
  -2   9   4  124.09    9.10
  -2   9   4  112.69    9.00
   2  -9  -4  111.49    8.20
  -2  -9   4  122.99    8.10
  -2  -9   4  116.19    8.10
   2  -9  -4  114.39    9.10
  -2  -9   4  128.29    8.90
  -2  -9   4  124.99    9.50
  -2   9   3  235.78   13.00
  -2   9   3  283.27   14.00
  -2   9   3  269.57   13.90
  -2   9   3  257.27   12.90
  -2   9   3  249.68   13.50
   2   9  -3  275.87   14.00
  -2   9   3  257.87   12.60
   2   9  -3  272.87   13.60
   2  -9  -3  260.37   12.50
  -2  -9   3  268.27   12.60
  -2  -9   3  251.17   13.30
  -2  -9   3  269.57   13.00
   2  -9  -3  248.98   12.30
  -2  -9   3  275.67   13.80
   2  -9  -3  263.87   13.90
  -2  -9   3  268.57   14.40
  -2   9   2  370.96   17.10
  -2   9   2  348.37   15.90
  -2   9   2  361.96   17.00
  -2   9   2  372.76   17.10
   2   9  -2  366.36   16.50
   2   9  -2  382.66   17.20
   2  -9  -2  389.36   17.50
  -2  -9   2  354.96   16.90
  -2  -9   2  386.96   15.80
   2  -9  -2  353.06   15.70
  -2  -9   2  395.16   17.00
   2  -9  -2  361.56   15.90
  -2  -9   2  377.36   16.10
  -2  -9   2  361.36   16.30
   2   9  -1   12.70    4.90
  -2   9   1    8.40    4.00
   2   9  -1    4.60    3.80
  -2   9   1    9.60    4.30
   2   9  -1   12.40    3.90
  -2   9   1   12.00    4.40
  -2   9   1    4.60    3.90
  -2  -9   1    3.70    2.90
   2  -9  -1    6.70    3.40
  -2  -9   1    5.90    3.30
   2  -9  -1    8.80    3.20
  -2  -9   1   12.50    3.30
  -2  -9   1   10.00    3.90
   2  -9  -1    4.10    3.00
  -2   9   0   73.59    7.40
  -2   9   0   68.09    7.60
   2   9   0   62.19    6.70
  -2   9   0   52.29    7.90
   2   9   0   78.39    7.70
   2  -9   0   67.19    6.30
  -2  -9   0   66.09    7.10
  -2  -9   0   80.89    7.20
  -2  -9   0   79.69    6.40
   2  -9   0   69.49    6.70
  -2  -9   0   74.59    7.50
   2  -9   0   72.49    7.30
  -2   9  -1  107.29    9.40
   2   9   1  131.79    9.30
  -2   9  -1  118.19    9.20
  -2   9  -1  119.39    9.40
   2   9   1  134.49    9.20
   2  -9   1  103.99    8.00
   2  -9   1  112.29    8.20
  -2  -9  -1  113.39    7.90
  -2  -9  -1  121.39    9.00
  -2  -9  -1  124.89    9.00
   2  -9   1  126.19    9.10
   2  -9   1  112.29    9.40
   2   9   2  151.68    9.90
   2   9   2  173.28   10.50
  -2   9  -2  153.88   10.40
   2   9   2  151.58   10.00
  -2   9  -2  153.38   10.60
  -2   9  -2  145.19   10.20
   2   9   2  142.39   10.00
   2  -9   2  157.18   10.20
  -2  -9  -2  164.08   10.20
   2  -9   2  139.09    9.20
  -2  -9  -2  159.38    9.10
  -2  -9  -2  151.58   10.00
  -2  -9  -2  138.39    9.10
   2  -9   2  142.29    9.40
   2   9   3    2.10    3.10
  -2   9  -3   -3.80    2.90
   2   9   3    0.10    3.40
   2   9   3   -2.80    2.60
  -2   9  -3   -6.60    4.00
   2   9   3    1.80    3.20
  -2  -9  -3   -2.30    2.50
   2  -9   3    1.00    2.80
  -2  -9  -3   -1.30    2.60
   2  -9   3   -1.20    2.00
   2  -9   3   -0.80    2.30
   2   9   4    8.10    3.40
  -2   9  -4   11.70    4.20
   2   9   4    7.00    3.50
   2   9   4    6.80    3.40
  -2   9  -4    7.30    3.90
   2   9   4    5.70    3.10
   2  -9   4    5.20    2.70
   2  -9   4    3.20    3.10
   2  -9   4   11.30    3.40
  -2  -9  -4    9.00    3.40
   2   9   5    9.30    3.50
  -2   9  -5   11.00    4.40
   2   9   5    8.30    3.60
  -2   9  -5   14.10    4.40
   2  -9   5    8.10    3.40
  -2  -9  -5    1.40    3.00
   2  -9   5   13.20    3.20
   2  -9   5    8.40    3.80
   2   9   6   13.20    3.50
   2   9   6   11.40    3.20
   2   9   6   19.30    4.20
   2   9   6   11.70    3.30
  -2   9  -6   -0.40    4.50
  -2   9  -6   11.10    3.80
  -2  -9  -6   11.20    3.70
   2  -9   6   10.20    3.10
   2  -9   6   16.80    4.30
   2  -9   6   18.30    5.10
   2  -9   6    8.90    3.40
   2  -9   6    6.40    3.10
   2   9   7  470.95   18.40
   2   9   7  438.96   17.90
  -2   9  -7  454.15   18.70
   2   9   7  456.35   17.80
   2   9   7  449.06   17.60
   2  -9   7  432.56   16.90
   2  -9   7  450.65   18.20
   2  -9   7  456.55   17.70
   2  -9   7  454.75   20.00
  -2  -9  -7  426.76   17.60
  -2  -9  -7  467.35   18.40
   2  -9   7  444.66   17.90
  -2   9  -8  106.39    7.50
   2   9   8  104.39    7.20
   2   9   8  103.79    7.10
   2   9   8  107.09    6.90
   2  -9   8   98.19    7.20
  -2  -9  -8   99.59    7.10
   2  -9   8  102.79    6.90
   2  -9   8  110.79    6.80
   2  -9   8   87.69    7.70
   2  -9   8   97.79    6.70
   2   9   9   53.39    4.80
   2   9   9   54.29    4.60
  -2   9  -9   53.49    5.30
   2   9   9   58.29    4.80
   2   9   9   52.39    4.90
   2  -9   9   51.69    4.70
   2  -9   9   55.89    8.00
   2  -9   9   54.39    5.20
  -2  -9  -9   59.69    5.20
   2  -9   9   50.79    4.90
   2  -9   9   53.09    4.60
  -2  -9  -9   61.29    5.20
   2   9  10   73.59    4.50
   2   9  10   75.29    5.20
  -2   9 -10   77.19    7.20
   2   9  10   72.59    4.70
   2  -9  10   81.59    4.70
  -2  -9 -10   80.29    5.30
  -2  -9 -10   82.79    6.90
   2  -9  10   73.99    4.60
   2  -9  10   87.59    6.30
   2  10  -9    4.90    2.00
  -2  10   9    4.80    2.00
  -2  10   9    9.00    3.20
  -2  10   9    8.20    2.00
  -2 -10   9    6.50    1.70
  -2 -10   9    5.50    2.00
  -2 -10   9   11.70    2.60
   2  10  -8  117.79    7.30
  -2  10   8  125.59    7.10
  -2  10   8  115.69    6.70
  -2  10   8  122.79    6.90
  -2 -10   8  120.39    7.10
  -2 -10   8  128.59    7.00
  -2 -10   8  124.39    6.60
  -2  10   7   54.79    5.20
   2  10  -7   42.80    5.20
  -2  10   7   47.90    4.70
  -2  10   7   52.79    7.10
   2  10  -7   52.69    5.10
   2 -10  -7   55.39    5.00
  -2 -10   7   43.10    5.00
  -2 -10   7   42.30    4.40
  -2 -10   7   52.09    6.40
  -2 -10   7   38.10    5.40
  -2  10   6   19.20    3.60
   2  10  -6   20.00    3.50
  -2  10   6   20.40    4.00
  -2  10   6   24.60    4.70
  -2  10   6   26.10    4.30
   2  10  -6   16.60    3.70
  -2  10   6   20.60    4.10
  -2 -10   6   27.90    4.00
  -2 -10   6   17.80    3.90
  -2 -10   6   27.10    4.60
   2 -10  -6   16.20    3.50
  -2 -10   6   24.90    3.60
  -2  10   5   18.70    4.10
  -2  10   5   19.20    3.90
  -2  10   5   19.50    4.00
   2  10  -5   17.70    3.80
   2  10  -5   15.30    3.60
  -2  10   5   14.30    3.40
  -2 -10   5   12.80    2.90
   2 -10  -5   14.50    3.50
  -2 -10   5   20.60    3.90
  -2 -10   5   16.00    4.40
  -2 -10   5   24.80    3.90
  -2  10   4   44.40    6.50
   2  10  -4   43.70    5.90
  -2  10   4   41.80    5.30
  -2  10   4   34.70    5.60
   2  10  -4   50.39    5.80
  -2 -10   4   47.60    4.90
   2 -10  -4   41.80    5.90
  -2 -10   4   50.79    5.40
   2 -10  -4   54.29    6.00
  -2 -10   4   40.30    5.40
   2  10  -3   64.39    6.40
  -2  10   3   82.99    6.90
  -2  10   3   68.49    6.80
  -2  10   3   68.89    6.80
   2  10  -3   72.29    6.70
   2  10  -3   76.69    7.90
  -2 -10   3   91.29    7.90
   2 -10  -3   67.79    6.30
   2 -10  -3   77.59    7.10
  -2 -10   3   75.39    6.90
   2 -10  -3   70.89    7.20
  -2 -10   3   75.89    6.30
  -2 -10   3   76.49    6.30
   2  10  -2    5.10    3.10
  -2  10   2    1.90    2.90
   2  10  -2    2.50    3.10
  -2  10   2   -2.10    3.20
  -2  10   2    2.40    3.00
   2 -10  -2    4.80    2.80
  -2 -10   2    1.40    2.80
   2 -10  -2    6.50    3.10
   2 -10  -2    1.60    3.10
  -2 -10   2    4.60    3.00
  -2 -10   2    6.60    3.70
  -2 -10   2    4.80    2.60
   2  10  -1  192.08   10.80
  -2  10   1  173.38   10.90
   2  10  -1  159.78   10.20
  -2  10   1  183.78   10.70
  -2  10   1  179.18   10.10
  -2 -10   1  181.98    9.80
   2 -10  -1  185.98   10.20
  -2 -10   1  175.08    9.40
  -2 -10   1  180.78   10.40
   2 -10  -1  169.78    9.90
   2 -10  -1  187.28    9.90
   2 -10  -1  182.78   10.80
  -2 -10   1  192.78   10.80
  -2  10   0   28.10    5.20
   2  10   0   22.70    4.60
  -2  10   0   28.60    4.80
  -2  10   0   16.10    4.10
   2  10   0   23.40    4.70
  -2 -10   0   14.70    3.60
   2 -10   0   20.90    4.10
  -2 -10   0   23.00    4.40
   2 -10   0   19.60    4.00
  -2 -10   0   15.40    4.10
   2 -10   0   21.80    4.60
   2 -10   0   34.70    5.00
  -2 -10   0   23.60    4.50
  -2  10  -1   37.60    5.50
  -2  10  -1   33.50    5.50
   2  10   1   35.90    5.60
   2  10   1   37.80    5.30
  -2  10  -1   28.90    4.80
  -2 -10  -1   34.10    5.60
  -2 -10  -1   41.40    5.50
   2 -10   1   32.60    4.80
   2 -10   1   32.10    5.20
  -2 -10  -1   37.20    5.80
   2 -10   1   37.80    5.20
  -2  10  -2  345.47   15.00
   2  10   2  333.17   15.00
   2  10   2  323.07   14.90
  -2  10  -2  313.27   14.60
  -2  10  -2  337.57   15.60
  -2 -10  -2  337.77   15.20
   2 -10   2  344.37   15.50
   2 -10   2  319.27   14.90
   2 -10   2  331.57   14.40
  -2 -10  -2  335.37   15.10
  -2  10  -3    5.10    3.20
   2  10   3   11.50    3.90
  -2  10  -3    9.20    3.80
   2  10   3    6.70    3.30
   2  10   3    6.20    3.00
  -2  10  -3   12.20    4.50
  -2 -10  -3    7.40    3.00
  -2 -10  -3    4.70    2.90
   2 -10   3    1.00    2.20
   2 -10   3    2.70    2.60
   2 -10   3    2.80    2.60
  -2 -10  -3    8.00    6.00
   2  10   4  240.98   11.50
  -2  10  -4  220.88   11.80
  -2  10  -4  227.78   11.60
   2  10   4  230.28   11.00
   2  10   4  242.48   11.70
   2  10   4  232.58   11.30
   2 -10   4  235.28   11.20
  -2 -10  -4  216.88   10.80
   2 -10   4  217.88   11.20
  -2 -10  -4  229.28   11.30
   2 -10   4  213.48   11.30
  -2 -10  -4  213.48   11.40
   2  10   5    4.90    4.00
   2  10   5    8.00    2.90
   2  10   5   10.00    3.10
  -2  10  -5    9.50    3.60
   2  10   5    3.70    2.70
  -2  10  -5   14.40    3.40
  -2 -10  -5   11.00    3.10
   2 -10   5    6.30    2.40
   2 -10   5   10.80    3.30
   2 -10   5   10.60    3.10
  -2 -10  -5   13.10    3.30
   2  10   6   28.20    4.40
   2  10   6   18.10    3.90
  -2  10  -6   30.10    4.70
   2  10   6   19.20    3.70
   2  10   6   27.80    4.20
   2 -10   6   21.90    3.70
  -2 -10  -6   25.80    4.40
  -2 -10  -6   32.00    5.00
  -2 -10  -6   19.00    3.60
   2 -10   6   18.30    3.50
   2 -10   6   20.90    3.60
  -2  10  -7   35.70    4.50
  -2  10  -7   46.00    4.70
   2  10   7   39.10    4.20
   2  10   7   34.60    4.10
   2  10   7   36.90    4.20
   2 -10   7   38.40    4.20
   2 -10   7   38.00    4.20
  -2 -10  -7   40.60    4.60
  -2 -10  -7   32.90    4.30
  -2  10  -8   37.00    4.10
  -2  10  -8   38.20    4.30
   2  10   8   30.50    3.50
   2  10   8   34.50    3.60
   2  10   8   32.20    3.80
   2 -10   8   37.40    3.50
  -2 -10  -8   31.40    4.00
  -2 -10  -8   32.10    4.00
   2 -10   8   27.70    3.40
  -2  10  -9   12.20    2.40
  -2  10  -9   20.60    3.10
   2  10   9   32.00    4.10
   2 -10   9   19.20    2.50
  -2 -10  -9   22.70    3.00
  -2  11   7   36.80    4.20
  -2  11   7   40.80    3.40
   2 -11  -7   45.80    5.30
  -2 -11   7   38.90    3.60
   2 -11  -7   43.70    3.50
   2  11  -6   46.30    4.50
  -2  11   6   36.80    3.70
   2  11  -6   36.90    4.00
  -2  11   6   41.50    4.20
   2 -11  -6   37.20    3.70
   2 -11  -6   35.40    4.50
  -2 -11   6   43.60    4.10
  -2 -11   6   36.90    3.70
  -2  11   5   44.80    4.30
   2  11  -5   57.59    5.10
  -2  11   5   44.10    4.50
  -2 -11   5   40.20    4.00
   2 -11  -5   54.19    5.00
  -2 -11   5   45.40    4.50
   2 -11  -5   44.80    4.60
  -2 -11   5   50.89    4.20
  -2  11   4   -0.80    1.80
   2  11  -4    0.80    2.30
  -2  11   4   -1.60    1.80
   2  11  -4    3.20    2.20
   2 -11  -4    1.60    2.10
   2 -11  -4    2.90    2.00
  -2 -11   4    0.90    1.80
  -2 -11   4    0.50    1.80
  -2  11   3   21.40    3.70
  -2  11   3   28.80    4.30
   2  11  -3   28.20    4.00
   2  11  -3   29.40    4.80
  -2 -11   3   28.60    4.50
   2 -11  -3   28.00    4.20
   2 -11  -3   29.50    4.70
  -2 -11   3   26.20    3.90
  -2 -11   3   25.90    3.70
  -2  11   2    0.80    2.40
   2  11  -2   -0.90    1.90
   2  11  -2    1.50    2.50
  -2  11   2    0.60    2.60
   2 -11  -2    1.80    2.80
   2 -11  -2    1.70    2.80
   2 -11  -2    2.00    2.30
  -2 -11   2    3.00    2.20
  -2 -11   2   -0.40    2.20
  -2 -11   2    8.30    4.80
  -2 -11   2    2.20    2.40
   2  11  -1   92.99    6.80
  -2  11   1   99.89    7.20
  -2  11   1   90.79    6.70
   2  11  -1   96.19    6.90
   2 -11  -1  108.49    7.40
  -2 -11   1  105.39    6.80
   2 -11  -1   86.89    6.50
  -2 -11   1  100.69    8.30
  -2 -11   1   95.69    7.00
   2 -11  -1   97.29    6.40
   2 -11  -1   96.79    6.70
  -2  11   0    1.00    3.00
   2  11   0    0.20    2.30
  -2  11   0   -1.00    2.90
   2  11   0    3.30    2.50
  -2  11   0   -3.20    1.70
   2 -11   0    2.50    2.20
   2 -11   0   -0.40    2.20
  -2 -11   0   -3.80    2.90
  -2 -11   0   -1.10    2.00
  -2 -11   0    2.20    2.80
  -2  11  -1   12.60    3.90
  -2  11  -1   16.10    3.40
   2  11   1   19.60    3.60
  -2  11  -1   29.40    4.70
   2  11   1   27.50    4.30
   2 -11   1   26.70    4.30
   2 -11   1   19.80    3.80
  -2 -11  -1   28.90    4.50
  -2  11  -2   -2.10    2.60
   2  11   2   -4.70    1.90
  -2  11  -2   -3.60    2.00
   2 -11   2   -6.10    2.40
   2 -11   2   -0.20    2.10
  -2 -11  -2    3.00    2.30
  -2  11  -3    2.60    2.30
   2  11   3    5.20    2.30
  -2  11  -3    3.80    2.80
   2 -11   3    1.20    2.10
   2 -11   3   -2.60    1.80
  -2 -11  -3    0.80    1.90
   2 -11   3    0.20    2.00
  -2 -11  -3    0.20    2.30
   2  11   4  170.38    8.50
  -2  11  -4  155.08   10.10
  -2  11  -4  153.38    8.60
   2  11   4  157.18    8.00
   2 -11   4  154.68    8.20
   2 -11   4  179.98    8.40
   2 -11   4  163.98    8.20
  -2 -11  -4  161.88    8.50
  -2 -11  -4  154.18    7.90
  -2  11  -5   97.49    6.50
   2  11   5  109.89    6.30
   2  11   5   99.49    5.90
  -2 -11  -5  108.29    6.10
   2 -11   5  108.79    6.40
   2 -11   5  113.89    6.20
  -2 -11  -5  107.59    6.50
   2 -11   5  105.19    6.20
  -2  11  -6   30.30    4.40
   2  11   6   32.80    4.50
   2  11   6   26.60    3.40
  -2  11  -6   19.50    3.00
   2  11   7   18.30    2.50
  -2  11  -7   11.10    2.20
   2 -11   7   14.50    2.30
  -2 -11  -7   15.30    2.60
  -2  12   4   -1.00    1.50
   2  12  -4   -2.00    1.40
  -2 -12   4    3.40    1.60
   2 -12  -4    1.40    1.50
   2  12  -3   21.80    3.00
  -2  12   3    8.50    2.70
   2 -12  -3   16.50    3.50
  -2 -12   3   15.40    3.60
   2  12  -2   16.90    2.60
   2  12  -2   15.90    2.80
  -2  12   2   11.00    2.20
  -2 -12   2   21.50    3.30
   2 -12  -2   24.30    3.10
   2  12  -1    1.00    2.80
   2  12  -1    5.60    2.00
  -2 -12   1    6.20    2.90
   2 -12  -1    4.80    2.50
   2  12   0    3.50    1.90
   2 -12   0    2.10    1.80
  -2 -12   0    2.50    2.30
   2  12   1   41.10    6.10
   2  12   1   33.00    3.60
  -2  12  -1   34.50    3.70
  -2 -12  -1   37.00    3.90
   2 -12   1   38.90    3.70
  -2 -12  -1   37.80    4.10
   2 -12   1   27.80    4.10
  -2  12  -2    3.00    1.70
   2  12   2    1.30    1.80
  -2 -12  -2    1.50    1.70
   2 -12   2    3.00    1.50
   2 -12   2    0.60    1.90
  -2 -12  -2    1.00    2.00
   2 -12   2    2.40    1.70
  -2  12  -3    4.40    2.10
   2  12   3   -1.10    2.00
   2  12   3    2.60    1.50
  -2 -12  -3    4.90    1.90
  -2 -12  -3    5.90    2.00
   2 -12   3    4.80    1.60
   2 -12   3   -0.10    1.60
  -3   0  14    8.10    3.10
  -3   0  13    1.20    2.90
  -3   0  13    2.80    3.30
  -3   0  13    2.70    3.40
  -3   0  13    1.50    2.80
  -3   0  13    1.90    2.90
  -3   0  12  155.18   10.10
  -3   0  12  143.19    9.40
  -3   0  12  160.48    9.80
  -3   0  12  155.78    9.60
  -3   0  12  154.08    9.50
  -3   0  12  156.98   12.40
  -3   0  11   -0.40    3.90
  -3   0  11   -2.70    3.70
  -3   0  11    0.40    3.20
  -3   0  11   -7.10    3.20
  -3   0  11   -5.70    3.50
  -3   0  11   -3.50    3.00
  -3   0  10   -2.40    6.20
  -3   0  10   13.80    4.80
  -3   0  10   12.30    3.90
  -3   0  10   15.20    4.20
  -3   0  10   10.00    4.10
  -3   0  10   15.50    4.80
  -3   0  10   19.30    5.40
  -3   0  10   14.90    4.90
  -3   0  10   20.30    5.30
   3   0 -10   16.50    6.10
  -3   0   9   -0.80    2.60
  -3   0   9   -0.60    2.60
  -3   0   9    2.80    3.00
  -3   0   8 2352.46   73.29
  -3   0   8 2292.67   68.79
  -3   0   8 2274.67   68.79
  -3   0   8 2371.86   71.89
  -3   0   7    2.00    2.30
  -3   0   7    0.80    2.00
  -3   0   6 5428.26  156.08
  -3   0   6 5330.67  154.58
  -3   0   5    0.00    1.70
  -3   0   5    0.80    1.60
  -3   0   4 3385.96   99.29
  -3   0   4 3420.26   98.09
  -3   0   3   -0.40    1.40
  -3   0   3    0.80    0.70
  -3   0   3    1.80    1.40
   3   0  -3    0.50    0.60
   3   0  -2 3155.78   88.19
  -3   0   2 3098.39   88.49
   3   0  -1    0.90    1.00
  -3   0   1   -0.20    1.40
  -3   0   1    0.10    1.00
   3   0   0 3449.95   97.19
  -3   0   0 3373.36   96.79
   3   0   1   -0.40    0.90
  -3   0  -1   -0.30    1.20
  -3   0  -1    0.10    1.20
   3   0   1    0.20    1.20
   3   0   2 4510.05  127.29
  -3   0  -2 4422.86  126.69
  -3   0  -3   -0.70    1.40
   3   0   3   -0.20    1.20
  -3   0  -3   -1.60    1.20
   3   0   3    0.10    1.50
  -3   0  -4   41.00    4.00
  -3   0  -4   42.00    3.70
   3   0   4   41.20    3.80
   3   0   4   49.40    4.40
   3   0   5    1.10    1.50
   3   0   5   -1.20    1.60
  -3   0  -5    0.50    1.80
  -3   0  -5   -0.20    1.30
  -3   0  -6    1.50    2.00
  -3   0  -6    1.00    1.60
   3   0   6    1.70    2.00
   3   0   6    0.50    1.60
   3   0   7    0.40    1.40
  -3   0  -7    1.20    1.80
  -3   0  -7    5.70    2.80
   3   0   7    0.40    2.30
  -3   0  -8  361.56   16.50
  -3   0  -8  319.47   14.60
   3   0   8  309.37   14.90
   3   0   8  304.17   16.20
   3   0   9   -1.40    2.50
   3   0   9   -1.50    3.00
  -3   0  -9    2.30    4.40
   3   0   9    0.00    2.40
   3   0   9    1.60    2.90
  -3   0  -9    0.20    2.20
   3   0   9   -0.60    2.10
   3   0   9    0.00    2.60
   3   0  10  488.65   20.40
   3   0  10  482.25   20.10
   3   0  10  522.15   21.20
   3   0  10  481.75   20.10
   3   0  10  524.45   32.60
   3   0  10  496.35   20.30
   3   0  10  473.35   21.30
  -3   0 -10  517.25   21.70
  -3   0 -11    2.40    3.30
   3   0  11   -7.00    2.30
   3   0  11   -1.80    3.40
   3   0  11    0.30    3.00
   3   0  11    3.40    3.20
   3   0  11   -1.60    2.90
   3   0  11    4.20    2.90
   3   0  11    0.20    3.00
   3   0  12    1.80    2.80
   3   0  12    2.20    2.70
   3   0  12   -6.50    6.30
   3   0  12    0.60    2.30
   3   0  12    3.10    3.00
   3   0  12   -2.00    2.60
   3   0  13   -3.20    5.00
   3   0  13    1.30    2.40
   3   0  13   -3.00    2.10
   3   0  13    1.90    2.10
   3   0  13    0.40    2.00
   3   0  13    1.90    2.50
   3   0  14    1.20    2.00
   3   0  14   -0.30    2.00
   3   0  14    0.50    2.10
   3   0  14   -2.30    1.70
   3   0  15   -0.40    1.50
   3   0  15    1.20    1.50
   3   0  15   -0.10    1.50
   3   0  15   -0.50    1.50
  -3   1  14    9.20    5.30
  -3   1  14    7.50    3.30
  -3  -1  14   12.10    3.20
  -3  -1  14    7.00    3.10
  -3  -1  14    7.70    3.10
  -3  -1  14    9.50    2.80
  -3   1  13  239.18   11.40
  -3   1  13  212.28   11.30
  -3   1  13  236.58   11.40
  -3  -1  13  237.68   11.40
  -3  -1  13  238.28   12.10
  -3  -1  13  233.18   11.60
  -3  -1  13  227.08   15.20
  -3  -1  13  231.98   11.60
  -3   1  12   29.20    4.80
  -3   1  12   33.20    5.70
  -3   1  12   34.60    5.60
  -3   1  12   25.90    5.30
  -3   1  12   20.20    4.60
  -3   1  12   32.90    5.10
  -3  -1  12   25.90    4.80
  -3  -1  12   31.60    5.30
  -3  -1  12   21.60    4.90
  -3  -1  12   32.20    5.10
  -3   1  11   41.90    7.70
  -3   1  11   29.30    5.40
  -3   1  11   39.90    6.00
  -3   1  11   40.00    5.70
  -3   1  11   36.10    5.70
  -3   1  11   36.70    6.40
  -3   1  11   40.30    6.10
  -3  -1  11   31.80    5.30
  -3  -1  11   49.70    6.40
  -3  -1  11   39.00    7.60
   3  -1 -11   53.09   10.40
  -3  -1  11   39.70    5.60
  -3  -1  11   34.70    5.40
  -3  -1  11   41.90    6.20
  -3  -1  11   38.80    5.90
  -3   1  10  106.09    7.30
  -3   1  10  109.69   13.80
  -3   1  10   92.39    8.50
   3   1 -10  105.79    6.20
  -3   1  10   88.99    8.60
  -3   1  10  100.09    7.80
  -3   1  10  105.59    7.40
  -3   1  10   91.09    8.90
  -3   1  10   95.29    7.90
  -3   1  10   75.19    7.90
  -3  -1  10   78.99    7.70
   3  -1 -10   88.09   10.00
  -3  -1  10   98.69    7.00
  -3  -1  10   92.89    8.80
  -3  -1  10  100.59    8.20
  -3  -1  10  101.89    8.10
  -3  -1  10   99.19    8.10
  -3  -1  10   87.39    7.90
   3   1  -9   42.30    3.40
  -3   1   9   31.90    4.90
   3   1  -9   34.10    2.60
  -3   1   9   39.60    7.10
  -3   1   9   33.50    4.90
  -3  -1   9   35.10    5.40
  -3  -1   9   40.50    6.60
  -3  -1   9   31.40    4.60
  -3   1   8  695.93   25.80
   3   1  -8  725.73   21.60
  -3   1   8  663.33   23.80
  -3   1   8  717.53   24.60
  -3   1   8  716.13   29.00
   3   1  -8  730.23   21.40
  -3  -1   8  723.43   24.20
  -3  -1   8  708.33   26.90
  -3  -1   8  752.92   27.60
  -3   1   7  262.67   14.10
  -3   1   7  262.77   11.90
  -3  -1   7  270.87   13.60
  -3  -1   7  270.37   13.00
  -3  -1   7  237.68   12.40
  -3   1   6  138.79    9.10
  -3   1   6  129.79    7.30
  -3  -1   6  125.09    7.90
  -3  -1   6  128.99    7.90
   3   1  -5 1127.39   31.50
  -3   1   5 1131.79   37.10
   3   1  -5 1070.89   31.30
  -3   1   5 1057.79   34.10
  -3  -1   5 1098.69   32.10
  -3  -1   5 1053.69   35.20
  -3  -1   5 1055.09   37.00
  -3  -1   5 1192.28   32.10
  -3   1   4  335.47   14.40
   3   1  -4  359.66   10.70
  -3   1   4  342.17   12.40
  -3  -1   4  341.27   11.30
  -3  -1   4  346.77   13.60
  -3  -1   4  352.56   13.50
  -3   1   3 3411.06   99.79
   3   1  -3 3678.93   99.89
   3  -1  -3 3440.96   99.29
  -3  -1   3 3551.34  100.19
  -3  -1   3 3601.14  101.79
   3   1  -2 1310.37   39.50
  -3   1   2 1363.26   39.60
  -3   1   2 1384.96   41.50
  -3  -1   2 1363.56   40.60
   3  -1  -2 1344.97   39.20
  -3  -1   2 1316.77   40.70
   3   1  -1 2928.81   84.99
   3   1  -1 3171.38   84.59
  -3   1   1 2776.92   83.69
   3  -1  -1 2979.70   84.39
  -3   1   0 1575.84   46.00
  -3   1   0 1530.75   45.20
   3   1   0 1487.45   45.80
   3   1   0 1536.25   45.60
  -3  -1   0 1602.04   46.20
  -3  -1   0 1525.05   45.30
   3  -1   0 1570.14   45.80
  -3   1  -1 1330.27   40.90
   3   1   1 1402.46   41.20
   3   1   1 1314.97   41.20
  -3  -1  -1 1413.56   41.70
   3  -1   1 1341.77   40.80
   3  -1   1 1444.66   43.10
  -3  -1  -1 1382.46   40.80
   3   1   2 4413.56  127.79
  -3   1  -2 4535.85  127.39
  -3   1  -2 4567.14  127.09
  -3  -1  -2 4428.56  127.09
   3  -1   2 4434.46  127.59
   3   1   3   -0.60    1.40
   3   1   3    1.20    1.50
  -3   1  -3    0.00    1.20
  -3   1  -3    0.80    1.30
   3  -1   3    0.30    1.20
  -3  -1  -3    1.40    1.70
   3  -1   3    0.30    1.30
  -3  -1  -3    0.30    1.30
   3   1   4  631.24   22.50
  -3   1  -4  620.74   21.20
   3   1   4  727.23   25.20
  -3   1  -4  661.83   23.00
  -3  -1  -4  612.94   22.70
  -3  -1  -4  644.34   21.60
  -3   1  -5 2654.03   78.79
   3   1   5 2732.93   79.59
   3   1   5 2688.33   80.79
  -3   1  -5 2717.73   79.59
  -3  -1  -5 2695.13   79.09
   3  -1   5 2767.32   81.39
   3  -1   5 2650.14   79.99
  -3  -1  -5 2697.83   81.19
   3   1   6 3019.80   95.69
  -3   1  -6 3273.07   95.99
   3   1   6 3411.96   98.29
  -3   1  -6 3161.08   95.09
  -3  -1  -6 3341.17   98.09
  -3  -1  -6 3293.47   95.59
   3  -1   6 3374.76   98.19
   3  -1   6 3274.27   96.49
  -3   1  -7    3.40    2.50
   3   1   7    0.00    2.80
   3   1   7    3.90    2.70
  -3   1  -7    3.00    2.00
   3   1   7   -1.00    1.60
  -3  -1  -7    1.50    1.80
   3  -1   7    1.40    1.80
  -3  -1  -7   -0.20    2.40
   3   1   8  159.48    9.70
  -3   1  -8  146.19   10.30
  -3   1  -8  168.08    9.80
   3   1   8  151.28    9.30
   3   1   8  163.08    8.70
   3   1   8  153.98    9.60
   3   1   8  157.88    9.50
   3   1   8  158.98   10.80
   3  -1   8  157.78    9.30
   3  -1   8  165.58   10.00
  -3  -1  -8  160.38   11.30
   3  -1   8  163.08    9.30
   3  -1   8  147.09   10.70
   3  -1   8  177.78   11.20
   3  -1   8  162.08   10.10
  -3  -1  -8  154.28    9.40
   3   1   9   27.50    5.20
   3   1   9   38.00    5.50
   3   1   9   35.20    5.30
   3   1   9   27.80    5.00
   3   1   9   23.70    5.10
   3   1   9   36.10    6.70
   3   1   9   37.20    7.00
   3   1   9   28.10    5.30
   3  -1   9   31.40    5.40
   3  -1   9   28.80    5.20
   3  -1   9   23.30    4.50
   3  -1   9   27.60    6.20
  -3  -1  -9   34.50    7.10
   3  -1   9   28.90    4.90
   3  -1   9   31.40    6.00
   3   1  10  345.47   17.20
   3   1  10  365.96   16.40
   3   1  10  337.67   15.60
   3   1  10  336.37   15.70
   3   1  10  370.56   16.80
  -3   1 -10  380.76   17.60
   3   1  10  338.07   15.70
   3  -1  10  346.27   16.10
   3  -1  10  352.06   16.20
   3  -1  10  352.36   17.40
  -3  -1 -10  349.96   16.90
  -3  -1 -10  341.87   20.30
   3  -1  10  334.37   16.30
   3  -1  10  337.07   15.70
   3  -1  10  329.57   15.60
   3  -1  10  354.06   19.40
   3   1  11 2080.49   64.69
   3   1  11 2086.89   63.89
   3   1  11 2084.19   69.79
   3   1  11 2127.19   64.89
   3   1  11 2035.10   64.89
   3   1  11 1980.50   66.39
  -3   1 -11 1980.60   66.39
   3   1  11 2133.49   65.49
   3  -1  11 2140.39   65.19
   3  -1  11 2014.70   64.69
  -3  -1 -11 2015.40   66.39
   3  -1  11 2077.29   64.69
   3  -1  11 1982.60   66.99
   3  -1  11 2019.20   70.19
   3  -1  11 2077.09   64.89
   3  -1  11 2142.19   65.99
   3   1  12   -3.10    4.20
   3   1  12    0.10    2.50
   3   1  12    2.10    2.40
   3   1  12    0.70    2.40
   3   1  12    5.20    2.80
   3  -1  12   -2.30    4.20
   3  -1  12    1.10    2.80
   3  -1  12    1.30    2.60
   3  -1  12   -2.00    2.30
   3  -1  12    0.30    2.70
   3  -1  12   -3.90    2.00
   3   1  13  105.89    7.70
   3   1  13  104.69    7.60
   3   1  13  104.09    7.50
   3   1  13   82.59   11.10
   3   1  13  108.79    8.10
   3   1  13  113.89    8.00
   3  -1  13  115.59    7.80
   3  -1  13  107.19    7.70
   3  -1  13  113.99    7.80
   3  -1  13  110.89   11.00
   3  -1  13  115.39    8.00
   3  -1  13  112.99    8.20
   3   1  14   35.50    4.30
   3   1  14   27.80    4.40
   3   1  14   32.90    4.60
   3   1  14   39.40    4.40
   3  -1  14   29.50    4.40
   3  -1  14   35.30    4.60
   3  -1  14   30.80    4.30
   3  -1  14   27.30    4.30
   3   1  15   37.50    4.20
   3   1  15   32.70    3.70
   3   1  15   31.90    3.50
   3   1  15   37.90    5.20
   3  -1  15   30.50    3.40
   3  -1  15   31.70    3.60
   3  -1  15   31.90    4.20
   3  -1  15   34.90    5.60
  -3   2  15    8.70    2.90
  -3  -2  15   10.40    3.30
  -3  -2  15    8.50    3.10
  -3   2  14  129.49    7.40
  -3  -2  14  137.29    7.90
  -3  -2  14  134.39    7.90
  -3  -2  14  131.09    8.20
  -3  -2  14  132.69    7.70
  -3   2  13   33.10    5.10
  -3   2  13   35.90    5.70
  -3   2  13   33.50    4.80
  -3   2  13   32.50    4.90
  -3   2  13   38.00    5.30
  -3  -2  13   32.10    5.10
  -3  -2  13   34.10    5.00
  -3  -2  13   31.70    7.00
  -3  -2  13   38.30    5.50
  -3  -2  13   42.50    5.50
  -3   2  12   50.79    6.40
  -3   2  12   48.60    5.80
  -3   2  12   48.20    8.00
  -3   2  12   54.89    6.20
  -3   2  12   50.49    6.10
  -3   2  12   56.89    6.30
  -3  -2  12   49.00    6.30
  -3  -2  12   50.39    6.20
  -3  -2  12   42.90    6.30
  -3  -2  12   52.39    5.90
   3  -2 -12   51.99   11.40
  -3  -2  12   53.19    8.10
  -3  -2  12   44.40    6.30
  -3  -2  12   50.89    6.00
  -3   2  11    9.90    6.40
  -3   2  11    2.90    3.70
  -3   2  11    8.00    5.00
  -3   2  11    6.40    3.40
  -3   2  11    8.40    4.40
  -3   2  11   10.50    3.60
  -3  -2  11    8.70    3.80
   3  -2 -11   11.30    6.20
  -3  -2  11    5.20    3.40
  -3  -2  11    7.10    4.30
   3  -2 -11    9.70    2.60
  -3  -2  11    5.70    3.70
  -3  -2  11    9.80    3.50
  -3   2  10  139.29    9.70
  -3   2  10  155.68   10.30
  -3   2  10  143.39    9.90
  -3   2  10  174.48   10.20
  -3   2  10  137.39    9.40
  -3   2  10  138.39    9.10
  -3  -2  10  151.48    9.70
  -3  -2  10  164.58   10.10
  -3  -2  10  144.89    9.50
   3  -2 -10  146.99   12.80
   3  -2 -10  148.69    6.80
  -3  -2  10  108.09   15.80
  -3  -2  10  155.08   11.80
  -3  -2  10  156.88    9.40
  -3  -2  10  164.28    9.20
  -3  -2  10  151.98    9.70
   3   2  -9  158.78    7.30
  -3   2   9  139.09    8.40
  -3   2   9  142.59   10.00
  -3   2   9  137.69    9.20
  -3   2   9  163.08    9.80
  -3   2   9  161.38    9.00
  -3   2   9  133.79    9.80
  -3   2   9  150.38    9.80
  -3  -2   9  147.59   10.90
  -3  -2   9  134.09    8.60
  -3  -2   9  146.49    9.30
  -3  -2   9  110.69   10.10
  -3  -2   9  146.39    8.50
  -3  -2   9  159.88    9.70
  -3   2   8  119.29   10.30
  -3   2   8  101.49    7.00
  -3   2   8  100.49    7.40
   3   2  -8  113.49    5.80
  -3   2   8  113.39    7.30
   3   2  -8  114.69    6.70
  -3  -2   8  120.09    9.00
  -3  -2   8  103.49    6.70
  -3   2   7 2641.54   84.19
   3   2  -7 2657.63   77.89
  -3   2   7 2570.04   78.69
   3   2  -7 2797.92   77.39
  -3  -2   7 2734.23   82.29
  -3  -2   7 2733.53   78.89
  -3  -2   7 2608.54   79.59
  -3  -2   7 2672.23   78.79
  -3   2   6    0.70    1.90
   3   2  -6    0.90    1.10
   3   2  -6    0.70    1.50
  -3   2   6    2.80    2.40
  -3  -2   6    2.40    1.80
  -3  -2   6    2.10    2.10
  -3  -2   6    0.60    1.90
  -3   2   5  245.28    9.60
   3   2  -5  249.68    9.80
   3   2  -5  254.97    9.30
  -3   2   5  262.27   13.20
  -3  -2   5  250.27   10.80
  -3  -2   5  257.47   12.00
  -3  -2   5  257.07   10.30
  -3   2   4 1035.10   33.00
   3   2  -4 1090.09   33.10
  -3   2   4 1144.69   36.80
  -3  -2   4 1076.89   33.60
  -3  -2   4 1089.49   33.90
  -3   2   3 1390.06   42.40
  -3   2   3 1445.56   44.90
   3   2  -3 1368.46   42.20
   3  -2  -3 1360.46   41.60
  -3  -2   3 1437.76   42.80
  -3  -2   3 1464.55   43.70
  -3   2   2 1579.04   49.30
  -3  -2   2 1615.04   48.60
  -3  -2   2 1629.04   48.20
   3   2  -1    3.30    1.80
   3   2  -1   -0.40    1.30
  -3   2   1   -0.40    1.50
  -3  -2   1    0.10    1.30
  -3  -2   1    3.50    1.60
  -3   2  -1 6591.64  184.38
  -3  -2  -1 6573.54  184.58
   3  -2   1 6441.06  184.18
  -3   2  -2  911.01   29.20
   3   2   2  976.30   30.70
   3   2   2  950.00   30.60
  -3   2  -2  986.70   30.50
   3  -2   2 1025.10   31.30
   3  -2   2  974.50   30.40
  -3  -2  -2  946.81   30.10
  -3  -2  -2  948.91   31.30
   3   2   3  999.50   31.90
   3   2   3 1001.40   32.10
  -3   2  -3  976.80   30.00
  -3   2  -3  985.70   31.70
   3  -2   3 1004.20   32.20
  -3  -2  -3 1022.00   31.50
   3  -2   3 1001.30   32.30
  -3  -2  -3  971.50   32.80
  -3   2  -4   73.79    4.20
   3   2   4   85.59    5.70
  -3   2  -4   71.99    5.30
   3   2   4   61.89    5.30
  -3  -2  -4   74.89    6.20
   3  -2   4   78.49    5.70
  -3  -2  -4   76.99    5.20
   3  -2   4   88.39    6.10
  -3   2  -5  677.63   23.60
   3   2   5  658.63   24.10
   3   2   5  691.93   23.70
  -3   2  -5  638.14   20.70
   3  -2   5  674.43   24.70
  -3  -2  -5  669.03   23.00
  -3  -2  -5  650.13   25.20
   3  -2   5  678.23   24.20
  -3   2  -6  142.39    6.30
   3   2   6  163.88    8.90
   3   2   6  134.19    7.70
  -3   2  -6  145.59    8.60
   3   2   6  157.68    9.50
  -3  -2  -6  163.18   10.40
  -3  -2  -6  143.09    8.20
   3  -2   6  158.18    9.30
   3  -2   6  155.38    9.70
   3   2   7    1.50    2.30
   3   2   7    0.70    2.80
   3   2   7    3.10    2.80
  -3   2  -7    2.10    2.20
   3  -2   7    3.90    2.60
  -3  -2  -7   -2.10    2.60
  -3  -2  -7    2.10    2.10
   3  -2   7    1.50    2.20
   3   2   8   -1.00    1.80
   3   2   8   -1.20    2.80
   3   2   8    1.30    2.70
   3   2   8   -2.00    2.50
   3   2   8    2.80    2.70
   3   2   8    0.80    3.40
  -3   2  -8    2.10    2.60
   3   2   8    3.00    2.90
   3  -2   8   -2.30    2.50
   3  -2   8    0.80    2.00
   3  -2   8    1.50    2.70
  -3  -2  -8    0.10    1.90
   3  -2   8    1.80    2.90
   3  -2   8    3.80    3.20
  -3  -2  -8    0.80    3.00
   3  -2   8   -0.10    2.20
   3  -2   8   -0.90    3.20
   3   2   9   18.20    4.70
   3   2   9   15.70    4.10
   3   2   9   20.10    5.60
  -3   2  -9   13.60    4.00
   3   2   9   13.90    3.90
   3   2   9   20.50    5.10
   3   2   9   26.50    5.10
   3   2   9   12.60    4.20
   3   2   9   15.10    6.00
   3   2   9   18.90    4.30
   3  -2   9   13.80    3.70
   3  -2   9   19.40    4.20
   3  -2   9   16.80    4.40
   3  -2   9    9.10    4.20
   3  -2   9   15.80    5.40
   3  -2   9   16.30    4.00
  -3  -2  -9   20.90    6.40
   3  -2   9   15.50    4.60
  -3  -2  -9   16.10    4.20
   3   2  10    1.00    2.90
   3   2  10    5.60    4.40
   3   2  10    1.90    3.00
   3   2  10    6.60    3.20
   3   2  10    2.40    3.40
   3   2  10   10.40    3.70
   3   2  10    4.70    3.50
  -3   2 -10   13.20    4.20
   3   2  10    3.50    3.80
   3  -2  10    9.00    3.90
  -3  -2 -10    4.50    3.40
   3  -2  10    2.70    3.10
   3  -2  10   16.70    5.20
  -3  -2 -10   -0.90    5.50
   3  -2  10    4.20    4.10
   3  -2  10   14.60    4.70
   3  -2  10    5.80    3.20
   3  -2  10    3.70    3.50
   3   2  11    5.10    3.10
   3   2  11    6.50    2.90
   3   2  11    9.30    3.20
   3   2  11    8.60    4.20
   3   2  11    7.50    3.80
   3   2  11    5.50    4.60
   3   2  11    8.00    3.80
  -3   2 -11    7.70    4.10
   3  -2  11    5.60    3.10
  -3  -2 -11   10.10    4.50
   3  -2  11    5.80    4.10
   3  -2  11    6.50    3.30
   3  -2  11    5.40    3.50
  -3  -2 -11    9.20   10.10
   3  -2  11   10.00    3.60
   3  -2  11   10.40    5.70
   3  -2  11    4.80    3.10
   3   2  12  134.09    8.90
   3   2  12  114.39   10.50
   3   2  12  141.49    9.40
   3   2  12  149.79    9.30
   3   2  12  124.69   12.20
   3   2  12  127.19   13.30
   3  -2  12  127.79   11.90
   3  -2  12  139.29    9.40
   3  -2  12  130.39    9.00
   3  -2  12  138.39    9.20
  -3  -2 -12  142.19    9.10
   3  -2  12  132.19    9.00
   3  -2  12  143.69    9.70
   3   2  13    2.50    2.20
   3   2  13    2.60    2.40
   3   2  13    3.50    2.80
   3   2  13    1.90    2.50
   3  -2  13    4.80    2.80
   3  -2  13   11.40    7.70
   3  -2  13    3.00    2.60
   3  -2  13    2.80    2.50
   3  -2  13    1.00    2.70
   3  -2  13    1.80    2.10
   3   2  14   -1.60    2.30
   3   2  14   -0.10    1.70
   3   2  14   -0.10    1.80
   3  -2  14    1.30    1.80
   3  -2  14   -0.60    1.70
   3  -2  14    0.70    2.10
   3  -2  14    1.50    2.20
   3  -2  14    0.40    2.00
   3   2  15    3.30    1.50
   3   2  15    2.10    1.50
   3   2  15    0.60    1.50
   3  -2  15    1.10    1.50
   3  -2  15    0.90    1.50
   3  -2  15    5.60    1.90
  -3   3  15   38.80    4.10
  -3  -3  15   36.00    3.80
  -3  -3  15   31.40    4.00
  -3  -3  15   40.10    4.10
  -3   3  14  215.28    9.60
  -3   3  14  201.08    9.80
  -3   3  14  207.38    9.50
  -3   3  14  207.98   10.10
  -3  -3  14  200.98   10.30
  -3  -3  14  215.68   10.50
  -3  -3  14  228.48   10.30
  -3   3  13  106.29    7.50
  -3   3  13   90.39    7.20
  -3   3  13  101.99    7.40
  -3   3  13  113.89    7.50
  -3  -3  13  104.59    7.50
  -3  -3  13  105.39    7.80
  -3  -3  13  105.59    7.50
  -3  -3  13   98.99   10.40
  -3  -3  13  103.29    7.40
  -3  -3  13  103.09    7.20
  -3   3  12   47.90    6.10
  -3   3  12   57.09    6.00
  -3   3  12   53.29    6.60
  -3   3  12   60.79    6.30
  -3   3  12   49.70    5.90
  -3  -3  12   47.20    6.10
  -3  -3  12   61.99    6.20
  -3  -3  12   70.79    6.90
  -3  -3  12   46.10    5.60
  -3  -3  12   48.10    5.60
  -3  -3  12   68.89    6.60
  -3  -3  12   65.19   13.10
  -3   3  11    4.30    3.90
  -3   3  11    2.70    2.60
  -3   3  11    0.50    3.10
  -3   3  11   -4.90    2.50
  -3   3  11   -1.20    3.10
  -3   3  11    0.60    2.70
  -3   3  11   -1.50    2.70
  -3  -3  11   -0.20    3.50
  -3  -3  11    0.80    3.00
   3  -3 -11    1.10    2.40
  -3  -3  11   -0.60    3.30
  -3  -3  11   -2.40    2.40
  -3  -3  11   -2.20    2.90
  -3  -3  11   -1.10    4.30
   3  -3 -11   -3.90    5.10
  -3  -3  11    2.00    2.90
  -3   3  10   79.89    7.90
  -3   3  10   82.49    7.90
  -3   3  10   59.79    8.70
  -3   3  10   82.59    7.70
  -3   3  10   74.99    8.00
  -3   3  10   76.29    6.80
  -3   3  10   77.59    7.60
  -3   3  10   85.89    6.20
  -3  -3  10   73.69    7.60
  -3  -3  10   77.59    6.60
  -3  -3  10   93.69    7.70
  -3  -3  10  101.49    8.20
   3  -3 -10   79.99   10.50
  -3  -3  10   76.59    6.90
   3  -3 -10   82.89    5.80
  -3  -3  10   76.29    9.20
  -3  -3  10   73.79    8.50
  -3  -3  10   82.39    7.40
  -3   3   9  147.19   10.20
  -3   3   9  172.28    9.80
  -3   3   9  167.38   10.50
  -3   3   9  187.38   11.20
  -3   3   9  165.98   10.10
  -3   3   9  152.38   10.80
  -3   3   9  171.28   10.50
   3  -3  -9  175.08    9.00
  -3  -3   9  160.38   11.20
  -3  -3   9  177.98    9.50
  -3  -3   9  145.69    9.70
  -3  -3   9  161.98    9.50
  -3  -3   9  167.98   10.30
  -3  -3   9  171.68   10.30
  -3  -3   9  164.98   10.00
  -3  -3   9  158.88   11.80
  -3   3   8    3.70    1.80
  -3   3   8    8.20    4.20
  -3   3   8    5.40    2.70
  -3   3   8    0.70    3.10
  -3   3   8    3.40    3.40
  -3   3   8    7.20    3.70
  -3  -3   8    6.20    2.70
  -3  -3   8    8.50    3.20
  -3  -3   8    4.90    3.00
  -3  -3   8    4.50    3.60
  -3  -3   8    5.30    3.10
  -3   3   7  132.79    7.60
  -3   3   7  174.68   15.90
  -3   3   7  127.29    7.80
  -3  -3   7  129.69    9.50
  -3  -3   7  124.49    7.50
  -3   3   6   98.69    8.70
  -3  -3   6   98.19    5.80
  -3  -3   6   97.99    6.10
  -3  -3   6  118.89    8.40
  -3   3   5   21.00    4.10
   3   3  -5    9.80    3.50
  -3   3   5   16.60    4.30
  -3  -3   5   19.30    3.20
  -3  -3   5   20.80    4.50
  -3  -3   5   22.80    4.50
  -3   3   4  341.87   16.10
  -3  -3   4  356.26   15.00
   3  -3  -4  341.67   13.50
  -3  -3   4  365.36   13.40
  -3   3   3    2.00    2.10
  -3  -3   3    3.60    1.90
  -3  -3   3    1.80    2.00
  -3   3   2  289.67   13.20
  -3  -3   2  310.87   12.10
   3   3  -1  558.94   19.50
   3   3  -1  561.64   19.50
  -3   3   1  557.04   20.20
  -3  -3   1  580.34   19.70
  -3  -3   1  538.85   18.90
  -3   3   0 5561.34  154.08
  -3   3   0 5190.48  153.08
   3   3   0 5537.85  154.28
  -3  -3   0 5454.85  154.28
   3  -3   0 5271.17  154.18
  -3  -3   0 5343.87  153.48
  -3   3  -1 8860.81  253.87
  -3  -3  -1 9198.48  254.67
  -3   3  -2   29.80    2.70
   3   3   2   28.60    3.50
  -3   3  -2   30.70    3.50
   3   3   2   33.50    3.70
   3  -3   2   23.50    3.30
   3  -3   2   33.30    3.80
  -3  -3  -2   29.10    4.00
  -3  -3  -2   27.70    3.40
   3   3   3 1128.49   35.20
  -3   3  -3 1096.49   35.30
  -3   3  -3 1022.70   31.00
   3   3   3 1063.59   34.70
   3  -3   3 1131.19   35.80
  -3  -3  -3 1073.69   34.40
   3  -3   3  955.00   36.20
   3  -3   3 1136.49   35.00
  -3  -3  -3 1041.40   35.90
   3   3   4  329.07   13.80
   3   3   4  324.27   13.90
  -3   3  -4  342.37   13.90
  -3  -3  -4  310.57   13.20
   3  -3   4  302.17   13.90
  -3  -3  -4  306.37   15.00
   3  -3   4  310.37   14.10
   3   3   5  529.55   20.10
  -3   3  -5  521.55   19.70
   3   3   5  479.35   18.10
   3   3   5  496.85   19.80
   3  -3   5  508.75   20.60
  -3  -3  -5  522.15   19.40
   3  -3   5  506.15   20.50
  -3  -3  -5  510.35   21.70
   3   3   6  492.85   19.80
   3   3   6  475.25   17.90
  -3   3  -6  470.75   19.20
   3   3   6  455.75   19.50
   3  -3   6  477.45   20.20
  -3  -3  -6  480.95   21.80
   3  -3   6  495.05   20.80
  -3  -3  -6  489.85   19.20
   3   3   7   59.19    5.60
  -3   3  -7   72.49    6.60
   3   3   7   62.99    7.20
   3   3   7   81.79    7.10
   3  -3   7   60.69    6.80
   3  -3   7   79.09    7.50
  -3  -3  -7   65.49    6.20
  -3  -3  -7   65.49    7.60
   3  -3   7   65.79    6.70
   3   3   8   11.10    4.10
   3   3   8   13.30    5.10
   3   3   8   10.80    3.70
   3   3   8    7.60    3.20
   3   3   8    6.50    3.70
   3   3   8   14.20    3.90
   3   3   8   16.50    4.30
  -3   3  -8    6.20    3.10
  -3  -3  -8    8.70    3.30
   3  -3   8   16.50    4.30
   3  -3   8   17.20    5.00
   3  -3   8   15.40    4.40
   3  -3   8   10.00    3.70
   3  -3   8   11.30    4.20
   3  -3   8    8.50    3.60
   3  -3   8   17.00    4.20
  -3  -3  -8   17.90    6.00
   3  -3   8   14.10    4.00
   3   3   9   79.79    7.60
  -3   3  -9   55.79   10.60
   3   3   9   69.69    6.20
   3   3   9   94.99   12.60
   3   3   9   64.29    7.90
   3   3   9   64.99    7.10
   3   3   9   55.09    6.10
   3   3   9   61.69    6.70
   3   3   9   68.99    6.80
   3  -3   9   51.19    6.10
   3  -3   9   57.39    7.70
   3  -3   9   55.29    6.60
   3  -3   9   57.49    6.80
   3  -3   9   72.39    7.00
  -3  -3  -9   61.99    9.60
   3  -3   9   55.99    6.70
   3  -3   9   74.79    8.50
  -3   3 -10   94.89    9.10
   3   3  10   89.39    7.50
   3   3  10   76.89    8.50
   3   3  10   88.19    9.60
   3   3  10   78.19    7.00
   3   3  10   77.29    7.30
   3   3  10   80.49    7.80
   3   3  10   89.29    7.60
   3   3  10   87.29    7.80
   3  -3  10   72.49    9.00
   3  -3  10   91.09    8.00
   3  -3  10   82.09    7.80
   3  -3  10   81.79    7.60
  -3  -3 -10   87.89    8.80
  -3  -3 -10  101.99   12.10
   3  -3  10   93.59    9.20
   3  -3  10   84.19    7.60
   3  -3  10   76.69    7.40
   3   3  11  159.98   10.40
   3   3  11  155.48    9.90
   3   3  11  155.08   10.10
   3   3  11  170.58   10.20
   3   3  11  173.68   10.30
   3   3  11  152.48   12.00
   3   3  11  144.89   12.60
  -3   3 -11  146.29   11.80
  -3  -3 -11  135.89   16.50
   3  -3  11  143.99    9.70
   3  -3  11  151.68   12.70
   3  -3  11  160.18   10.10
   3  -3  11  162.48   10.20
   3  -3  11  153.08   10.50
   3  -3  11  155.68   12.40
  -3  -3 -11  153.88   11.70
   3  -3  11  167.08   10.40
   3   3  12  540.35   20.90
   3   3  12  506.65   20.70
   3   3  12  543.15   21.30
   3   3  12  530.55   20.90
   3   3  12  521.75   19.90
   3  -3  12  524.55   21.70
   3  -3  12  528.15   21.00
   3  -3  12  545.15   20.90
   3  -3  12  496.55   25.30
   3  -3  12  515.95   20.40
   3  -3  12  539.85   21.40
  -3  -3 -12  506.55   20.20
   3   3  13  620.14   22.20
   3   3  13  605.44   22.10
   3   3  13  632.64   24.30
   3   3  13  582.44   22.30
   3  -3  13  590.64   22.00
   3  -3  13  601.34   22.80
   3  -3  13  571.24   26.80
   3  -3  13  600.84   22.30
   3  -3  13  572.74   21.30
   3  -3  13  580.84   22.10
   3   3  14    5.20    2.70
   3   3  14    4.20    2.00
   3   3  14    5.40    2.20
   3   3  14    0.00    1.70
   3  -3  14    2.70    2.00
   3  -3  14    4.00    2.10
   3  -3  14    0.60    1.90
   3  -3  14    1.50    1.80
   3   3  15  435.16   16.50
   3  -3  15  466.25   15.10
  -3   4  15   26.40    3.30
  -3  -4  15   14.70    3.20
  -3  -4  15   19.60    2.80
  -3  -4  15   22.40    4.30
  -3   4  14   -0.30    2.00
  -3   4  14    0.00    2.60
  -3   4  14    0.20    1.90
  -3   4  14   -1.00    2.40
  -3  -4  14   -0.80    2.00
  -3  -4  14   -1.30    1.50
  -3  -4  14   -1.10    2.10
  -3   4  13  122.89    7.40
  -3   4  13  132.19    8.10
  -3   4  13  110.19    7.40
  -3   4  13  132.69    8.00
  -3   4  13  119.59    8.20
  -3  -4  13  110.49    7.70
  -3  -4  13  118.29    7.30
  -3  -4  13  121.59    8.20
  -3  -4  13  106.79    7.60
  -3  -4  13  117.39    7.70
  -3  -4  13  130.79    8.00
  -3  -4  13  114.49   10.70
  -3   4  12   69.89    6.30
  -3   4  12   67.19    6.70
  -3   4  12   69.79    6.60
  -3   4  12   66.49    6.70
  -3   4  12   80.69    7.00
  -3  -4  12   68.29    6.50
  -3  -4  12   75.59    6.40
  -3  -4  12   69.79    6.70
  -3  -4  12   74.29    7.00
  -3  -4  12   70.49    9.00
  -3   4  11  207.68   11.50
  -3   4  11  198.28   11.70
  -3   4  11  219.18   11.60
  -3   4  11  206.28   11.80
  -3   4  11  212.68   11.30
  -3   4  11  199.98   11.70
  -3  -4  11  210.08   10.90
  -3  -4  11  212.68   11.70
   3  -4 -11  208.08   11.20
  -3  -4  11  212.78   11.30
  -3  -4  11  190.88   10.60
  -3  -4  11  220.38   11.90
  -3  -4  11  211.08   12.00
   3  -4 -11  200.68   17.20
  -3  -4  11  192.48   14.50
  -3   4  10 1305.37   44.90
  -3   4  10 1354.36   45.00
  -3   4  10 1354.86   45.00
  -3   4  10 1301.97   44.90
  -3   4  10 1365.06   44.20
  -3   4  10 1337.17   44.60
  -3   4  10 1398.86   44.80
  -3  -4  10 1308.27   44.50
  -3  -4  10 1350.06   43.80
  -3  -4  10 1312.47   44.30
  -3  -4  10 1314.57   49.30
  -3  -4  10 1325.07   45.30
   3  -4 -10 1328.17   43.70
  -3  -4  10 1368.36   43.60
  -3  -4  10 1490.25   50.49
   3  -4 -10 1343.47   52.79
  -3   4   9    3.00    3.00
  -3   4   9   -0.60    4.10
  -3   4   9   -2.00    2.80
  -3   4   9    0.20    3.60
  -3   4   9    2.00    3.40
  -3   4   9    1.30    2.90
  -3   4   9    0.20    2.30
   3  -4  -9    3.40    2.40
  -3  -4   9    3.00    2.70
  -3  -4   9   -3.30    2.50
  -3  -4   9   -1.20    4.00
  -3  -4   9    1.40    3.50
  -3  -4   9   11.50    4.20
  -3  -4   9    3.50    3.70
  -3  -4   9   -2.20    2.70
  -3  -4   9    4.00    3.30
   3  -4  -9    2.10    3.90
  -3   4   8  132.19    8.50
  -3   4   8  113.49    9.20
  -3   4   8  138.49    8.60
  -3   4   8  115.19    9.20
  -3   4   8  124.49    9.20
  -3   4   8  144.19   10.50
  -3   4   8   98.09    9.90
  -3   4   8  133.59    9.40
  -3  -4   8  136.59    9.30
  -3  -4   8  122.89    8.50
   3  -4  -8  131.19    8.20
  -3  -4   8  125.89    9.30
  -3  -4   8  129.99    8.40
  -3  -4   8  132.59    8.10
  -3  -4   8  124.89   10.20
  -3  -4   8  117.59    8.50
  -3  -4   8  118.19    9.60
  -3   4   7  499.45   19.90
  -3   4   7  521.75   19.40
  -3   4   7  445.76   17.50
  -3   4   7  537.85   21.80
  -3   4   7  463.65   23.60
  -3   4   7  449.76   19.40
  -3   4   7  520.75   21.20
  -3  -4   7  458.95   18.40
  -3  -4   7  487.25   19.90
  -3  -4   7  508.25   22.10
  -3  -4   7  481.55   18.40
  -3  -4   7  474.85   19.20
   3  -4  -7  487.35   18.70
  -3   4   6   58.89    8.20
  -3   4   6   55.09    5.30
  -3   4   6   51.99    5.10
  -3  -4   6   50.59    4.80
  -3  -4   6   55.79    6.30
  -3   4   5  106.49    7.40
  -3   4   5  109.99    9.30
  -3  -4   5  107.59    6.50
  -3  -4   5  113.79    8.40
  -3   4   4  161.28   10.70
  -3   4   4  168.98    9.20
  -3  -4   4  170.98    9.90
  -3  -4   4  152.98    8.00
  -3  -4   4  163.68    7.70
  -3   4   3  168.38   10.30
  -3  -4   3  149.69    7.80
  -3  -4   3  155.18    9.00
   3   4  -2  191.28   10.20
  -3   4   2  212.08   11.20
  -3  -4   2  209.48    9.80
   3   4  -1   77.69    6.10
   3   4  -1   83.69    5.90
  -3   4   1   78.19    6.20
  -3  -4   1   87.09    6.00
  -3  -4   1   75.19    5.70
   3   4   0    2.40    2.00
  -3   4   0    5.00    2.30
   3   4   0    2.10    2.00
  -3  -4   0    3.20    2.40
   3   4   1   25.70    5.10
  -3   4  -1   17.20    3.00
  -3   4  -1   21.70    3.70
   3   4   1   20.70    3.80
  -3   4  -1   24.50    3.90
  -3  -4  -1   17.70    3.30
   3  -4   1   18.20    3.40
   3  -4   1   17.70    3.70
   3  -4   1   20.90    3.10
  -3  -4  -1   26.80    4.10
  -3   4  -2 3551.44  104.19
   3   4   2 3729.03  106.89
  -3   4  -2 3658.93  106.89
  -3   4  -2 3555.04  108.19
   3  -4   2 3559.44  106.59
   3  -4   2 3675.53  106.09
  -3  -4  -2 3601.74  108.29
   3  -4   2 3769.92  108.49
  -3  -4  -2 3767.42  109.89
   3   4   3    8.40    2.90
   3   4   3    5.10    2.60
  -3   4  -3   10.40    4.80
  -3   4  -3    6.70    2.70
   3  -4   3    4.00    2.20
  -3  -4  -3    7.10    3.00
  -3  -4  -3    3.80    2.20
   3  -4   3    5.90    2.60
   3   4   4   24.30    3.40
   3   4   4   22.50    4.30
  -3   4  -4   28.40    4.20
   3   4   4   22.60    4.50
   3  -4   4   29.40    5.00
   3  -4   4   20.90    4.50
  -3  -4  -4   28.60    4.20
  -3  -4  -4   28.30    4.90
   3  -4   4   23.70    4.00
   3   4   5  502.95   20.40
   3   4   5  457.35   17.80
   3   4   5  493.95   19.50
  -3   4  -5  483.95   19.90
   3  -4   5  481.65   20.30
  -3  -4  -5  489.85   19.60
  -3  -4  -5  451.05   21.50
   3  -4   5  470.15   20.90
   3   4   6  327.37   13.90
  -3   4  -6  323.37   15.70
   3   4   6  330.77   16.00
   3   4   6  322.27   15.30
  -3  -4  -6  334.37   15.50
   3  -4   6  333.17   13.60
   3  -4   6  333.27   16.50
   3  -4   6  290.07   16.10
  -3  -4  -6  299.27   17.30
   3   4   7   15.00    4.20
   3   4   7    7.10    3.60
   3   4   7   11.10    3.60
  -3   4  -7    9.10    3.30
   3   4   7   14.70    4.70
   3   4   7    8.50    3.40
   3  -4   7   10.50    4.20
  -3  -4  -7   12.80    4.80
   3  -4   7   10.60    3.80
   3  -4   7   14.20    4.80
   3  -4   7   10.60    6.80
   3  -4   7    3.20    3.70
   3  -4   7   15.70    5.00
   3  -4   7   11.30    4.00
   3  -4   7    6.60    3.40
  -3  -4  -7   15.30    4.00
  -3   4  -8  938.91   34.60
   3   4   8  919.81   32.10
   3   4   8  920.31   34.30
   3   4   8  891.21   31.50
   3   4   8  899.21   31.30
   3   4   8  858.31   31.30
   3   4   8  900.01   32.00
   3   4   8  898.31   33.50
   3   4   8  862.61   31.20
   3   4   8  902.81   31.70
   3  -4   8  892.51   31.60
   3  -4   8  876.71   30.40
   3  -4   8  929.91   36.00
   3  -4   8  896.21   32.00
   3  -4   8  865.91   35.30
   3  -4   8  894.81   31.70
  -3  -4  -8  930.91   38.00
   3  -4   8  907.81   32.50
   3  -4   8  844.72   29.90
   3  -4   8  906.31   31.60
  -3  -4  -8  966.60   34.20
   3   4   9  176.38   12.50
   3   4   9  155.78   14.10
   3   4   9  162.68   11.40
   3   4   9  182.08   12.50
  -3   4  -9  173.98   12.40
   3   4   9  189.98   10.50
   3   4   9  148.39   13.90
   3   4   9  171.38   10.90
   3   4   9  176.38   10.90
   3  -4   9  169.78   10.30
   3  -4   9  176.18    9.90
   3  -4   9  170.18   10.80
   3  -4   9  175.08   14.80
   3  -4   9  177.98   13.20
   3  -4   9  182.28   11.90
   3  -4   9  199.38   13.90
  -3  -4  -9  173.08   12.10
   3  -4   9  169.28   11.40
  -3  -4  -9  191.38   15.40
   3  -4   9  174.98   15.50
   3   4  10  259.97   13.30
   3   4  10  254.47   12.70
   3   4  10  268.67   13.50
   3   4  10  249.97   13.40
  -3   4 -10  259.97   15.60
   3   4  10  241.58   15.20
   3   4  10  264.77   13.40
   3   4  10  261.57   13.40
   3   4  10  213.98   21.40
   3  -4  10  246.78   16.40
   3  -4  10  260.87   13.10
   3  -4  10  234.18   15.90
   3  -4  10  271.67   13.90
  -3  -4 -10  274.67   15.90
   3  -4  10  262.77   13.40
  -3  -4 -10  232.78   18.40
   3  -4  10  266.67   13.50
   3  -4  10  264.57   14.00
   3  -4  10  220.08   11.90
   3   4  11   18.50    4.40
   3   4  11   18.60    4.10
   3   4  11   15.10    3.80
   3   4  11   21.70    4.40
   3  -4  11   15.00    4.30
   3  -4  11   15.60    4.00
   3  -4  11   15.70    4.00
   3  -4  11   16.00    4.20
   3  -4  11   18.70    5.90
   3  -4  11   12.10    3.80
   3   4  12  123.09    8.10
   3   4  12  141.69    8.70
   3   4  12  127.79    8.50
   3   4  12  122.99    8.50
   3   4  12  135.39    8.50
   3  -4  12  140.79    8.90
   3  -4  12  128.79    8.40
   3  -4  12  140.99   12.10
   3  -4  12  144.09    9.20
   3  -4  12  133.49    8.70
   3  -4  12  135.79    8.80
   3   4  13  364.96   14.70
   3   4  13  324.77   13.40
   3   4  13  350.16   14.20
   3   4  13  332.27   14.10
   3  -4  13  323.07   14.30
  -3  -4 -13  337.57   13.50
   3  -4  13  342.77   14.50
   3  -4  13  340.77   14.20
   3  -4  13  341.07   14.80
   3   4  14  347.37   13.10
   3   4  14  334.07   13.10
   3  -4  14  318.77   12.80
   3  -4  14  343.27   13.20
  -3   5  14  407.36   14.00
  -3   5  14  393.46   15.00
  -3   5  14  418.56   14.90
  -3  -5  14  420.26   15.70
  -3  -5  14  417.56   17.60
  -3  -5  14  415.86   15.30
  -3   5  13   57.89    5.50
  -3   5  13   60.59    5.40
  -3   5  13   49.90    5.10
  -3   5  13   58.79    5.00
  -3  -5  13   52.29    5.10
  -3  -5  13   52.29    4.60
  -3  -5  13   45.40    5.50
  -3  -5  13   43.30    5.00
  -3  -5  13   45.00    5.10
  -3   5  12  110.29    8.10
  -3   5  12   97.19    9.40
  -3   5  12   99.29    7.60
  -3   5  12  118.89    7.80
  -3   5  12  112.79    8.10
  -3  -5  12  108.09    7.90
  -3  -5  12   99.49   10.10
  -3  -5  12  118.39    7.50
  -3  -5  12  110.29    7.80
  -3  -5  12  109.99    7.60
  -3  -5  12  113.19    7.70
  -3  -5  12  117.49    7.90
  -3   5  11  135.59    9.20
  -3   5  11  141.29    9.50
  -3   5  11  139.09    9.50
  -3   5  11  141.99    9.10
  -3   5  11  137.69    9.40
  -3  -5  11  124.69   11.60
  -3  -5  11  148.99    8.80
  -3  -5  11  119.29    9.20
  -3  -5  11  126.39    8.80
  -3  -5  11  135.09    8.60
  -3  -5  11  131.79    9.30
  -3  -5  11  130.59    8.90
  -3   5  10  343.37   16.40
  -3   5  10  365.66   16.70
  -3   5  10  387.16   17.20
  -3   5  10  401.76   17.90
  -3   5  10  383.36   17.60
  -3   5  10  404.76   17.80
  -3  -5  10  386.16   17.80
  -3  -5  10  363.46   20.40
  -3  -5  10  368.76   17.00
  -3  -5  10  366.56   16.50
   3  -5 -10  468.85   33.90
  -3  -5  10  398.46   17.20
  -3  -5  10  386.26   16.50
  -3  -5  10  399.46   16.50
  -3  -5  10  368.36   16.70
   3  -5 -10  437.16   22.40
  -3   5   9   77.29    7.90
  -3   5   9   79.39    8.10
  -3   5   9   97.19    8.30
  -3   5   9   88.49    8.00
  -3   5   9   90.09    7.50
  -3   5   9   98.89    8.50
  -3  -5   9   94.49    8.40
   3  -5  -9   84.29    7.60
  -3  -5   9   74.99    8.30
  -3  -5   9   87.29    7.10
   3  -5  -9   71.19   10.50
  -3  -5   9   96.49    7.40
  -3  -5   9   95.89    7.90
  -3  -5   9   87.19    7.60
  -3  -5   9   79.59    8.50
  -3  -5   9   86.39    9.50
  -3   5   8  330.67   17.30
  -3   5   8  339.07   16.10
  -3   5   8  320.87   15.80
  -3   5   8  330.07   15.10
  -3   5   8  323.57   15.20
  -3   5   8  308.97   15.30
  -3   5   8  319.17   15.30
  -3  -5   8  321.37   15.50
  -3  -5   8  302.17   14.20
  -3  -5   8  330.07   14.40
  -3  -5   8  303.27   17.80
  -3  -5   8  317.57   15.60
   3  -5  -8  337.27   16.80
  -3  -5   8  342.47   15.30
  -3  -5   8  304.27   14.80
  -3  -5   8  322.87   15.00
   3  -5  -8  288.77   19.70
  -3   5   7   20.50    4.60
  -3   5   7   16.70    4.80
  -3   5   7   24.80    5.50
  -3   5   7   18.00    4.20
  -3   5   7   21.80    4.70
  -3   5   7   25.30    5.40
   3  -5  -7   11.70    3.50
  -3  -5   7   22.40    4.20
  -3  -5   7   20.90    4.40
  -3  -5   7   19.20    4.80
  -3  -5   7   11.60    5.00
  -3  -5   7   16.60    4.30
  -3  -5   7   15.60    5.00
  -3  -5   7   23.70    5.30
  -3  -5   7   15.60    4.50
  -3   5   6    4.50    3.70
  -3   5   6    2.90    3.60
  -3   5   6   -0.90    1.80
  -3   5   6   -0.40    3.40
  -3   5   6    1.20    2.40
  -3   5   6   -0.80    3.30
  -3  -5   6    5.80    3.30
  -3  -5   6   -0.70    3.20
  -3  -5   6    3.20    4.30
  -3  -5   6    0.60    2.90
  -3  -5   6    3.50    2.90
   3  -5  -6    1.60    2.10
  -3  -5   6    2.60    3.60
  -3  -5   6    1.50    2.60
  -3   5   5  338.07   18.50
  -3   5   5  332.87   14.30
  -3   5   5  324.17   16.20
   3  -5  -5  337.67   15.20
  -3  -5   5  330.77   13.80
  -3  -5   5  346.17   16.80
  -3   5   4  968.30   32.20
  -3   5   4  956.30   35.00
  -3   5   4  950.40   36.80
  -3  -5   4  974.20   31.80
  -3  -5   4 1035.80   35.40
   3  -5  -4  976.30   33.60
  -3   5   3   51.09    5.00
  -3   5   3   52.99    6.40
  -3   5   3   47.70    5.40
   3  -5  -3   52.09    5.30
  -3  -5   3   42.50    4.90
  -3   5   2  517.55   21.50
   3   5  -2  503.75   19.80
  -3   5   2  491.15   21.00
  -3  -5   2  529.95   19.40
   3  -5  -2  469.95   17.90
  -3  -5   2  497.85   17.90
   3  -5  -2  520.05   20.00
   3   5  -1  368.46   16.60
   3   5  -1  369.26   15.90
  -3   5   1  388.96   17.50
  -3   5   1  391.66   16.90
  -3  -5   1  374.86   15.90
  -3  -5   1  349.47   15.80
   3  -5  -1  363.36   14.40
   3  -5  -1  395.76   16.20
   3   5   0  426.96   17.30
   3   5   0  421.26   18.20
  -3   5   0  425.66   17.30
  -3   5   0  444.06   19.20
   3  -5   0  427.56   17.70
  -3  -5   0  422.36   17.50
   3  -5   0  418.06   15.80
  -3  -5   0  417.46   17.70
  -3   5  -1 3145.19   97.79
   3   5   1 3258.67   97.29
   3   5   1 3211.38   95.39
  -3  -5  -1 3263.27   96.89
   3  -5   1 3301.47   96.29
   3  -5   1 3158.18   93.39
   3  -5   1 3159.38   93.89
  -3  -5  -1 3240.88   96.09
   3   5   2 8083.49  233.38
   3   5   2 7961.20  229.18
   3   5   2 8181.28  231.08
  -3   5  -2 7785.42  233.38
   3  -5   2 8213.18  230.38
  -3  -5  -2 8265.07  232.08
  -3  -5  -2 8214.78  233.48
  -3   5  -3 1300.17   44.20
   3   5   3 1369.56   45.80
   3   5   3 1357.06   43.60
   3   5   3 1324.17   42.00
   3  -5   3 1313.87   42.00
   3  -5   3 1327.47   46.10
  -3  -5  -3 1349.07   46.30
   3  -5   3 1407.16   43.80
  -3  -5  -3 1327.27   44.40
   3   5   4  484.75   20.90
   3   5   4  470.65   19.10
   3   5   4  477.15   17.90
  -3   5  -4  489.75   20.20
  -3  -5  -4  455.35   21.60
  -3  -5  -4  458.45   19.80
   3  -5   4  422.76   17.30
   3  -5   4  489.75   19.90
   3  -5   4  481.15   21.50
   3   5   5  460.55   19.00
   3   5   5  465.55   19.70
   3   5   5  457.55   19.30
  -3   5  -5  469.75   20.80
   3   5   5  496.35   18.80
   3   5   5  483.25   21.50
   3  -5   5  473.25   19.00
   3  -5   5  487.45   22.50
  -3  -5  -5  490.35   23.20
  -3  -5  -5  500.35   21.10
   3  -5   5  542.35   21.60
   3  -5   5  476.85   18.30
   3   5   6  349.57   16.20
   3   5   6  358.66   15.70
   3   5   6  379.66   18.40
   3   5   6  347.67   15.90
   3   5   6  364.16   15.50
   3   5   6  368.06   16.20
   3   5   6  365.56   16.70
  -3   5  -6  394.56   18.50
   3   5   6  341.47   17.50
   3   5   6  336.17   15.50
   3  -5   6  338.77   16.10
  -3  -5  -6  351.66   19.70
   3  -5   6  335.27   15.70
   3  -5   6  346.77   17.10
   3  -5   6  359.26   15.90
   3  -5   6  369.46   15.80
  -3  -5  -6  348.57   17.30
   3  -5   6  350.96   18.80
   3  -5   6  343.57   14.90
   3  -5   6  338.37   15.70
   3  -5   6  366.26   18.00
   3   5   7   30.80    5.70
   3   5   7   18.90    5.60
   3   5   7   30.70    5.80
   3   5   7   28.80    5.20
   3   5   7   27.40    5.50
   3   5   7   32.20    6.00
   3   5   7   34.00    5.60
  -3   5  -7   27.10    6.00
   3   5   7   26.80    4.90
   3   5   7   27.10    5.90
   3  -5   7   29.50    5.00
   3  -5   7   24.10    4.80
  -3  -5  -7   23.60    5.20
   3  -5   7   21.90    5.20
   3  -5   7   31.40    5.40
   3  -5   7   29.70    4.80
  -3  -5  -7   23.50    6.40
   3  -5   7   23.80    4.70
   3  -5   7   23.50    5.20
   3  -5   7   36.40    7.20
   3  -5   7   18.20    5.10
   3   5   8   81.49    7.60
   3   5   8   85.09    9.10
   3   5   8   83.69    7.90
  -3   5  -8   81.89    9.20
   3   5   8   89.49    7.60
   3   5   8   81.79    7.20
   3   5   8   75.09    8.50
   3   5   8   89.89    8.00
   3   5   8   88.19    7.70
   3  -5   8  100.79    9.80
  -3  -5  -8   84.89   11.10
   3  -5   8   85.99    9.80
   3  -5   8   91.79    7.80
   3  -5   8   89.89    7.90
   3  -5   8   86.19    8.00
   3  -5   8   80.09    7.40
   3  -5   8   85.69    8.00
   3  -5   8   81.49    6.90
  -3  -5  -8   78.69    9.00
   3  -5   8   84.89    7.80
   3   5   9  324.97   15.60
   3   5   9  321.27   15.70
   3   5   9  344.77   15.70
   3   5   9  357.86   16.00
   3   5   9  352.06   16.00
  -3   5  -9  341.17   18.90
   3   5   9  326.17   15.80
   3   5   9  329.57   18.30
   3   5   9  358.06   16.40
   3  -5   9  348.47   16.10
   3  -5   9  356.46   16.20
   3  -5   9  335.37   20.00
   3  -5   9  352.86   16.00
  -3  -5  -9  352.36   22.20
   3  -5   9  357.46   16.40
  -3  -5  -9  342.77   18.70
   3  -5   9  331.77   16.20
   3  -5   9  340.47   19.40
   3  -5   9  318.07   14.70
   3   5  10   29.20    4.90
   3   5  10   23.90    4.80
   3   5  10   23.10    4.60
   3   5  10   33.00    5.30
   3   5  10   35.40    5.30
   3   5  10   29.40    5.60
   3  -5  10   24.40    4.80
   3  -5  10   21.30    5.90
   3  -5  10   21.50    4.60
   3  -5  10   26.60    4.90
   3  -5  10   18.70    4.30
   3  -5  10   29.20    5.00
   3  -5  10   34.70    5.70
   3   5  11    8.50    3.30
   3   5  11    7.70    3.20
   3   5  11    3.60    3.90
   3   5  11   10.10    3.20
   3   5  11   11.70    3.40
   3  -5  11    7.00    2.60
   3  -5  11   12.80    3.50
   3  -5  11   10.30    5.40
   3  -5  11    6.60    3.20
   3  -5  11   14.70    3.90
   3  -5  11    6.50    3.10
   3   5  12    9.20    2.80
   3   5  12   10.70    3.00
   3   5  12    4.70    2.70
   3   5  12   10.80    3.00
   3  -5  12   10.80    4.80
   3  -5  12    9.70    2.90
   3  -5  12    7.20    3.10
   3  -5  12    8.20    3.00
   3  -5  12   11.70    3.40
  -3  -5 -12    8.50    2.80
  -3   5 -13   57.49    6.20
   3   5  13   65.09    5.00
   3   5  13   59.59    4.90
   3   5  13   60.09    5.10
   3  -5  13   60.59    5.00
   3  -5  13   67.69    5.30
   3  -5  13   62.69    5.20
   3  -5  13   61.19    5.40
  -3  -5 -13   62.19    5.50
   3   5  14  290.97   11.00
   3   5  14  272.27   10.40
   3  -5  14  292.47   11.00
   3  -5  14  267.97   12.90
   3  -5  14  294.27   11.20
  -3   6  14   -2.10    1.40
  -3   6  14    2.20    1.50
  -3  -6  14   -0.40    1.50
  -3  -6  14   -1.80    1.10
  -3  -6  14    3.30    1.80
  -3   6  13    1.70    2.00
  -3   6  13    1.80    1.60
  -3   6  13    0.80    1.70
  -3   6  13    0.90    1.80
  -3   6  13    1.50    2.30
  -3  -6  13   -0.10    2.30
  -3  -6  13   -0.10    2.00
  -3  -6  13    1.10    2.10
  -3  -6  13    2.20    1.70
  -3   6  12   13.50    3.40
   3   6 -12   19.70    4.30
  -3   6  12   12.40    3.00
  -3   6  12   14.80    3.40
  -3   6  12   18.70    3.60
  -3   6  12   13.50    3.30
  -3  -6  12   16.00    3.60
  -3  -6  12   11.00    2.90
  -3  -6  12   12.10    3.10
  -3  -6  12   12.10    2.90
  -3   6  11   78.09    6.90
  -3   6  11   61.09    6.40
  -3   6  11   76.59    6.80
  -3   6  11   70.79    6.40
  -3   6  11   62.99    6.20
  -3  -6  11   64.89    6.00
  -3  -6  11   72.39    6.90
  -3  -6  11   66.19    6.50
  -3  -6  11   61.69    6.10
  -3   6  10  166.28   10.70
  -3   6  10  162.78   10.10
  -3   6  10  170.98   10.40
  -3   6  10  161.58   10.50
  -3   6  10  187.58   11.00
  -3  -6  10  157.78    9.80
  -3  -6  10  168.38    9.70
  -3  -6  10  152.38   13.30
  -3  -6  10  172.58   10.00
  -3  -6  10  162.58   10.60
  -3  -6  10  167.58   10.40
  -3   6   9  663.13   25.40
  -3   6   9  666.73   26.60
  -3   6   9  671.23   25.40
  -3   6   9  698.83   26.70
  -3   6   9  652.13   25.70
  -3   6   9  689.23   26.50
  -3  -6   9  652.33   24.50
  -3  -6   9  685.43   25.70
  -3  -6   9  710.13   25.20
  -3  -6   9  706.93   26.40
  -3  -6   9  661.83   25.10
  -3  -6   9  694.83   25.60
  -3  -6   9  678.13   30.40
  -3  -6   9  688.43   25.90
  -3   6   8  731.93   26.50
  -3   6   8  698.83   26.50
  -3   6   8  725.93   27.10
  -3   6   8  662.93   26.90
  -3   6   8  682.43   26.30
  -3   6   8  712.43   29.60
  -3   6   8  700.43   27.00
  -3  -6   8  711.23   25.60
  -3  -6   8  708.63   26.40
  -3  -6   8  663.83   30.20
  -3  -6   8  688.53   26.50
  -3  -6   8  674.33   26.00
  -3  -6   8  712.23   25.70
   3  -6  -8  716.93   34.30
  -3  -6   8  689.13   26.00
   3  -6  -8  649.34   27.80
  -3   6   7  174.18   11.10
  -3   6   7  155.78   10.50
  -3   6   7  195.48   13.00
  -3   6   7  183.78   11.20
  -3   6   7  182.28   10.60
  -3   6   7  159.68   10.60
  -3   6   7  179.58   11.20
  -3  -6   7  171.88    9.90
  -3  -6   7  185.48   11.20
  -3  -6   7  163.48   16.30
  -3  -6   7  193.28   10.40
  -3  -6   7  169.78   10.80
  -3  -6   7  173.78   10.30
   3  -6  -7  170.48   11.80
  -3  -6   7  182.28   11.00
   3  -6  -7  163.88   14.50
   3  -6  -7  161.98    9.50
  -3   6   6   43.10    5.40
  -3   6   6   44.50    6.80
  -3   6   6   42.80    6.30
  -3   6   6   39.40    6.50
  -3   6   6   40.80    6.10
  -3   6   6   55.69    6.50
  -3   6   6   43.80    6.30
   3  -6  -6   34.50    5.50
  -3  -6   6   38.90    6.00
  -3  -6   6   32.30    6.60
  -3  -6   6   43.30    6.60
  -3  -6   6   36.10    5.30
  -3  -6   6   46.40    4.90
   3  -6  -6   46.90    5.30
   3  -6  -6   31.90    7.40
  -3  -6   6   42.70    6.70
  -3  -6   6   38.10    5.80
  -3   6   5   12.80    4.30
  -3   6   5   18.90    4.90
  -3   6   5   16.10    4.90
  -3   6   5   19.00    4.70
  -3   6   5   15.80    4.00
  -3  -6   5   13.10    3.80
  -3  -6   5   20.60    4.60
  -3  -6   5    8.30    4.10
  -3  -6   5   14.50    4.10
   3  -6  -5   17.30    3.80
  -3  -6   5   16.10    5.20
   3  -6  -5   11.10    4.80
  -3  -6   5   10.70    2.90
   3  -6  -5    9.00    3.30
  -3   6   4  504.65   23.30
  -3   6   4  525.45   20.70
  -3   6   4  539.05   20.10
  -3   6   4  526.45   20.80
  -3   6   4  523.15   20.90
  -3   6   4  523.75   21.20
   3  -6  -4  525.65   22.40
  -3  -6   4  515.65   20.50
   3  -6  -4  513.75   19.40
  -3  -6   4  539.15   19.70
  -3  -6   4  514.25   20.20
  -3  -6   4  514.95   19.60
  -3  -6   4  504.05   20.60
  -3   6   3  859.81   28.80
   3   6  -3  827.92   31.10
  -3   6   3  809.22   36.90
   3  -6  -3  832.12   28.40
  -3  -6   3  874.31   28.50
   3   6  -2  603.14   25.70
  -3   6   2  555.04   24.60
  -3   6   2  558.94   21.30
   3  -6  -2  565.94   20.70
   3  -6  -2  588.64   23.70
  -3  -6   2  558.74   20.40
  -3  -6   2  574.94   21.90
  -3   6   1    0.60    2.40
  -3   6   1    0.00    3.30
   3   6  -1    2.00    2.50
   3  -6  -1   -0.30    1.90
  -3  -6   1   -4.90    2.40
  -3  -6   1   -4.30    2.00
   3  -6  -1   -1.50    2.50
   3  -6  -1   -2.10    2.40
   3   6   0   74.69    8.40
   3   6   0   86.19    7.10
  -3   6   0   75.39    8.00
  -3  -6   0   90.59    7.80
   3  -6   0   82.39    6.10
   3  -6   0   78.99    7.50
   3  -6   0   80.59    7.00
   3   6   1  486.35   18.40
   3   6   1  522.35   20.70
   3   6   1  530.25   22.80
  -3   6  -1  516.05   23.40
  -3  -6  -1  525.05   21.90
   3  -6   1  507.55   19.00
  -3  -6  -1  479.25   18.20
  -3  -6  -1  524.65   22.20
   3   6   2   85.89    7.20
   3   6   2   92.59    6.40
   3   6   2   80.79    8.20
  -3  -6  -2   93.19    8.40
  -3  -6  -2   82.69   10.30
   3  -6   2   87.49    6.50
   3  -6   2   85.09    6.80
   3   6   3    9.00    3.80
   3   6   3    2.70    3.30
   3   6   3    4.00    3.30
   3   6   3    5.40    2.80
   3   6   3    6.30    3.20
   3  -6   3    6.20    2.90
  -3  -6  -3    8.00    3.90
   3  -6   3    3.20    3.20
  -3  -6  -3    9.40    3.90
   3  -6   3    8.30    3.50
   3  -6   3    5.90    3.30
   3   6   4  292.47   14.00
  -3   6  -4  255.67   14.30
   3   6   4  266.77   15.60
   3   6   4  247.08   12.70
   3   6   4  275.47   13.30
  -3  -6  -4  288.77   17.00
  -3  -6  -4  251.57   14.90
   3  -6   4  285.77   13.60
   3  -6   4  278.57   14.30
   3   6   5 1521.95   47.10
   3   6   5 1468.85   51.69
   3   6   5 1375.76   46.60
   3   6   5 1462.85   47.00
  -3   6  -5 1478.75   48.10
   3   6   5 1466.95   47.50
   3   6   5 1405.26   47.50
   3   6   5 1392.26   47.50
   3   6   5 1500.75   47.70
   3   6   5 1490.55   47.20
   3  -6   5 1354.26   46.30
   3  -6   5 1511.35   47.00
   3  -6   5 1479.75   47.30
   3  -6   5 1459.05   49.99
   3  -6   5 1452.95   47.10
   3  -6   5 1501.65   46.80
  -3  -6  -5 1457.55   50.59
   3  -6   5 1477.45   47.50
   3   6   6  763.02   28.50
   3   6   6  779.92   28.10
   3   6   6  724.03   27.70
   3   6   6  752.42   28.40
   3   6   6  800.82   28.20
  -3   6  -6  746.03   28.80
   3   6   6  735.43   32.00
   3   6   6  792.02   28.50
   3   6   6  783.62   28.20
  -3  -6  -6  790.62   37.80
  -3  -6  -6  782.62   31.70
   3  -6   6  792.42   28.60
   3  -6   6  771.62   28.20
   3  -6   6  774.82   27.60
   3  -6   6  789.12   28.60
   3  -6   6  754.32   28.10
   3  -6   6  799.32   31.50
   3  -6   6  808.32   28.00
   3   6   7  273.27   15.00
   3   6   7  264.07   13.90
   3   6   7  294.97   14.50
   3   6   7  284.97   14.00
   3   6   7  287.97   17.50
  -3   6  -7  294.07   15.10
   3  -6   7  303.97   13.90
   3  -6   7  283.67   14.60
   3  -6   7  312.97   17.40
   3  -6   7  277.37   14.10
   3  -6   7  311.27   14.90
  -3  -6  -7  281.17   19.30
   3  -6   7  275.47   15.00
  -3  -6  -7  289.67   17.20
   3   6   8  173.18   10.80
   3   6   8  168.38   10.30
   3   6   8  150.78   13.00
   3   6   8  162.08   10.10
   3   6   8  155.28   10.00
   3   6   8  152.38   10.30
   3   6   8  160.18   11.00
  -3   6  -8  155.38   11.00
   3   6   8  169.38   10.10
   3  -6   8  147.19   10.10
   3  -6   8  156.98    9.50
   3  -6   8  159.38   10.50
   3  -6   8  163.98   10.70
  -3  -6  -8  160.18   15.30
   3  -6   8  174.38   10.50
  -3  -6  -8  137.39   12.60
   3  -6   8  158.48    9.70
   3  -6   8  156.78   12.50
   3   6   9  160.38    9.80
   3   6   9  148.29    9.70
   3   6   9  170.98   10.20
   3   6   9  147.69    9.90
  -3   6  -9  163.38   10.70
   3   6   9  128.39    9.60
   3   6   9  157.68    9.80
   3  -6   9  123.29   11.60
   3  -6   9  154.48    9.40
   3  -6   9  145.69    9.10
   3  -6   9  144.59    9.90
   3  -6   9  153.78    9.90
   3  -6   9  163.78   10.40
   3  -6   9  158.48   10.10
   3   6  10   15.60    3.50
   3   6  10    9.90    3.30
  -3   6 -10   12.20    4.50
   3   6  10   11.80    3.50
   3   6  10   13.90    3.80
   3   6  10   15.70    3.70
   3  -6  10   17.50    5.40
   3  -6  10   12.60    3.70
   3  -6  10   15.60    3.80
   3  -6  10    9.70    3.60
   3  -6  10   10.50    3.20
   3  -6  10   11.30    3.50
  -3  -6 -10   13.00    3.80
   3  -6  10   13.30    3.80
   3   6  11   19.30    3.80
   3   6  11   17.30    3.60
   3   6  11   15.40    3.40
   3   6  11   12.60    3.20
  -3   6 -11   16.80    4.60
   3  -6  11   21.90    4.10
  -3  -6 -11   21.10    4.30
   3  -6  11   12.50    3.10
   3  -6  11   15.90    3.70
   3  -6  11   15.10    3.80
   3  -6  11   14.40    4.00
   3  -6  11   28.40    7.10
   3   6  12   62.29    7.20
  -3   6 -12   52.59    7.80
   3   6  12   59.29    5.10
   3   6  12   68.79    5.30
   3   6  12   53.99    4.80
   3  -6  12   60.09    6.30
  -3  -6 -12   61.19    5.30
   3  -6  12   52.99    6.90
   3  -6  12   58.99    5.80
   3   6  13   88.39    5.50
   3   6  13   85.49    5.10
   3  -6  13   92.19    5.50
  -3  -6 -13   74.79    5.20
   3  -6  13   80.79    5.50
   3  -6  13   74.89    6.90
   3  -6  13   88.79    7.30
  -3   7  13   23.10    3.40
  -3   7  13   24.20    3.00
  -3   7  13   26.90    3.20
  -3   7  13   20.90    3.50
  -3  -7  13   25.20    3.50
  -3  -7  13   25.90    3.10
  -3  -7  13   15.50    3.10
  -3  -7  13   17.30    2.40
  -3   7  12   24.40    3.70
  -3   7  12   22.60    3.60
  -3   7  12   13.60    2.70
  -3   7  12   20.00    3.40
  -3   7  12   22.60    3.60
  -3  -7  12   18.10    3.50
  -3  -7  12   21.30    3.50
  -3  -7  12   18.20    3.40
  -3  -7  12   15.70    3.10
  -3  -7  12   17.90    3.00
   3   7 -11  212.48   10.20
  -3   7  11  201.58   10.60
  -3   7  11  215.48   10.90
  -3   7  11  198.68   10.40
  -3   7  11  192.68   10.50
  -3   7  11  217.08   10.30
  -3  -7  11  208.18   10.30
  -3  -7  11  200.88   10.50
  -3  -7  11  196.68    9.80
  -3  -7  11  215.28   11.20
  -3  -7  11  196.08   10.20
   3   7 -10   52.49    6.70
  -3   7  10   44.90    5.70
  -3   7  10   47.80    5.80
  -3   7  10   36.20    5.40
  -3   7  10   44.60    5.40
   3   7 -10   34.20    7.30
  -3   7  10   51.09    5.90
  -3  -7  10   51.39    5.20
  -3  -7  10   45.00    6.60
  -3  -7  10   39.10    7.20
  -3  -7  10   47.00    5.40
  -3  -7  10   50.79    6.10
  -3  -7  10   55.39    6.00
  -3   7   9  333.27   15.90
  -3   7   9  336.07   16.00
  -3   7   9  333.27   15.60
  -3   7   9  323.77   16.60
   3   7  -9  293.67   17.60
  -3   7   9  358.16   15.80
  -3   7   9  333.47   15.90
  -3  -7   9  350.96   16.10
  -3  -7   9  342.47   20.00
  -3  -7   9  343.07   15.30
  -3  -7   9  346.17   15.20
  -3  -7   9  341.17   15.60
  -3  -7   9  313.97   14.60
   3   7  -8  742.03   27.20
  -3   7   8  770.62   28.70
  -3   7   8  711.73   32.00
  -3   7   8  743.33   28.30
  -3   7   8  737.63   27.60
  -3   7   8  782.92   28.00
  -3   7   8  766.02   28.90
  -3   7   8  748.13   28.00
  -3  -7   8  742.73   27.30
  -3  -7   8  756.82   27.50
  -3  -7   8  747.13   28.00
  -3  -7   8  770.72   28.60
   3  -7  -8  692.13   35.40
   3  -7  -8  729.23   31.00
  -3  -7   8  755.72   27.20
  -3  -7   8  775.62   27.70
  -3   7   7  398.76   17.90
   3   7  -7  388.06   17.00
  -3   7   7  376.76   21.10
  -3   7   7  391.26   17.50
  -3   7   7  400.66   17.60
  -3   7   7  381.16   18.10
  -3   7   7  411.16   18.10
  -3   7   7  384.96   18.20
   3  -7  -7  402.76   20.50
  -3  -7   7  383.16   16.90
   3  -7  -7  370.66   23.50
  -3  -7   7  388.06   17.30
  -3  -7   7  387.26   17.00
  -3  -7   7  396.86   18.00
   3  -7  -7  341.07   17.30
  -3  -7   7  410.36   17.90
  -3  -7   7  386.46   16.70
  -3   7   6  131.99   11.60
  -3   7   6  128.19    8.60
   3   7  -6  105.29   10.00
  -3   7   6  110.29   10.70
   3   7  -6  125.39    9.40
  -3  -7   6  139.09   14.60
   3  -7  -6  122.49    8.10
   3  -7  -6  127.69   11.00
  -3  -7   6  126.19   14.50
   3  -7  -6  127.89   13.30
  -3  -7   6  106.39    8.30
  -3  -7   6  113.79    8.10
  -3   7   5   47.00    7.40
  -3   7   5   38.70    6.40
  -3   7   5   36.30    6.10
  -3   7   5   28.80    4.70
   3   7  -5   41.10    6.30
  -3   7   5   45.70    6.50
  -3   7   5   39.50    6.40
  -3   7   5   42.00    6.40
   3   7  -5   35.40    6.60
   3  -7  -5   30.00    5.50
  -3  -7   5   34.30    4.70
  -3  -7   5   41.90    6.70
   3  -7  -5   31.40    4.90
  -3  -7   5   46.20    6.60
  -3  -7   5   38.10    6.80
  -3  -7   5   34.90    5.30
  -3  -7   5   26.30    5.10
  -3  -7   5   28.70    5.00
   3  -7  -5   35.20    8.40
  -3   7   4   39.40    5.20
  -3   7   4   47.90    6.60
  -3   7   4   38.50    6.60
  -3   7   4   45.20    6.70
   3   7  -4   43.20    6.60
  -3   7   4   44.80    6.60
  -3   7   4   50.99    6.90
   3   7  -4   47.30    6.70
  -3  -7   4   39.20    5.30
   3  -7  -4   50.19   10.10
  -3  -7   4   48.10    6.30
   3  -7  -4   39.70    5.80
   3  -7  -4   41.60    5.20
  -3  -7   4   50.09    6.50
  -3  -7   4   40.00    6.40
  -3  -7   4   44.10    6.70
   3  -7  -4   54.99    8.90
  -3  -7   4   44.10    5.10
  -3  -7   4   45.40    6.70
   3   7  -3   92.89    8.60
  -3   7   3   77.59    9.30
   3   7  -3   94.89    8.90
  -3   7   3  106.19    8.60
  -3   7   3  104.59    8.70
  -3   7   3   90.49   12.70
  -3   7   3   88.09    8.20
  -3   7   3   92.09    8.60
  -3   7   3   91.29   11.20
  -3  -7   3  106.39    8.30
  -3  -7   3  106.19    8.40
  -3  -7   3  101.09    9.70
  -3  -7   3   99.79    9.20
   3  -7  -3   85.09    9.20
   3  -7  -3   90.69    7.00
  -3  -7   3   99.79    8.90
  -3  -7   3   94.69    7.50
  -3  -7   3  113.69    7.30
   3  -7  -3  109.19   10.90
   3   7  -2  137.59   10.00
  -3   7   2  121.19    9.10
  -3   7   2   98.69    8.70
   3   7  -2  116.09    9.50
  -3   7   2   94.29    8.60
  -3   7   2  119.69    7.90
  -3   7   2  113.49   10.90
  -3  -7   2  126.89    9.00
   3  -7  -2  120.89   10.70
  -3  -7   2  130.99    8.80
   3  -7  -2  111.39   10.60
   3  -7  -2  138.39    8.30
  -3  -7   2  119.79    7.60
   3  -7  -2  114.29    9.60
   3   7  -1   97.49    8.60
  -3   7   1  116.89    8.90
  -3   7   1  116.99   11.70
  -3   7   1  117.29    9.70
   3   7  -1   91.29    8.60
   3   7  -1  116.79    8.40
  -3   7   1   85.69    8.80
  -3   7   1  111.29    8.70
  -3   7   1   98.99    7.60
  -3  -7   1   97.09    9.00
  -3  -7   1  102.19    9.60
   3  -7  -1   97.09   10.10
   3  -7  -1   80.39    9.10
  -3  -7   1   96.89    8.00
   3  -7  -1  109.99    9.70
  -3  -7   1   92.59    7.70
   3  -7  -1  105.29    7.20
  -3  -7   1  104.99    7.20
   3   7   0  253.67   12.80
   3   7   0  235.68   12.40
   3   7   0  252.77   13.40
  -3   7   0  252.17   13.00
  -3   7   0  232.78   16.80
  -3  -7   0  246.58   14.20
  -3  -7   0  232.58   12.20
   3  -7   0  235.08   14.40
  -3  -7   0  248.48   12.50
  -3  -7   0  239.88   11.30
  -3  -7   0  236.68   11.10
   3  -7   0  242.58   11.90
  -3  -7   0  218.38   13.40
   3   7   1  126.79   10.10
   3   7   1  150.38    9.70
   3   7   1  115.09   10.00
  -3   7  -1  153.88   10.10
   3   7   1  154.88   10.20
   3  -7   1  144.59    8.80
   3  -7   1  138.79    9.00
  -3  -7  -1  137.19    8.10
   3  -7   1  136.09   10.50
  -3  -7  -1  145.79    9.20
   3  -7   1  131.89    9.40
  -3  -7  -1  147.09   11.40
   3   7   2   19.10    7.00
   3   7   2   19.00    5.70
   3   7   2    9.40    3.40
   3   7   2   15.10    4.40
  -3   7  -2   13.10    5.00
   3   7   2   11.60    4.50
  -3   7  -2    9.80    4.50
   3   7   2   12.90    4.00
   3  -7   2   16.20    5.40
  -3  -7  -2    9.30    5.40
   3  -7   2    6.40    3.50
  -3  -7  -2   10.10    4.10
   3  -7   2   13.00    3.60
  -3  -7  -2    8.20    4.10
   3  -7   2   12.20    3.70
  -3  -7  -2   17.40    5.90
  -3   7  -3  103.89    9.70
   3   7   3  123.29    8.80
   3   7   3  109.69    8.40
   3   7   3  108.99    7.60
   3   7   3  122.39    9.30
   3   7   3  115.09    8.60
   3   7   3  108.29   11.80
   3  -7   3  108.69    9.30
   3  -7   3  119.19    7.90
  -3  -7  -3  103.79   10.80
   3  -7   3   99.59    8.70
  -3  -7  -3  103.39   13.00
   3  -7   3   88.29    7.60
  -3  -7  -3  102.09    8.30
   3  -7   3  105.59    8.80
   3   7   4    1.50    2.40
   3   7   4   -2.50    3.30
   3   7   4    2.10    5.10
   3   7   4   -3.90    3.10
   3   7   4    0.30    3.20
  -3   7  -4    2.20    4.30
   3   7   4    2.90    3.50
   3   7   4    1.00    3.20
   3  -7   4    4.20    3.70
   3  -7   4    2.40    2.80
  -3  -7  -4    0.40    3.70
  -3  -7  -4    2.00    4.50
   3  -7   4    7.90    4.30
   3  -7   4    8.90    4.60
   3  -7   4    5.60    3.20
   3  -7   4    5.50    4.00
   3   7   5    6.80    3.30
   3   7   5    8.80    3.90
   3   7   5    7.00    3.70
   3   7   5    9.80    3.90
   3   7   5    7.10    3.20
   3   7   5   14.20    4.10
   3   7   5   11.80    4.90
  -3   7  -5   -1.10    4.70
   3   7   5   -1.80    4.30
   3  -7   5    6.60    3.20
  -3  -7  -5    9.80    5.60
   3  -7   5   11.20    4.30
   3  -7   5    7.80    4.00
   3  -7   5    7.50    5.00
   3  -7   5    6.50    5.20
   3  -7   5   10.60    4.00
   3  -7   5    8.80    4.40
   3  -7   5    6.60    3.40
  -3  -7  -5   13.10    5.70
  -3  -7  -5    2.50    4.00
   3   7   6  369.26   16.40
   3   7   6  364.46   21.40
   3   7   6  381.86   17.40
   3   7   6  383.96   17.20
   3   7   6  374.66   16.70
   3   7   6  387.16   16.80
   3   7   6  375.16   16.70
  -3   7  -6  354.16   17.20
   3  -7   6  375.06   16.50
   3  -7   6  355.46   16.80
   3  -7   6  380.16   19.30
   3  -7   6  365.76   16.80
  -3  -7  -6  405.06   23.30
  -3  -7  -6  331.17   20.30
   3  -7   6  358.16   16.30
   3  -7   6  355.36   16.20
  -3  -7  -6  362.86   20.90
   3  -7   6  376.76   17.30
   3   7   7  594.84   23.70
   3   7   7  632.24   24.00
   3   7   7  627.84   24.50
   3   7   7  654.43   24.20
  -3   7  -7  622.14   24.60
   3   7   7  603.74   23.90
  -3  -7  -7  617.34   35.10
   3  -7   7  652.43   24.50
  -3  -7  -7  574.14   40.20
   3  -7   7  619.74   23.70
   3  -7   7  654.53   24.80
   3  -7   7  626.34   23.60
   3  -7   7  593.94   23.90
   3  -7   7  543.15   27.60
   3  -7   7  649.43   23.60
   3   7   8  134.19    9.10
  -3   7  -8  123.39    9.80
   3   7   8  126.29    8.90
   3   7   8  146.49    9.30
   3   7   8  152.08    9.70
   3   7   8  131.49    9.10
   3  -7   8  127.99    8.60
   3  -7   8  140.09    9.10
   3  -7   8  130.09    8.60
   3  -7   8  142.59    9.60
   3  -7   8  133.59    9.40
   3  -7   8  130.39   11.60
   3  -7   8  139.39    9.50
  -3   7  -9   17.10    4.60
   3   7   9   16.80    3.90
   3   7   9   20.90    4.40
   3   7   9   14.60    3.50
   3   7   9   19.00    4.00
   3   7   9   16.50    3.70
   3  -7   9   16.60    3.90
   3  -7   9   12.80    3.50
   3  -7   9   19.20    4.40
   3  -7   9    7.70    5.90
   3  -7   9   19.10    3.90
   3  -7   9   19.20    4.60
   3   7  10   28.90    4.40
   3   7  10   39.20    5.00
   3   7  10   40.00    5.00
   3   7  10   43.10    4.90
   3  -7  10   28.90    4.70
   3  -7  10   30.10    5.90
   3  -7  10   29.40    4.80
   3  -7  10   46.80    5.50
   3  -7  10   33.50    4.40
   3  -7  10   30.00    4.50
  -3  -7 -10   32.70    5.00
   3   7  11    7.30    2.30
   3   7  11   12.70    3.10
   3   7  11   12.90    2.80
  -3  -7 -11    7.00    3.20
   3  -7  11   11.50    3.00
  -3  -7 -11    3.80    2.90
   3  -7  11    7.50    3.10
   3   7  12    2.30    1.70
   3   7  12    0.30    1.50
   3   7  12    1.20    1.80
   3   7  12    1.80    1.40
  -3  -7 -12    2.30    2.00
   3  -7  12    3.10    1.90
   3  -7  12    1.70    1.50
   3  -7  12    4.00    2.10
  -3   8  12   31.10    3.40
  -3   8  12   41.00    3.60
  -3   8  12   30.80    3.30
  -3   8  12   26.80    3.00
  -3  -8  12   27.10    3.30
  -3  -8  12   38.80    4.60
  -3  -8  12   23.20    3.30
  -3   8  11   35.70    4.20
  -3   8  11   43.40    4.30
  -3   8  11   41.90    4.50
  -3   8  11   41.20    4.20
  -3  -8  11   32.40    4.40
  -3  -8  11   33.50    4.10
  -3  -8  11   33.50    3.80
  -3  -8  11   32.90    3.80
  -3  -8  11   40.20    4.40
  -3   8  10  383.66   15.90
   3   8 -10  394.86   14.70
  -3   8  10  385.16   16.00
  -3   8  10  368.46   15.50
  -3   8  10  374.76   15.80
  -3   8  10  396.36   15.50
  -3  -8  10  366.46   15.90
  -3  -8  10  356.06   14.40
  -3  -8  10  401.86   15.20
  -3  -8  10  380.96   15.80
   3  -8 -10  377.06   14.80
  -3  -8  10  374.56   15.30
  -3  -8  10  379.46   15.30
   3   8  -9  176.88   13.30
   3   8  -9  164.98    9.70
  -3   8   9  166.68   10.00
  -3   8   9  183.18   10.50
  -3   8   9  176.98   10.00
  -3   8   9  177.68   10.20
  -3   8   9  168.38    9.80
  -3  -8   9  180.28    9.90
  -3  -8   9  176.88    9.80
  -3  -8   9  170.68    9.40
  -3  -8   9  166.18   10.00
   3  -8  -9  167.28    9.60
  -3  -8   9  160.18    9.10
  -3  -8   9  179.88   10.60
   3   8  -8  130.89    9.30
  -3   8   8  130.69    9.00
  -3   8   8  161.58    9.70
  -3   8   8  172.78   10.60
  -3   8   8  151.08    9.90
  -3   8   8  138.59    9.60
  -3  -8   8  158.28    9.10
  -3  -8   8  155.38    9.10
  -3  -8   8  146.49    9.50
  -3  -8   8  145.89    9.90
  -3  -8   8  150.38    9.70
  -3  -8   8  146.29    9.10
   3   8  -7    7.40    4.30
  -3   8   7    5.50    3.40
   3   8  -7    4.50    4.40
  -3   8   7    3.90    3.00
  -3   8   7    8.80    3.60
  -3   8   7    7.30    3.10
  -3   8   7    6.40    2.90
  -3  -8   7    5.00    2.60
  -3  -8   7    3.50    2.30
  -3  -8   7   10.00    3.10
  -3  -8   7    7.50    3.30
  -3  -8   7   15.20    4.30
  -3  -8   7    7.20    3.80
  -3   8   6   98.49   11.90
   3   8  -6   81.89    9.60
  -3   8   6   95.09    8.50
  -3   8   6   97.39    8.10
  -3   8   6   90.69    8.20
  -3   8   6   96.29    8.40
  -3   8   6  103.89    8.70
   3   8  -6  105.09    8.50
  -3   8   6  105.59    7.80
  -3  -8   6   88.49    7.20
  -3  -8   6   90.59    7.30
  -3  -8   6  109.49    8.60
  -3  -8   6  118.09    8.80
   3  -8  -6   86.39   14.20
  -3  -8   6   95.49    7.70
   3  -8  -6   96.59    7.60
  -3  -8   6   99.49    8.90
   3  -8  -6   91.69   12.00
  -3   8   5    7.10    3.40
  -3   8   5   11.60    4.30
  -3   8   5    8.60    6.20
  -3   8   5   10.10    3.90
  -3   8   5   14.80    4.50
   3   8  -5    9.00    4.40
   3   8  -5    8.10    4.70
  -3   8   5   12.30    4.00
  -3   8   5    4.40    2.90
   3  -8  -5   15.10    6.60
  -3  -8   5    8.30    4.20
  -3  -8   5    8.00    3.50
   3  -8  -5    0.40    4.40
  -3  -8   5   10.50    3.90
  -3  -8   5    9.30    3.10
  -3  -8   5    0.70    3.30
  -3  -8   5   -2.40    3.20
   3  -8  -5   15.10    7.60
  -3   8   4  628.84   32.10
  -3   8   4  685.43   26.10
  -3   8   4  691.23   26.50
  -3   8   4  695.53   26.60
  -3   8   4  685.73   25.90
  -3   8   4  677.83   25.10
  -3   8   4  682.33   26.60
   3   8  -4  652.03   25.20
   3   8  -4  649.43   28.60
  -3  -8   4  799.32   31.50
  -3  -8   4  686.63   24.90
  -3  -8   4  627.14   25.20
  -3  -8   4  690.03   26.30
  -3  -8   4  724.53   26.20
   3  -8  -4  679.13   31.90
   3  -8  -4  625.14   30.20
   3  -8  -4  680.53   25.00
  -3  -8   4  673.03   25.10
  -3   8   3   42.90    8.30
  -3   8   3   47.50    5.60
  -3   8   3   39.90    6.20
   3   8  -3   44.20    6.60
   3   8  -3   32.50    6.80
  -3   8   3   44.40    9.50
  -3  -8   3   48.80    7.40
   3  -8  -3   39.30    5.20
  -3  -8   3   32.50    4.70
  -3  -8   3   41.40    6.00
   3  -8  -3   36.20    8.60
  -3  -8   3   51.99    6.90
   3  -8  -3   37.40    6.00
  -3  -8   3   37.20    5.90
   3  -8  -3   32.10    8.60
  -3   8   2  164.58   10.90
  -3   8   2  171.18   15.80
  -3   8   2  173.68   10.90
   3   8  -2  150.28   11.60
  -3   8   2  162.28    9.50
   3   8  -2  147.89   10.50
  -3   8   2  163.58   11.30
   3   8  -2  157.38   10.20
  -3   8   2  152.68   10.60
  -3   8   2  162.38   10.70
  -3  -8   2  154.68    9.60
  -3  -8   2  151.68   11.10
  -3  -8   2  150.98    9.10
   3  -8  -2  171.88    9.80
   3  -8  -2  154.18    9.90
  -3  -8   2  176.88   10.60
  -3  -8   2  163.98   10.50
   3  -8  -2  151.88   13.60
  -3   8   1   57.99    7.60
   3   8  -1   44.40    6.60
   3   8  -1   36.00    5.80
   3   8  -1   39.20    7.10
  -3   8   1   54.99    7.80
  -3   8   1   43.40    6.40
  -3   8   1   44.20    7.00
  -3  -8   1   34.20    5.70
   3  -8  -1   37.20    5.90
  -3  -8   1   50.49    5.30
  -3  -8   1   48.40    6.70
  -3  -8   1   51.59    6.30
   3  -8  -1   35.30    5.10
  -3  -8   1   46.50    7.90
   3   8   0   10.50    5.40
  -3   8   0   28.70    5.90
   3   8   0   18.30    4.60
  -3   8   0   23.10    5.50
  -3   8   0   22.50    5.00
   3   8   0   23.10    4.90
  -3   8   0   20.40    4.90
  -3  -8   0   22.80    4.90
  -3  -8   0   23.00    5.10
  -3  -8   0   22.60    5.20
  -3  -8   0   20.00    4.30
   3  -8   0   21.80    4.60
   3  -8   0   20.90    4.60
   3  -8   0   19.80    4.50
   3   8   1   -1.20    3.30
  -3   8  -1   -5.00    4.10
  -3   8  -1    4.20    3.80
   3   8   1    2.00    3.10
  -3   8  -1   -0.50    3.60
   3   8   1   10.00    4.40
   3   8   1   -5.30    4.40
   3  -8   1   -2.40    2.40
  -3  -8  -1   -4.50    3.20
   3  -8   1    4.80    3.20
  -3  -8  -1    1.70    3.00
   3  -8   1   -0.20    2.60
  -3  -8  -1   -3.50    3.10
  -3  -8  -1   -5.90    5.00
  -3  -8  -1    5.80    3.70
   3   8   2   92.99    9.70
  -3   8  -2  126.39   10.10
   3   8   2  122.49    9.10
   3   8   2   93.79   11.10
   3   8   2  111.69    8.80
  -3  -8  -2  131.39    8.90
   3  -8   2  116.29    8.30
  -3  -8  -2  121.79   12.50
   3  -8   2  114.39    9.20
  -3   8  -3  315.27   17.70
   3   8   3  318.57   15.50
   3   8   3  312.87   15.20
   3   8   3  337.07   15.50
  -3   8  -3  320.07   15.90
   3   8   3  321.47   14.80
   3  -8   3  335.37   15.20
   3  -8   3  308.37   15.10
   3  -8   3  360.16   15.50
  -3  -8  -3  285.27   19.40
  -3  -8  -3  320.57   16.40
   3   8   4  682.53   24.80
   3   8   4  632.64   24.50
  -3   8  -4  654.33   25.40
   3   8   4  641.94   24.50
  -3   8  -4  622.54   25.20
   3   8   4  617.54   23.90
  -3  -8  -4  626.64   24.00
   3  -8   4  651.93   24.30
  -3  -8  -4  634.34   30.80
   3  -8   4  638.14   24.50
   3  -8   4  612.34   24.10
   3  -8   4  653.93   24.70
   3   8   5  181.58   10.80
   3   8   5  193.28   11.10
   3   8   5  180.88   10.90
  -3   8  -5  179.88   11.80
  -3   8  -5  195.78   11.70
   3   8   5  189.68   11.00
   3   8   5  181.58   10.50
   3  -8   5  170.38   10.60
  -3  -8  -5  155.58   10.50
   3  -8   5  196.98   11.40
   3  -8   5  179.48   10.50
   3  -8   5  115.59   16.60
   3  -8   5  173.78   10.80
  -3  -8  -5  156.58   16.10
   3  -8   5  190.98   10.90
  -3   8  -6 1337.77   44.60
   3   8   6 1380.96   44.40
   3   8   6 1345.97   44.50
   3   8   6 1341.37   44.60
   3   8   6 1370.66   44.30
   3   8   6 1380.16   45.00
   3  -8   6 1321.47   43.10
   3  -8   6 1444.46   45.00
   3  -8   6 1325.27   43.40
   3  -8   6 1357.76   44.00
  -3  -8  -6 1252.47   42.90
   3  -8   6 1382.36   44.70
   3   8   7    1.80    4.40
   3   8   7    1.30    3.80
   3   8   7    1.50    3.30
   3   8   7   -0.70    2.30
  -3   8  -7    5.30    4.10
   3  -8   7   -2.60   11.20
   3  -8   7    6.20    4.00
   3  -8   7   10.20    3.20
   3  -8   7    4.90    2.90
   3  -8   7   -0.30    5.00
  -3   8  -8    4.50    4.30
   3   8   8    4.30    2.60
   3   8   8    6.40    2.90
   3   8   8    3.50    2.30
   3   8   8    4.50    2.80
   3  -8   8    6.50    3.00
   3  -8   8    8.40    3.60
   3  -8   8    8.00    2.80
  -3  -8  -8    7.40    3.30
   3  -8   8    5.00   11.20
   3  -8   8    5.60    3.00
   3  -8   8    9.80    3.40
   3   8   9   38.90    4.80
   3   8   9   36.60    4.60
   3   8   9   34.90    4.70
  -3   8  -9   22.10    4.90
   3   8   9   37.30    4.70
   3  -8   9   33.00    4.80
   3  -8   9   26.30    4.30
   3  -8   9   33.80    4.40
   3  -8   9   28.60    4.10
  -3  -8  -9   28.40    4.60
   3  -8   9   51.09    7.20
   3   8  10   48.40    4.60
  -3   8 -10   48.40    6.60
   3   8  10   47.60    4.40
   3  -8  10   46.40    4.80
  -3  -8 -10   47.70    4.90
   3  -8  10   51.59    5.10
   3  -8  10   44.50    4.80
   3  -8  10   50.99    4.40
  -3  -8 -10   45.40    4.70
   3  -8  10   47.40    4.50
   3   8  11   23.20    3.00
   3   8  11   25.30    3.90
   3   8  11   27.40    3.10
   3   8  11   21.90    3.10
  -3   8 -11   22.40    3.60
   3  -8  11   30.30    3.70
  -3  -8 -11   22.80    3.50
   3  -8  11   22.00    3.10
   3  -8  11   26.90    3.90
  -3   9  11   62.09    5.80
   3   9 -11   73.19    4.60
  -3   9  11   67.59    4.80
  -3   9  11   79.49    4.80
  -3  -9  11   77.09    4.30
  -3  -9  11   73.69    4.30
  -3  -9  11   76.79    4.80
  -3   9  10  191.48    9.30
  -3   9  10  198.08    9.30
  -3   9  10  212.88    9.70
  -3   9  10  204.28    9.10
  -3   9  10  203.08    9.30
  -3  -9  10  194.58    8.60
  -3  -9  10  191.58    9.00
  -3  -9  10  220.88    9.00
  -3  -9  10  211.48    9.60
   3   9  -9   54.59    8.10
  -3   9   9   77.29    5.80
  -3   9   9   66.09    5.60
  -3   9   9   67.19    5.40
  -3   9   9   65.49    6.70
  -3   9   9   59.19    7.40
  -3  -9   9   57.49    5.10
  -3  -9   9   68.39    5.80
  -3  -9   9   74.59    5.40
  -3  -9   9   68.99    6.10
   3  -9  -9   69.89    5.50
  -3  -9   9   67.39    5.10
   3   9  -8    1.60    3.20
  -3   9   8    4.10    2.60
  -3   9   8    4.70    2.40
  -3   9   8    6.60    2.80
  -3   9   8    2.60    2.10
  -3   9   8    6.20    2.90
  -3  -9   8    6.10    2.70
  -3  -9   8    4.30    3.00
  -3  -9   8    3.80    2.30
   3  -9  -8    5.20    2.40
  -3  -9   8    4.10    2.00
  -3   9   7    4.10    2.60
  -3   9   7    9.10    3.10
  -3   9   7    4.20    2.70
   3   9  -7    5.10    3.00
  -3   9   7    5.40    2.90
   3   9  -7    5.30    6.40
  -3   9   7    4.50    2.80
  -3  -9   7    2.60    2.90
   3  -9  -7    6.50    2.70
  -3  -9   7    3.80    2.50
  -3  -9   7    3.20    2.90
  -3  -9   7    4.60    2.90
  -3  -9   7    2.30    2.40
   3   9  -6    7.70    3.40
  -3   9   6   10.60    3.60
  -3   9   6    9.80    3.50
   3   9  -6    2.20    5.80
  -3   9   6    9.20    3.40
  -3   9   6    7.80    3.10
  -3   9   6    9.60    3.70
  -3  -9   6    8.40    3.50
   3  -9  -6    6.70    3.20
  -3  -9   6    4.10    2.40
  -3  -9   6    5.20    2.40
  -3  -9   6    8.20    3.90
  -3  -9   6    6.70    3.50
  -3   9   5   73.99    7.50
  -3   9   5   85.09    7.90
  -3   9   5   70.49    6.80
  -3   9   5   77.59    7.50
   3   9  -5   54.89    9.40
  -3  -9   5   85.89    6.60
   3  -9  -5   92.89    7.50
  -3  -9   5   78.29    6.60
   3  -9  -5   75.39    7.30
  -3  -9   5   69.69    7.00
  -3  -9   5   77.69    7.50
  -3   9   4   79.39    7.50
  -3   9   4   77.59    7.10
  -3   9   4   74.39    7.40
   3   9  -4   63.89    7.00
  -3   9   4   85.39    7.50
   3   9  -4   65.39    6.90
   3   9  -4   51.09    9.40
  -3   9   4   64.59    6.90
  -3  -9   4   61.89    6.10
  -3  -9   4   70.79   10.00
  -3  -9   4   72.99    7.60
   3  -9  -4   46.70    6.60
  -3  -9   4   77.49    7.50
   3  -9  -4   72.59    7.40
  -3  -9   4   63.39    6.00
   3  -9  -4   72.69    6.50
   3   9  -3  318.77   14.70
  -3   9   3  336.87   15.90
  -3   9   3  290.97   14.40
  -3   9   3  328.67   15.60
   3   9  -3  315.77   15.40
  -3   9   3  318.77   14.20
  -3   9   3  321.37   15.20
  -3  -9   3  299.67   15.20
  -3  -9   3  306.47   14.00
   3  -9  -3  315.97   15.50
  -3  -9   3  314.07   14.70
   3  -9  -3  304.77   14.00
  -3  -9   3  325.67   15.40
  -3  -9   3  336.77   14.60
   3  -9  -3  304.27   14.20
  -3   9   2  262.07   13.80
  -3   9   2  277.67   14.10
  -3   9   2  249.08   13.80
   3   9  -2  269.17   13.70
  -3   9   2  266.97   13.20
   3   9  -2  246.18   13.10
  -3  -9   2  265.57   12.40
   3  -9  -2  263.57   12.60
   3  -9  -2  265.17   12.90
  -3  -9   2  254.87   13.30
  -3  -9   2  264.07   13.60
   3  -9  -2  270.27   14.00
  -3  -9   2  255.67   12.50
   3   9  -1   -3.40    2.90
   3   9  -1    6.60    4.30
   3   9  -1    4.00    3.40
  -3   9   1    2.40    3.60
  -3   9   1    1.40    3.60
  -3   9   1    5.90    4.60
  -3   9   1   -1.70    3.10
   3  -9  -1    0.20    2.80
  -3  -9   1    1.20    2.40
  -3  -9   1    2.90    3.00
  -3  -9   1    1.40    3.40
   3  -9  -1    3.20    3.10
  -3  -9   1    2.80    3.30
   3  -9  -1    0.10    2.60
   3   9   0   13.90    4.20
   3   9   0   18.10    4.80
   3   9   0   14.90    5.10
  -3   9   0   15.30    4.70
  -3   9   0   17.70    5.20
  -3   9   0   12.20    4.10
  -3  -9   0   11.30    3.90
   3  -9   0   17.80    3.80
  -3  -9   0   23.50    4.80
  -3  -9   0   16.20    3.80
   3  -9   0   16.50    4.20
   3  -9   0   12.00    3.70
  -3  -9   0   22.70    4.70
  -3   9  -1   39.20    6.70
   3   9   1   27.50    5.70
  -3   9  -1   25.30    5.40
  -3   9  -1   31.00    5.70
   3   9   1   39.10    5.70
   3   9   1   43.60    5.90
   3  -9   1   32.80    5.10
   3  -9   1   33.60    5.90
  -3  -9  -1   34.40    5.20
  -3  -9  -1   33.60    5.50
   3  -9   1   36.80    5.40
  -3  -9  -1   34.30    5.90
  -3   9  -2    1.50    3.60
  -3   9  -2    1.70    3.70
   3   9   2    3.10    3.70
  -3   9  -2    2.80    3.70
   3   9   2    4.40    3.20
   3   9   2    2.30    3.30
   3  -9   2    1.70    2.70
  -3  -9  -2    1.60    3.70
  -3  -9  -2   -1.40    2.90
   3  -9   2    5.80    3.20
   3  -9   2    2.20    2.70
  -3  -9  -2    3.90    2.90
  -3   9  -3   47.60    6.70
   3   9   3   46.50    6.20
   3   9   3   29.90    5.00
  -3   9  -3   46.00    6.50
   3   9   3   37.30    5.70
  -3   9  -3   40.20    6.30
   3   9   3   45.30    6.60
  -3  -9  -3   43.50    6.20
  -3  -9  -3   38.90    5.80
   3  -9   3   39.20    5.30
   3  -9   3   46.80    6.30
  -3  -9  -3   39.10    5.90
   3  -9   3   43.70    5.50
   3   9   4   75.09    7.20
  -3   9  -4   83.79    7.90
   3   9   4   92.79    7.70
   3   9   4   86.69    9.50
  -3   9  -4   89.49   10.90
   3   9   4   90.69    7.40
   3  -9   4   88.09    7.20
   3  -9   4   88.49    7.20
  -3  -9  -4   85.99    7.20
  -3  -9  -4   88.39    7.60
   3  -9   4   98.89   11.00
  -3  -9  -4   96.89    8.00
   3   9   5    4.20    2.90
  -3   9  -5    1.40    2.80
  -3   9  -5    5.70    4.00
   3   9   5    1.70    2.80
   3   9   5    2.80    2.70
   3   9   5   -0.50    2.60
   3  -9   5    4.40    2.60
   3  -9   5   -1.30    3.00
   3  -9   5    2.50    3.20
  -3  -9  -5    9.10    3.30
   3  -9   5    4.70    2.70
  -3  -9  -5    5.10    3.10
  -3  -9  -5    1.10    3.10
   3   9   6  101.49    7.60
  -3   9  -6   84.89    8.40
   3   9   6   97.19    7.30
   3   9   6  109.99    7.70
   3   9   6   98.99    7.50
  -3   9  -6  100.29    8.10
  -3  -9  -6   99.79    7.60
  -3  -9  -6  109.39    8.40
   3  -9   6  107.79    7.80
   3  -9   6   88.79    7.80
   3  -9   6  101.09    7.30
  -3  -9  -6  108.09    7.70
   3  -9   6  111.29    9.40
  -3   9  -7   19.70    4.70
   3   9   7   32.90    4.60
  -3   9  -7   22.00    4.20
   3   9   7   28.70    4.50
   3   9   7   28.70    4.40
   3   9   7   28.80    4.50
   3  -9   7   29.00    4.40
  -3  -9  -7   35.90    4.80
   3  -9   7   37.20    6.10
   3  -9   7   31.70    5.00
  -3  -9  -7   27.80    4.80
   3  -9   7   29.90    4.50
   3   9   8   97.39    6.40
   3   9   8  105.29    7.00
  -3   9  -8  102.69    7.30
   3   9   8  105.09    6.90
   3   9   8  109.19   10.60
  -3  -9  -8  103.99    7.00
   3  -9   8   97.99    6.50
   3  -9   8   95.99    6.70
   3   9   9   41.20    4.20
   3   9   9   40.90    4.30
   3   9   9   43.50    4.30
  -3   9  -9   60.29    5.20
   3  -9   9   45.60    4.10
  -3  -9  -9   48.30    4.50
   3  -9   9   42.60    4.20
   3  -9   9   49.80    4.50
   3  -9   9   43.00    4.40
  -3  -9  -9   45.30    4.60
   3   9  10    1.40    1.40
   3   9  10    0.00    1.60
  -3   9 -10    3.90    2.00
   3   9  10    3.10    1.60
  -3  -9 -10   -0.50    1.90
   3  -9  10    1.60    1.40
  -3  -9 -10    1.20    1.80
  -3  10   9  324.87   12.30
  -3  10   9  336.17   12.20
   3  10  -9  361.06   13.00
  -3 -10   9  336.57   12.40
   3  10  -8   35.40    4.20
  -3  10   8   34.10    4.10
  -3  10   8   42.30    4.40
  -3  10   8   34.30    4.00
  -3 -10   8   35.80    4.00
  -3 -10   8   33.30    3.60
  -3 -10   8   31.30    4.50
   3 -10  -8   38.90    4.20
  -3 -10   8   32.50    3.40
  -3  10   7   25.60    4.10
  -3  10   7   13.90    3.20
  -3  10   7   13.60    3.10
  -3  10   7   28.50    4.00
   3  10  -7   15.10    3.20
  -3 -10   7   14.40    2.90
  -3 -10   7   16.90    3.10
   3 -10  -7   17.50    3.10
  -3 -10   7   24.30    3.60
  -3 -10   7   21.90    3.70
  -3  10   6   40.80    5.10
   3  10  -6   31.70    4.70
   3  10  -6   39.80    5.10
  -3  10   6   39.70    4.90
  -3  10   6   38.50    4.80
  -3  10   6   36.60    5.00
  -3 -10   6   33.00    4.10
  -3 -10   6   32.20    5.60
  -3 -10   6   30.50    5.00
  -3 -10   6   41.30    4.50
   3 -10  -6   35.80    4.80
  -3  10   5   -0.80    2.90
  -3  10   5   -0.60    2.20
   3  10  -5    4.70    2.90
  -3  10   5   -0.20    2.30
   3  10  -5   -2.80    2.50
  -3  10   5    1.90    3.90
  -3  10   5   -2.70    2.20
   3 -10  -5    3.20    2.50
  -3 -10   5    1.30    2.10
  -3 -10   5   -0.90    1.90
  -3 -10   5    3.80    3.10
  -3 -10   5   -0.90    2.10
  -3  10   4   48.50    5.80
   3  10  -4   37.60    5.40
   3  10  -4   49.50    5.80
  -3  10   4   44.40    5.70
  -3  10   4   41.10    5.40
  -3 -10   4   44.90    5.60
  -3 -10   4   43.50    4.80
   3 -10  -4   33.80    5.40
  -3 -10   4   38.70    4.60
   3 -10  -4   43.90    5.50
   3  10  -3   33.60    5.10
  -3  10   3   45.50    5.80
  -3  10   3   45.10    5.70
   3  10  -3   33.70    5.40
   3  10  -3   47.40    6.30
   3 -10  -3   35.10    5.10
  -3 -10   3   35.70    4.70
   3 -10  -3   39.40    5.40
  -3 -10   3   37.80    5.30
  -3 -10   3   43.00    5.70
   3 -10  -3   52.99    6.00
  -3 -10   3   44.00    5.30
   3  10  -2   13.60    3.60
  -3  10   2    9.00    3.70
   3  10  -2    8.70    4.00
   3  10  -2    1.90    2.70
  -3  10   2    5.00    3.20
  -3 -10   2    5.70    2.70
   3 -10  -2    5.50    3.70
  -3 -10   2    9.40    3.30
   3 -10  -2   14.10    3.80
  -3 -10   2    6.00    2.70
   3 -10  -2   11.20    3.20
  -3  10   1    2.90    4.10
  -3  10   1   -0.80    2.80
  -3  10   1    3.10    3.10
   3  10  -1    9.60    6.80
   3  10  -1   -0.60    2.70
   3  10  -1   -0.70    2.60
   3 -10  -1    3.60    3.20
  -3 -10   1   -1.00    2.20
   3 -10  -1   -0.50    2.30
   3 -10  -1    0.50    2.60
  -3 -10   1    3.60    3.00
  -3 -10   1    3.80    3.00
   3 -10  -1   -0.30    2.30
  -3  10   0   10.90    3.70
   3  10   0   13.70    3.50
   3  10   0   16.70    3.90
  -3  10   0   13.00    4.00
  -3  10   0    8.10    4.00
   3 -10   0   10.50    3.30
   3 -10   0   10.70    3.00
   3 -10   0   14.30    3.90
  -3 -10   0   14.80    4.10
  -3 -10   0    9.60    3.30
  -3 -10   0   14.70    3.80
   3 -10   0   12.70    4.40
  -3  10  -1   14.40    3.80
  -3  10  -1   10.40    3.60
   3  10   1    6.90    3.00
   3  10   1    9.90    3.60
  -3  10  -1    6.30    4.00
   3 -10   1    7.60    3.20
  -3 -10  -1    5.70    2.90
   3 -10   1   12.60    3.50
   3 -10   1    9.10    3.10
  -3 -10  -1    7.20    3.00
  -3  10  -2  257.07   12.30
  -3  10  -2  225.18   12.30
   3  10   2  256.07   12.30
  -3  10  -2  227.58   11.50
   3  10   2  239.18   12.20
   3 -10   2  229.28   12.00
  -3 -10  -2  228.18   11.80
   3 -10   2  228.78   11.50
  -3 -10  -2  252.67   12.30
   3 -10   2  242.18   12.20
   3  10   3  138.49    8.70
  -3  10  -3  137.79    8.70
   3  10   3  145.49    8.80
  -3  10  -3  128.49    9.10
  -3  10  -3  136.89    9.20
   3 -10   3  141.89    8.70
  -3 -10  -3  147.19    9.20
   3 -10   3  133.79    8.30
  -3 -10  -3  129.79    8.70
  -3 -10  -3  130.29    8.60
   3 -10   3  133.79   10.10
  -3  10  -4   12.40    3.80
   3  10   4   10.10    3.20
   3  10   4    9.80    3.20
  -3  10  -4    8.00    3.10
  -3  10  -4    4.60    4.60
  -3 -10  -4   12.10    3.50
  -3 -10  -4   14.20    3.30
   3 -10   4   10.90    3.20
   3 -10   4    7.30    2.50
   3 -10   4    8.50    3.10
   3  10   5  242.78   13.80
  -3  10  -5  216.88   10.90
  -3  10  -5  213.88   11.30
   3  10   5  215.28   10.70
   3  10   5  216.98   10.70
  -3  10  -5  245.08   13.00
   3 -10   5  220.98   10.60
  -3 -10  -5  228.18   10.50
  -3 -10  -5  216.58   10.30
   3 -10   5  201.78   10.60
  -3 -10  -5  221.98   11.10
   3 -10   5  203.68   10.10
   3  10   6   77.19    6.50
  -3  10  -6   66.69    6.00
  -3  10  -6   77.89    6.30
   3  10   6   70.19    5.60
   3  10   6   76.29    5.90
  -3 -10  -6   78.59    6.60
   3 -10   6   57.99    7.00
   3 -10   6   64.79    5.30
  -3 -10  -6   68.99    5.90
  -3  10  -7   -1.10    1.80
   3  10   7   -3.70    2.00
  -3  10  -7   -3.20    3.10
   3  10   7   -1.00    1.60
   3  10   7   -0.90    1.60
  -3 -10  -7   -0.80    2.20
   3 -10   7    1.20    1.70
   3 -10   7    1.40    2.00
  -3 -10  -7    0.80    1.90
  -3  10  -8  263.27   10.30
   3  10   8  255.97   10.00
   3 -10   8  274.37   12.30
  -3 -10  -8  231.18   11.20
   3 -10   8  285.67   11.60
  -3  11   7    0.70    1.50
  -3  11   7    3.70    1.50
   3 -11  -7    0.70    1.40
  -3 -11   7   -1.00    1.50
  -3 -11   7    2.70    1.60
   3 -11  -7    1.50    1.70
  -3 -11   7    1.80    1.40
   3  11  -6   50.29    4.50
  -3  11   6   45.40    4.00
  -3  11   6   45.30    4.40
  -3 -11   6   45.80    4.00
   3 -11  -6   56.59    4.50
  -3 -11   6   47.50    3.60
   3 -11  -6   53.39    4.30
  -3 -11   6   42.40    3.90
  -3  11   5  117.89    6.70
   3  11  -5  109.49    6.70
   3  11  -5  104.79    6.10
  -3  11   5  107.79    6.40
   3 -11  -5  114.59    6.80
   3 -11  -5  110.99    6.60
  -3 -11   5  106.59    6.20
  -3 -11   5  106.59    7.60
  -3 -11   5  107.09    6.70
   3  11  -4   29.50    4.20
  -3  11   4   31.10    3.80
  -3  11   4   15.40    3.10
  -3 -11   4   26.50    3.50
   3 -11  -4   23.80    4.00
  -3 -11   4   22.70    3.50
   3 -11  -4   23.80    4.00
  -3 -11   4   24.10    4.00
   3  11  -3   -1.00    2.10
  -3  11   3    0.60    2.10
  -3 -11   3   -0.80    2.10
   3 -11  -3    1.30    2.00
   3 -11  -3    2.30    2.50
  -3 -11   3    4.10    2.10
  -3 -11   3   -1.60    2.00
   3 -11  -3   -5.60    2.80
   3  11  -2   78.19    6.20
  -3  11   2   77.99    6.00
  -3  11   2   76.99    6.30
   3  11  -2   90.89    6.00
  -3 -11   2   72.09    5.60
  -3 -11   2   80.49    6.60
   3 -11  -2   73.89    7.40
   3 -11  -2   83.29    6.30
   3 -11  -2   78.19    6.30
  -3 -11   2   86.99    7.00
   3  11  -1   42.30    4.90
   3  11  -1   40.00    4.80
  -3  11   1   32.40    4.80
  -3  11   1   28.10    4.60
   3 -11  -1   37.60    4.40
  -3 -11   1   40.90    4.90
   3 -11  -1   37.20    5.00
  -3 -11   1   41.00    5.10
  -3 -11   1   33.50    5.00
   3 -11  -1   37.30    4.60
  -3  11   0  170.18    9.50
  -3  11   0  172.78    9.10
   3  11   0  190.58    9.60
   3 -11   0  168.38    9.50
   3 -11   0  192.38    8.80
   3 -11   0  172.18   11.10
  -3 -11   0  169.98    9.10
  -3 -11   0  174.78    9.30
  -3  11  -1  179.48    9.80
  -3  11  -1  180.88    9.40
   3  11   1  177.28    9.20
  -3 -11  -1  176.48    9.40
   3 -11   1  183.58    9.50
  -3 -11  -1  170.28   10.50
   3 -11   1  186.58   10.00
  -3  11  -2   39.20    4.90
   3  11   2   40.60    4.50
  -3  11  -2   36.40    5.50
   3  11   2   50.29    5.10
   3 -11   2   44.20    4.70
   3 -11   2   40.20    4.50
  -3 -11  -2   42.30    5.10
   3 -11   2   41.10    4.60
  -3 -11  -2   47.70    5.10
  -3  11  -3    1.60    3.10
   3  11   3    4.10    2.00
   3  11   3    1.40    2.00
  -3  11  -3    0.70    2.00
   3 -11   3    1.00    1.70
   3 -11   3    3.00    2.10
   3 -11   3    1.90    2.30
  -3 -11  -3    2.90    2.10
  -3 -11  -3    3.90    2.20
  -3  11  -4    1.00    2.20
   3  11   4    0.10    2.00
   3  11   4    1.50    2.10
  -3  11  -4   -6.80    2.80
  -3 -11  -4   -0.80    2.00
   3 -11   4    0.80    1.80
   3 -11   4    5.50    1.90
  -3 -11  -4    3.00    2.10
   3 -11   4    4.90    2.40
  -3  11  -5   60.49    6.20
   3  11   5   78.39    4.90
   3  11   5   72.19    5.60
  -3  11  -5   71.09    5.40
  -3 -11  -5   81.99    5.40
   3 -11   5   76.99    5.10
   3 -11   5   78.49    5.10
  -3  11  -6    6.40    2.00
   3  11   6    2.80    1.80
   3 -11   6    2.80    1.40
   3 -11   6    7.50    2.50
  -3 -11  -6    4.90    1.80
   3  12  -3   27.60    3.20
  -3  12   3   31.20    3.30
   3 -12  -3   32.70    3.30
  -3 -12   3   30.60    3.40
  -3  12   2   16.80    3.50
   3  12  -2   22.50    3.10
   3  12  -2    9.70    2.50
  -3 -12   2   21.80    3.20
   3 -12  -2   20.80    3.10
   3  12  -1    4.90    2.90
  -3  12   1   -0.20    1.60
   3  12  -1    0.90    1.80
  -3 -12   1    0.00    1.60
   3 -12  -1    1.40    1.50
  -3  12   0   20.30    3.20
   3  12   0   15.60    2.40
  -3 -12   0   24.10    3.40
   3 -12   0   14.70    2.50
  -3  12  -1  644.64   21.70
   3  12   1  682.13   21.20
   3  12   1  652.43   20.80
  -3 -12  -1  666.13   21.40
  -3 -12  -1  656.73   20.70
   3 -12   1  645.54   20.60
   3 -12   1  666.33   21.40
   3  12   2  384.06   13.00
   3  12   2  369.46   12.90
  -3 -12  -2  395.16   13.20
   3 -12   2  375.06   13.10
  -3 -12  -2  377.76   13.00
   3 -12   2  375.26   12.70
   3  12   3   46.00    5.00
   3  12   3   53.19    3.60
  -3  12  -3   54.39    3.90
  -3 -12  -3   59.19    3.90
  -4   0  13    1.80    4.10
  -4   0  13   -1.10    3.20
  -4   0  13   -1.40    3.30
  -4   0  13   -1.50    3.80
  -4   0  12   40.60    6.40
  -4   0  12   43.50    5.60
  -4   0  12   52.19    5.90
  -4   0  12   56.89   10.60
  -4   0  12   46.90    6.40
  -4   0  11    3.10    4.50
  -4   0  11    2.30    4.00
  -4   0  11    1.90    3.80
  -4   0  11    1.20    3.80
  -4   0  11    0.10    3.70
  -4   0  11    4.90    3.90
  -4   0  11    0.40    3.30
  -4   0  11   -9.10    3.50
  -4   0  11    1.10    4.30
  -4   0  10    2.10    3.90
  -4   0  10   -4.90    2.60
  -4   0  10    0.70    4.40
  -4   0  10   -4.30    4.10
  -4   0  10   13.40    6.70
  -4   0  10    1.70    3.80
  -4   0  10   -3.20    3.30
  -4   0  10    6.40    4.30
  -4   0   9    0.80    3.10
  -4   0   9   -2.30    2.80
  -4   0   9    3.30    3.40
  -4   0   9   -2.10    2.30
  -4   0   8   91.49    6.40
  -4   0   8   96.09    7.60
  -4   0   8  102.99    8.90
  -4   0   7    0.70    2.50
  -4   0   7    0.60    2.20
  -4   0   7   -0.40    1.90
  -4   0   6 5630.74  159.28
  -4   0   6 5450.25  161.28
  -4   0   5    1.60    1.90
   4   0  -5    0.60    0.60
  -4   0   5    1.20    1.00
  -4   0   5    1.00    2.10
  -4   0   4    3.30    2.10
  -4   0   4    3.20    1.30
  -4   0   4    7.80    2.40
  -4   0   3   -0.30    1.80
   4   0  -3    0.50    1.00
  -4   0   3   -0.40    1.00
  -4   0   2  883.01   28.70
   4   0  -2  868.11   26.90
  -4   0   1    0.90    1.20
   4   0  -1    2.40    1.40
   4   0  -1    2.20    1.50
  -4   0   1   -1.50    1.60
  -4   0   0  183.28    7.70
  -4   0   0  198.98    8.70
   4   0   0  181.88    8.00
   4   0   0  178.18    7.90
  -4   0  -1    0.90    1.40
  -4   0  -1    1.90    1.70
   4   0   1    1.20    1.30
   4   0   1    0.00    1.30
  -4   0  -2 3461.05   99.89
   4   0   2 3430.66   99.99
  -4   0  -2 3516.25   99.39
   4   0   2 3375.96   99.69
   4   0   3   -0.30    1.40
   4   0   3   -0.20    1.50
  -4   0  -3    1.20    1.60
  -4   0  -3   -1.40    1.30
  -4   0  -4 1036.40   33.40
  -4   0  -4 1023.30   32.80
   4   0   4 1012.40   33.70
   4   0   4  990.80   33.10
   4   0   5    0.10    1.90
  -4   0  -5    2.30    2.00
  -4   0  -5    0.90    2.10
   4   0   5    0.20    1.70
   4   0   6  106.39    7.40
  -4   0  -6  101.49    7.60
  -4   0  -6  102.09    7.10
   4   0   6  104.69    8.00
  -4   0  -7    0.10    1.90
   4   0   7   -1.30    2.30
  -4   0  -7    1.20    2.90
   4   0   7   -1.30    1.50
   4   0   8 1711.53   54.09
  -4   0  -8 1711.03   54.89
   4   0   8 1681.13   53.19
   4   0   8 1615.74   55.19
   4   0   8 1659.33   53.49
  -4   0  -8 1772.22   56.19
   4   0   8 1649.13   52.99
   4   0   8 1698.53   53.59
   4   0   8 1744.63   57.49
   4   0   9    0.50    2.40
   4   0   9    1.20    2.90
   4   0   9    4.70    3.50
  -4   0  -9  -10.60    5.10
   4   0   9   -0.30    2.80
   4   0   9    2.30    2.80
   4   0   9   -1.20    2.30
  -4   0  -9    1.10    3.10
   4   0   9   -2.00    2.70
  -4   0 -10  106.99    9.60
   4   0  10  117.49   11.10
   4   0  10  113.19    8.80
   4   0  10  115.29    9.70
   4   0  11   -3.40    2.00
   4   0  11   -3.10    2.50
   4   0  11   -0.30    2.70
   4   0  11    1.30    2.30
   4   0  11    0.80    3.50
   4   0  11    3.80    3.20
   4   0  12  553.64   26.60
   4   0  12  570.74   22.20
   4   0  12  542.35   21.50
   4   0  12  562.34   22.70
   4   0  12  545.05   22.00
   4   0  12  553.14   21.80
   4   0  13   -3.40    1.90
   4   0  13   -2.30    2.00
   4   0  13   -1.70    2.00
   4   0  13   -8.20    4.20
   4   0  13   -3.40    1.70
   4   0  13   -1.90    2.20
   4   0  14   15.70    4.30
   4   0  14   27.50    5.30
   4   0  14   17.40    3.20
   4   0  14   17.90    3.40
   4   0  15   -1.40    2.00
   4   0  15   -2.30    1.20
   4   0  15    0.90    1.40
  -4  -1  14   -3.10    3.10
  -4  -1  14    3.60    2.90
  -4   1  13   16.10    4.10
  -4   1  13   14.40    3.80
  -4  -1  13   16.00    4.10
  -4  -1  13   24.30    4.50
  -4  -1  13   15.90    3.60
  -4  -1  13   18.10    6.20
  -4   1  12    4.10    3.80
  -4   1  12    8.60    3.80
  -4   1  12   -3.20    4.20
  -4   1  12    7.10    3.80
  -4   1  12    1.40    3.40
  -4  -1  12   -0.50    3.20
  -4  -1  12    0.60    3.10
  -4  -1  12    7.50    5.00
  -4  -1  12    0.90    2.90
  -4  -1  12   -0.90    4.20
  -4  -1  12    2.70    3.20
  -4  -1  12    3.60    3.30
  -4   1  11  127.99   10.30
  -4   1  11  137.79    9.40
  -4   1  11  123.39    8.50
  -4   1  11  134.19   10.10
  -4   1  11  144.69   10.00
  -4   1  11  122.99    9.70
  -4   1  11  156.08    9.30
  -4   1  11  144.59    9.70
  -4  -1  11  151.98   10.50
  -4  -1  11  133.29   11.10
  -4  -1  11  149.39   10.10
  -4  -1  11  158.68    9.60
   4  -1 -11  142.69   14.00
  -4  -1  11  139.69    8.70
  -4  -1  11  152.38    9.90
  -4   1  10  237.48   11.40
  -4   1  10  233.38   13.00
  -4   1  10  232.58   13.40
  -4   1  10  251.77   13.80
  -4   1  10  228.48   12.20
  -4   1  10  244.28   12.70
  -4   1  10  236.18   12.00
  -4   1  10  258.17   12.20
  -4   1  10  215.98   12.70
  -4  -1  10  262.37   11.90
  -4  -1  10  244.88   12.80
  -4  -1  10  247.28   11.80
  -4  -1  10  249.58   12.60
  -4  -1  10  238.58   13.00
  -4  -1  10  264.97   14.80
  -4  -1  10  237.68   12.20
  -4   1   9   11.40    3.60
  -4   1   9   17.80    5.30
  -4   1   9   12.60    5.30
   4   1  -9   14.00    2.90
  -4   1   9   20.70    4.30
  -4   1   9   11.70    4.80
  -4   1   9   22.90    5.90
  -4  -1   9   29.70    6.10
  -4  -1   9   24.40    4.70
  -4  -1   9   12.00    3.50
  -4  -1   9   13.50    4.80
  -4  -1   9   20.90    3.30
  -4  -1   9   11.30    4.00
  -4  -1   9   20.00    4.80
  -4   1   8   32.30    6.70
   4   1  -8   23.30    2.80
  -4   1   8   24.30    4.10
  -4   1   8   24.60    4.50
  -4   1   8   23.90    4.60
  -4  -1   8   21.40    5.10
  -4  -1   8   23.10    3.90
  -4  -1   8   21.70    5.10
  -4  -1   8   21.00    5.30
   4   1  -7    9.70    1.70
  -4   1   7   13.00    3.90
  -4   1   7   11.40    3.20
  -4   1   7   15.30    3.60
  -4   1   7   21.00    3.90
  -4  -1   7   14.90    3.80
  -4  -1   7   14.90    3.20
  -4  -1   7   17.40    4.40
  -4  -1   7    8.20    2.00
  -4   1   6  763.72   26.60
   4   1  -6  845.82   24.60
  -4   1   6  784.82   24.20
  -4   1   6  813.62   30.10
  -4  -1   6  792.02   28.50
  -4  -1   6  830.62   28.40
   4   1  -5   26.60    2.50
  -4   1   5   23.60    2.20
  -4   1   5   26.40    3.30
  -4   1   5   24.40    4.10
  -4  -1   5   23.60    3.80
   4  -1  -5   20.70    1.80
  -4  -1   5   23.60    3.70
  -4  -1   5   27.10    2.80
  -4   1   4 3177.68   90.59
   4   1  -4 3081.19   90.49
  -4  -1   4 3197.38   93.29
  -4  -1   4 3199.08   92.89
  -4  -1   4 3189.58   90.99
   4  -1  -4 3198.88   89.99
   4   1  -3 1760.82   51.99
  -4   1   3 1842.12   54.79
  -4   1   3 1718.53   51.99
  -4  -1   3 1789.32   53.89
  -4  -1   3 1837.62   53.49
   4  -1  -3 1689.93   51.49
  -4  -1   3 1765.52   52.29
   4   1  -2 2311.27   70.69
  -4   1   2 2547.34   71.09
  -4   1   2 2484.95   72.19
  -4  -1   2 2427.36   71.69
   4  -1  -2 2334.17   69.99
  -4   1   0  347.87   12.60
  -4   1   0  366.76   13.60
   4   1   0  345.77   13.00
   4   1   0  359.86   13.30
   4  -1   0  351.66   12.40
  -4  -1   0  361.26   13.80
   4  -1   0  350.66   13.10
  -4  -1   0  346.07   12.70
   4   1   1  267.97   10.80
  -4   1  -1  262.87   10.40
   4   1   1  269.87   10.80
  -4   1  -1  262.97   10.70
  -4  -1  -1  268.37   11.20
   4  -1   1  248.48   10.10
  -4  -1  -1  249.88   10.30
   4  -1   1  249.28   10.60
  -4   1  -2  183.38    8.40
   4   1   2  171.78    8.40
  -4   1  -2  186.28    8.30
   4   1   2  178.28    8.60
   4  -1   2  173.28    8.30
   4  -1   2  169.28    8.50
  -4  -1  -2  181.28    8.30
  -4  -1  -2  180.18    8.90
   4   1   3 1701.33   53.19
   4   1   3 1762.92   52.99
  -4   1  -3 1722.63   52.69
  -4   1  -3 1751.02   52.39
   4  -1   3 1752.22   53.19
  -4  -1  -3 1737.83   53.49
  -4  -1  -3 1775.42   52.59
   4  -1   3 1714.73   53.09
   4   1   4 1148.79   37.10
  -4   1  -4 1138.59   36.40
   4   1   4 1133.89   37.60
  -4   1  -4 1162.28   37.00
   4  -1   4 1122.09   37.60
   4  -1   4 1196.08   37.50
  -4  -1  -4 1129.69   37.90
  -4  -1  -4 1206.58   36.90
  -4   1  -5 5031.70  148.49
  -4   1  -5 5275.37  149.49
   4   1   5 5130.79  149.69
   4   1   5 5345.97  150.88
  -4  -1  -5 5242.78  149.29
  -4  -1  -5 5187.78  150.78
   4  -1   5 5107.39  149.79
   4  -1   5 5100.69  150.58
   4   1   6 2312.67   72.39
  -4   1  -6 2381.56   71.19
   4   1   6 2341.67   71.29
  -4   1  -6 2189.98   69.79
  -4  -1  -6 2256.67   72.39
  -4  -1  -6 2436.56   70.99
   4  -1   6 2349.36   72.79
   4  -1   6 2349.26   71.49
  -4   1  -7  193.38   10.40
  -4   1  -7  209.18   11.30
   4   1   7  177.38   10.40
   4   1   7  203.98   11.20
   4   1   7  205.78   12.20
   4  -1   7  200.68   11.40
  -4  -1  -7  196.58   11.00
   4  -1   7  188.88   11.90
  -4  -1  -7  185.48   12.00
   4   1   8    8.90    3.50
   4   1   8   14.50    4.40
   4   1   8   18.80    4.50
   4   1   8   13.80    3.70
  -4   1  -8   11.00    3.60
   4   1   8    8.00    3.60
   4   1   8   14.50    4.40
   4  -1   8    8.20    3.60
   4  -1   8   12.80    3.80
   4  -1   8   14.20    4.60
   4  -1   8   18.80    4.70
   4  -1   8   11.50    3.80
   4  -1   8   13.60    3.80
  -4  -1  -8   15.40    3.90
  -4  -1  -8   13.40    4.70
   4  -1   8   19.60    4.40
   4   1   9  460.15   18.90
   4   1   9  431.66   18.60
   4   1   9  493.15   22.70
   4   1   9  429.66   18.40
   4   1   9  410.66   20.30
   4   1   9  465.25   19.40
  -4   1  -9  458.65   20.70
   4   1   9  424.76   18.70
   4  -1   9  439.66   18.90
   4  -1   9  436.86   18.80
   4  -1   9  456.15   18.60
   4  -1   9  431.46   18.40
   4  -1   9  467.75   21.10
  -4  -1  -9  474.25   20.70
  -4  -1  -9  434.06   22.40
   4  -1   9  485.15   22.80
   4  -1   9  433.56   19.30
   4   1  10 1170.18   40.20
   4   1  10 1086.89   37.90
   4   1  10 1118.29   40.10
   4   1  10 1096.79   41.20
   4   1  10 1111.59   43.20
   4   1  10 1131.29   39.60
  -4   1 -10 1091.19   40.80
   4  -1  10 1222.58   41.60
   4  -1  10 1144.09   41.80
   4  -1  10 1134.39   41.40
  -4  -1 -10 1118.69   36.70
   4  -1  10 1179.38   40.30
   4  -1  10 1090.99   41.40
   4  -1  10 1194.68   44.20
  -4  -1 -10 1140.29   41.10
  -4   1 -11  421.56   21.50
   4   1  11  404.26   18.20
   4   1  11  379.66   17.20
   4   1  11  397.46   17.50
   4   1  11  349.57   22.00
   4   1  11  410.36   17.60
   4   1  11  411.26   18.10
   4  -1  11  396.86   17.90
   4  -1  11  395.86   17.50
   4  -1  11  408.56   17.80
  -4  -1 -11  395.16   20.80
   4  -1  11  397.36   17.80
   4  -1  11  395.06   18.30
   4  -1  11  390.86   21.00
   4   1  12  236.28   16.10
   4   1  12  231.88   12.00
   4   1  12  240.98   13.40
   4   1  12  244.78   12.90
   4   1  12  230.38   12.30
   4  -1  12  237.18   12.40
   4  -1  12  223.08   15.90
   4  -1  12  243.38   13.80
   4  -1  12  255.67   13.30
   4  -1  12  239.88   12.60
   4   1  13  476.55   19.10
   4   1  13  488.85   19.50
   4   1  13  444.96   17.30
   4   1  13  484.95   19.10
   4   1  13  492.25   19.00
   4  -1  13  475.15   18.80
   4  -1  13  468.35   19.00
   4  -1  13  500.45   18.90
   4  -1  13  475.25   19.60
   4  -1  13  483.35   18.80
   4   1  14   67.39    7.40
   4   1  14   50.59    4.90
   4   1  14   48.30    4.70
   4  -1  14   47.20    7.00
   4  -1  14   49.80    4.60
   4  -1  14   50.69    4.80
   4  -1  14   46.90    4.90
   4   1  15    6.80    2.70
   4   1  15    7.70    1.80
   4   1  15    3.80    1.90
   4   1  15    7.50    1.90
   4  -1  15    6.30    1.80
   4  -1  15    5.60    1.90
   4  -1  15    6.10    1.70
   4  -1  15    5.20    2.10
  -4  -2  15    1.50    2.50
  -4  -2  15    0.70    2.30
  -4   2  14   51.49    5.40
  -4  -2  14   55.39    5.30
  -4  -2  14   41.40    5.20
  -4  -2  14   46.30    6.30
  -4   2  13    8.10    3.40
  -4   2  13    6.10    3.40
  -4   2  13    5.00    3.10
  -4   2  13    9.00    3.30
  -4  -2  13    2.40    3.00
  -4  -2  13    6.00    3.00
  -4  -2  13   13.10    3.70
  -4  -2  13   -1.10    3.90
  -4  -2  13   14.70    5.60
  -4  -2  13    7.20    3.10
  -4   2  12  422.06   18.10
  -4   2  12  444.16   18.40
  -4   2  12  462.15   18.10
  -4   2  12  433.46   17.30
  -4   2  12  437.66   18.10
  -4  -2  12  445.96   17.60
   4  -2 -12  476.25   36.40
  -4  -2  12  422.36   21.70
  -4  -2  12  437.56   18.10
  -4  -2  12  446.06   18.90
  -4  -2  12  440.06   17.90
  -4  -2  12  439.06   17.40
  -4   2  11   80.69    9.10
  -4   2  11   81.69    7.00
  -4   2  11   77.39    7.70
  -4   2  11   74.49    7.50
  -4   2  11   72.59    7.20
  -4   2  11   65.19    6.80
  -4  -2  11   64.29    6.80
  -4  -2  11   75.89    7.40
  -4  -2  11   58.59    6.10
  -4  -2  11   61.99    8.90
  -4  -2  11   68.09    6.60
  -4  -2  11   71.29    7.20
  -4  -2  11   68.39    8.40
   4  -2 -11   68.89    4.50
   4  -2 -11   81.29   11.20
  -4   2  10   58.19    7.90
  -4   2  10   75.19    6.80
  -4   2  10   71.09    6.70
  -4   2  10   87.89    8.10
  -4   2  10   80.09    7.60
  -4   2  10   75.29    7.30
  -4   2  10   74.49    7.70
  -4  -2  10   68.79    7.30
  -4  -2  10   66.79    7.00
  -4  -2  10   74.59    7.00
  -4  -2  10   79.49    6.50
  -4  -2  10   78.49    6.90
   4  -2 -10   71.29    4.50
  -4  -2  10   69.09    8.40
  -4  -2  10   75.89    8.50
  -4   2   9  126.99   11.40
  -4   2   9  121.39    8.00
  -4   2   9  136.09   11.20
  -4   2   9  109.39    8.90
  -4   2   9  111.79    7.50
  -4   2   9  126.09    9.20
  -4  -2   9  118.79    8.50
  -4  -2   9  124.49    9.90
  -4  -2   9  133.69    8.20
  -4  -2   9  142.29   12.40
  -4  -2   9  101.39    9.30
   4  -2  -9  114.19    6.70
  -4  -2   9  108.89    8.60
  -4   2   8    4.80    2.70
  -4   2   8    9.80    3.50
  -4   2   8   12.80    2.70
  -4   2   8    6.30    3.70
  -4  -2   8    4.30    2.60
   4  -2  -8    7.80    2.40
  -4  -2   8    8.80    3.80
  -4  -2   8    6.40    3.60
  -4   2   7  499.65   22.50
  -4   2   7  499.35   18.30
   4   2  -7  474.85   17.30
  -4   2   7  483.85   17.50
  -4   2   7  459.85   17.30
  -4   2   7  480.65   16.80
  -4  -2   7  496.15   17.70
  -4  -2   7  466.55   19.10
  -4  -2   7  478.95   17.90
  -4  -2   7  499.55   20.50
   4  -2  -7  442.56   15.80
  -4   2   6 1483.95   46.30
  -4   2   6 1643.14   52.39
  -4   2   6 1532.45   46.10
  -4   2   6 1513.05   47.20
  -4  -2   6 1546.75   47.40
   4  -2  -6 1520.75   45.50
  -4  -2   6 1577.14   49.80
  -4  -2   6 1519.85   46.90
  -4  -2   6 1551.14   48.80
   4   2  -5 1148.59   36.80
  -4   2   5 1163.78   40.90
   4  -2  -5 1320.37   36.70
  -4  -2   5 1158.38   38.40
  -4  -2   5 1259.17   39.60
  -4  -2   5 1124.19   37.40
  -4   2   4 2303.67   67.79
   4   2  -4 2197.78   67.59
  -4   2   4 2290.67   71.09
   4  -2  -4 2283.97   66.99
  -4  -2   4 2362.36   69.59
  -4  -2   4 2395.96   69.19
  -4  -2   4 2277.97   68.39
  -4   2   3  156.98    9.30
  -4   2   3  151.68   10.00
  -4  -2   3  154.48    8.20
  -4  -2   3  163.08    8.20
   4  -2  -3  142.79    7.20
   4   2  -2 1063.59   35.00
  -4   2   2 1164.18   36.50
  -4  -2   2 1108.19   35.30
   4   2  -1   14.30    2.80
  -4   2   1    8.00    2.60
   4   2  -1   13.90    2.90
  -4  -2   1   11.70    2.50
  -4  -2   1   23.60    3.30
   4  -2  -1   11.70    2.60
   4   2   0 2188.28   64.19
  -4   2   0 2145.09   63.19
  -4   2   0 2185.28   64.19
   4  -2   0 2068.79   62.29
   4  -2   0 2156.58   63.99
  -4  -2   0 2215.38   64.69
  -4  -2   0 2105.59   63.19
  -4   2  -1 1562.94   49.20
   4   2   1 1662.43   49.99
   4   2   1 1602.24   49.60
  -4   2  -1 1665.03   49.50
  -4  -2  -1 1703.33   49.40
   4  -2   1 1660.23   50.19
  -4  -2  -1 1648.04   50.49
   4  -2   1 1588.94   48.70
   4   2   2 1618.94   50.59
  -4   2  -2 1670.93   50.59
  -4   2  -2 1643.94   49.80
   4   2   2 1653.93   50.99
   4  -2   2 1697.43   50.49
  -4  -2  -2 1605.84   51.59
   4  -2   2 1726.53   51.49
  -4  -2  -2 1669.23   50.29
   4   2   3  136.29    7.80
   4   2   3  125.79    7.40
  -4   2  -3  130.39    7.40
  -4   2  -3  126.59    6.50
  -4  -2  -3  130.79    7.80
  -4  -2  -3  134.49    8.30
   4  -2   3  133.49    7.90
   4  -2   3  116.09    7.50
  -4   2  -4 1016.40   32.20
  -4   2  -4 1051.69   34.20
   4   2   4 1042.20   34.10
   4   2   4 1012.40   34.50
   4  -2   4 1031.30   34.80
   4  -2   4 1035.70   34.70
  -4  -2  -4 1059.99   33.80
  -4  -2  -4 1016.60   35.40
   4   2   5  444.66   17.80
  -4   2  -5  446.56   17.90
  -4   2  -5  413.46   15.50
   4   2   5  469.35   18.70
  -4  -2  -5  457.45   19.40
   4  -2   5  432.46   18.40
   4  -2   5  433.36   18.30
  -4  -2  -5  440.96   17.40
   4   2   6  538.45   22.00
  -4   2  -6  568.34   21.60
   4   2   6  573.34   21.70
   4   2   6  559.34   20.50
  -4   2  -6  487.75   18.20
  -4  -2  -6  533.05   23.00
  -4  -2  -6  519.75   20.80
   4  -2   6  547.95   22.50
   4  -2   6  546.55   22.10
  -4   2  -7   22.10    4.70
   4   2   7   12.50    3.40
   4   2   7   28.70    4.30
   4   2   7   19.60    4.60
  -4  -2  -7   16.50    5.40
  -4  -2  -7   20.20    4.30
   4  -2   7   22.30    5.10
   4  -2   7   25.20    5.00
   4   2   8   53.49    5.70
  -4   2  -8   44.60    6.20
   4   2   8   44.80    6.50
   4   2   8   46.80    6.90
   4   2   8   43.90    5.40
   4   2   8   36.00    5.20
   4   2   8   43.20    5.80
   4   2   8   55.39    5.80
   4   2   8   55.59    7.20
   4  -2   8   39.40    5.20
   4  -2   8   45.50    6.10
   4  -2   8   39.70    5.80
   4  -2   8   38.10    7.00
  -4  -2  -8   46.50    6.00
  -4  -2  -8   49.90    7.60
   4  -2   8   42.70    5.60
   4  -2   8   44.60    6.30
   4  -2   8   38.90    5.60
   4   2   9   95.29    7.50
   4   2   9   82.49    7.40
   4   2   9   73.79    8.00
   4   2   9   82.99    7.50
   4   2   9   80.09    8.70
   4   2   9   83.49    8.50
   4   2   9   59.09    7.40
  -4   2  -9   77.99    8.50
   4   2   9   76.49    7.40
   4  -2   9   84.19    7.60
   4  -2   9   69.99    8.00
   4  -2   9   83.39    8.90
   4  -2   9   75.59    7.20
   4  -2   9   77.69    7.40
  -4  -2  -9   92.09   10.60
   4  -2   9   67.59    6.60
   4  -2   9   84.69    7.30
  -4  -2  -9   73.69    9.70
   4   2  10  925.11   36.30
   4   2  10  945.31   33.30
  -4   2 -10  897.01   35.60
   4   2  10  995.00   37.90
   4   2  10  804.82   38.30
   4   2  10  954.40   33.70
   4   2  10  937.71   33.70
   4   2  10  943.41   33.20
   4  -2  10  955.70   38.30
   4  -2  10  973.80   33.80
  -4  -2 -10  939.11   35.80
   4  -2  10  896.31   36.40
   4  -2  10  966.30   34.30
   4  -2  10  975.40   33.60
   4  -2  10  954.60   33.20
  -4  -2 -10  903.11   39.00
   4  -2  10  945.21   33.20
   4   2  11  366.76   20.20
   4   2  11  364.66   16.70
   4   2  11  374.76   16.20
  -4   2 -11  321.97   18.50
   4   2  11  388.26   17.50
   4   2  11  354.36   16.40
   4   2  11  336.17   16.30
   4   2  11  349.77   19.00
   4   2  11  386.16   17.10
  -4  -2 -11  337.87   18.90
   4  -2  11  383.86   19.80
  -4  -2 -11  372.36   15.60
   4  -2  11  387.36   16.90
   4  -2  11  391.56   17.60
   4  -2  11  390.76   17.30
   4  -2  11  374.86   16.60
   4  -2  11  379.36   21.10
   4  -2  11  362.56   16.60
   4   2  12  254.37   16.80
   4   2  12  269.07   13.30
   4   2  12  288.97   14.00
   4   2  12  270.07   13.70
   4   2  12  291.27   13.70
   4  -2  12  287.37   13.50
   4  -2  12  258.77   16.80
   4  -2  12  275.37   13.50
   4  -2  12  265.27   14.00
   4  -2  12  268.57   13.50
   4  -2  12  291.77   13.90
   4   2  13  553.44   20.80
   4   2  13  561.04   21.00
   4   2  13  559.74   21.10
   4   2  13  562.64   21.20
   4  -2  13  556.24   21.00
   4  -2  13  541.45   20.50
   4  -2  13  565.74   21.70
   4  -2  13  523.15   20.60
   4  -2  13  528.45   25.50
   4  -2  13  555.44   20.90
   4   2  14   22.20    3.30
   4   2  14   20.80    3.50
   4   2  14   20.90    3.60
   4   2  14   21.80    3.70
   4  -2  14   21.80    3.40
   4  -2  14   19.10    3.10
   4  -2  14   25.80    3.80
   4  -2  14   16.90    3.00
   4  -2  14   22.40    3.60
   4   2  15   50.19    3.70
   4   2  15   48.70    3.70
   4  -2  15   55.99    4.60
   4  -2  15   49.90    5.30
   4  -2  15   38.40    5.20
   4  -2  15   39.10    4.10
  -4  -3  15   17.50    3.40
  -4  -3  15   15.90    3.30
  -4   3  14    2.60    3.30
  -4   3  14    1.80    2.50
  -4   3  14    2.00    2.20
  -4  -3  14   10.60    5.00
  -4  -3  14   -2.20    2.40
  -4   3  13  123.69    8.10
  -4   3  13  128.59    8.30
  -4   3  13  132.89    8.40
  -4   3  13  130.59    8.40
  -4   3  13  115.89    7.40
  -4  -3  13  120.39    8.20
  -4  -3  13  129.39    7.70
  -4  -3  13  121.39    8.10
  -4  -3  13  139.79    8.40
  -4  -3  13  121.49    7.70
  -4   3  12   20.10    4.50
  -4   3  12   23.10    4.70
  -4   3  12   14.70    5.00
  -4   3  12   18.40    4.20
  -4  -3  12   20.50    4.20
  -4  -3  12   12.80    3.30
  -4  -3  12   25.60    4.70
  -4  -3  12   17.00    4.10
  -4  -3  12   16.50    3.90
  -4  -3  12   10.80    5.10
  -4   3  11  314.47   14.50
  -4   3  11  258.17   14.10
  -4   3  11  321.97   12.80
  -4   3  11  299.57   14.70
  -4   3  11  276.87   14.50
  -4   3  11  290.07   14.30
  -4   3  11  308.97   14.00
  -4  -3  11  304.37   13.80
  -4  -3  11  280.77   17.30
  -4  -3  11  298.07   14.30
   4  -3 -11  296.97   12.40
  -4  -3  11  301.47   13.70
   4  -3 -11  296.07   20.30
  -4  -3  11  307.87   15.00
  -4  -3  11  307.87   14.30
  -4  -3  11  292.17   14.50
  -4   3  10   42.50    6.60
  -4   3  10   44.50    6.40
  -4   3  10   46.70    5.60
  -4   3  10   53.29    6.60
  -4   3  10   52.79    6.60
  -4   3  10   52.49    4.90
  -4   3  10   41.80    7.20
  -4  -3  10   54.49    7.70
  -4  -3  10   54.99    6.50
  -4  -3  10   50.09    5.60
  -4  -3  10   47.20    6.00
  -4  -3  10   62.29    8.00
  -4  -3  10   53.29    6.20
   4  -3 -10   48.60    4.70
  -4  -3  10   47.20    6.30
  -4   3   9  196.38   11.60
  -4   3   9  208.78   11.00
  -4   3   9  198.98   10.20
  -4   3   9  158.18   11.10
  -4   3   9  197.68   11.70
  -4   3   9  206.18   10.10
  -4   3   9  174.08   11.30
  -4   3   9  194.18   11.80
  -4  -3   9  199.88   11.10
  -4  -3   9  208.98   11.90
  -4  -3   9  197.98   10.60
  -4  -3   9  213.38   11.60
  -4  -3   9  210.78   13.60
  -4  -3   9  216.28   12.10
  -4  -3   9  210.48   10.60
  -4   3   8   95.09    7.10
  -4   3   8   92.29    7.90
  -4   3   8   81.29    7.90
  -4   3   8   74.49    7.90
  -4   3   8   95.09   10.00
  -4   3   8   94.79    6.60
  -4   3   8   96.69    9.20
  -4  -3   8   93.49    8.70
  -4  -3   8   98.69    7.70
  -4  -3   8   84.39    7.90
  -4  -3   8   92.39    7.10
  -4  -3   8  110.49    7.00
  -4  -3   8  106.69    8.80
  -4  -3   8   87.09    8.60
  -4   3   7  479.05   17.60
  -4   3   7  487.05   18.50
  -4   3   7  474.25   23.00
  -4  -3   7  455.45   17.60
  -4  -3   7  483.65   21.10
  -4   3   6 1023.90   33.20
  -4   3   6 1042.30   39.00
  -4   3   6 1067.99   34.20
  -4  -3   6 1038.70   34.20
  -4  -3   6 1055.59   33.60
  -4  -3   6 1059.59   36.90
  -4   3   5  398.66   18.50
  -4   3   5  387.66   16.10
  -4   3   5  359.46   14.50
  -4  -3   5  396.96   16.90
  -4  -3   5  374.36   15.10
  -4  -3   5  375.96   14.20
   4  -3  -5  355.76   14.80
  -4   3   4  304.87   15.10
  -4  -3   4  305.57   13.80
   4  -3  -4  282.47   12.80
  -4  -3   4  301.17   12.70
  -4   3   3   21.40    4.50
  -4  -3   3   21.40    3.50
   4   3  -2   56.89    4.90
  -4   3   2   54.29    6.20
  -4  -3   2   47.40    4.60
   4   3  -1   56.59    5.40
   4   3  -1   56.09    5.10
  -4   3   1   50.59    5.00
  -4  -3   1   60.49    5.20
  -4  -3   1   66.59    5.00
  -4   3   0 2951.00   85.09
   4   3   0 2773.52   86.59
   4   3   0 2919.11   84.99
  -4   3   0 2810.52   83.89
   4  -3   0 2859.81   85.09
   4  -3   0 2810.22   82.59
  -4  -3   0 2955.20   85.49
  -4  -3   0 2919.71   84.49
   4   3   1   81.69    6.20
  -4   3  -1   82.19    5.70
  -4   3  -1   77.59    5.40
   4   3   1   81.69    6.40
  -4  -3  -1   74.39    5.60
   4  -3   1   87.79    5.30
  -4  -3  -1   90.89    6.60
   4  -3   1   85.99    6.40
  -4   3  -2  323.87   12.20
  -4   3  -2  293.67   13.00
   4   3   2  309.87   13.70
   4   3   2  338.87   13.70
   4  -3   2  307.87   12.80
   4  -3   2  293.07   13.80
  -4  -3  -2  317.77   13.20
  -4  -3  -2  327.27   14.50
   4   3   3 5107.69  145.89
   4   3   3 5198.08  146.29
  -4   3  -3 4834.22  142.59
  -4   3  -3 5018.40  145.49
  -4  -3  -3 5033.80  145.29
   4  -3   3 5097.19  146.59
   4  -3   3 4970.20  145.29
  -4  -3  -3 5007.70  147.09
   4   3   4  235.98   12.00
   4   3   4  242.08   10.50
  -4   3  -4  220.28    8.20
   4   3   4  251.97   12.10
  -4   3  -4  233.28   11.60
  -4  -3  -4  245.38   11.60
   4  -3   4  243.18   11.90
  -4  -3  -4  236.38   12.90
   4  -3   4  219.78   12.00
  -4   3  -5  275.87   13.40
   4   3   5  286.17   14.00
   4   3   5  282.27   12.10
   4   3   5  287.97   13.90
   4  -3   5  260.97   13.70
  -4  -3  -5  278.07   15.00
  -4  -3  -5  292.07   13.60
   4  -3   5  292.47   14.60
  -4   3  -6    2.90    3.40
   4   3   6    7.80    2.70
   4   3   6    4.30    2.70
   4   3   6    7.70    4.00
   4  -3   6    2.00    2.80
   4  -3   6    4.90    2.90
  -4  -3  -6    5.20    3.50
   4  -3   6    5.50    3.20
  -4  -3  -6    2.10    2.20
  -4   3  -7   32.60    5.80
   4   3   7   39.10    5.80
   4   3   7   33.30    6.10
   4   3   7   29.50    5.60
   4   3   7   31.40    5.30
   4   3   7   31.60    5.40
   4   3   7   29.90    4.50
   4   3   7   25.00    5.70
   4   3   7   30.70    5.40
   4  -3   7   37.00    5.70
  -4  -3  -7   37.90    5.40
   4  -3   7   36.30    6.00
   4  -3   7   31.80    5.10
   4  -3   7   37.40    5.70
   4  -3   7   35.00    5.80
  -4  -3  -7   35.10    7.40
   4  -3   7   36.40    6.90
   4  -3   7   33.90    5.60
   4  -3   7   33.70    5.40
   4   3   8  509.55   21.20
   4   3   8  555.14   20.90
   4   3   8  525.55   20.80
   4   3   8  513.25   20.80
   4   3   8  537.35   23.80
   4   3   8  480.55   22.70
   4   3   8  494.85   20.80
   4   3   8  540.45   20.30
  -4   3  -8  520.95   23.00
  -4  -3  -8  548.05   27.80
   4  -3   8  529.55   20.80
  -4  -3  -8  551.24   23.30
   4  -3   8  524.35   21.60
   4  -3   8  501.05   24.00
   4  -3   8  520.65   21.00
   4  -3   8  508.15   24.30
   4  -3   8  537.25   20.90
   4  -3   8  524.05   20.90
   4   3   9 1003.80   38.90
   4   3   9 1018.60   41.10
   4   3   9 1062.49   36.60
   4   3   9 1022.00   35.90
   4   3   9 1039.70   36.00
   4   3   9 1018.80   36.20
   4   3   9 1076.19   35.60
  -4   3  -9 1095.49   39.40
   4   3   9 1040.20   36.20
   4  -3   9 1068.09   36.30
   4  -3   9 1027.90   39.90
   4  -3   9 1037.20   36.20
   4  -3   9 1051.59   36.10
   4  -3   9 1059.49   36.90
   4  -3   9 1072.19   41.20
   4  -3   9 1066.49   36.60
  -4  -3  -9 1043.50   42.40
  -4  -3  -9 1039.90   38.80
   4   3  10  364.66   16.80
  -4   3 -10  380.26   19.50
   4   3  10  355.76   19.30
   4   3  10  386.36   17.00
   4   3  10  376.96   17.10
   4   3  10  347.47   16.20
   4   3  10  339.07   18.90
   4   3  10  355.76   16.30
   4  -3  10  383.16   17.00
   4  -3  10  383.36   16.80
   4  -3  10  380.46   16.80
  -4  -3 -10  339.97   18.80
  -4  -3 -10  322.77   21.60
   4  -3  10  355.46   19.80
   4  -3  10  367.56   17.20
   4  -3  10  344.97   20.10
   4  -3  10  370.56   17.30
   4   3  11  186.88   11.20
   4   3  11  198.28   11.40
   4   3  11  181.88   10.70
   4   3  11  184.28   10.70
   4   3  11  161.48   13.50
   4   3  11  197.88   11.10
   4  -3  11  194.08   11.50
   4  -3  11  181.08   10.70
   4  -3  11  192.38   16.30
   4  -3  11  188.48   10.80
   4  -3  11  179.88   11.10
   4  -3  11  177.88   10.80
  -4  -3 -11  184.48   10.30
   4   3  12  349.37   15.20
   4   3  12  312.57   14.60
   4   3  12  339.37   15.30
   4   3  12  341.97   15.20
   4  -3  12  328.87   15.30
   4  -3  12  319.37   18.80
   4  -3  12  328.67   15.50
   4  -3  12  334.77   14.70
   4  -3  12  320.87   14.70
   4  -3  12  326.77   15.00
  -4  -3 -12  317.27   14.00
   4   3  13   69.99    5.80
   4   3  13   61.19    5.30
   4   3  13   53.99    5.60
   4   3  13   63.99    5.70
   4  -3  13   61.39    5.60
   4  -3  13   64.29    5.50
   4  -3  13   55.79    5.40
   4  -3  13   58.19    5.40
   4  -3  13   56.59    5.70
   4   3  14   44.60    4.10
   4   3  14   37.40    4.40
   4   3  14   51.19    4.50
   4   3  14   45.80    4.20
   4  -3  14   41.20    4.00
   4  -3  14   46.70    4.50
   4  -3  14   48.30    4.50
   4  -3  14   43.40    4.30
  -4  -4  15    0.80    1.90
  -4  -4  15    2.20    1.50
  -4   4  14  467.75   17.30
  -4   4  14  498.35   17.30
  -4   4  14  476.75   17.10
  -4  -4  14  495.85   17.90
  -4  -4  14  505.85   17.70
  -4  -4  14  436.86   16.70
  -4  -4  14  452.55   18.90
  -4   4  13  385.16   15.90
  -4   4  13  371.56   15.50
  -4   4  13  380.36   14.80
  -4   4  13  414.16   16.00
  -4  -4  13  381.56   16.20
  -4  -4  13  370.96   15.30
  -4  -4  13  399.16   16.00
  -4  -4  13  388.06   15.00
  -4  -4  13  367.16   19.70
  -4   4  12   84.69    6.70
  -4   4  12   90.29    7.30
  -4   4  12   88.39    7.30
  -4   4  12   75.09    7.30
  -4   4  12   81.49    6.80
  -4  -4  12   80.59    7.40
  -4  -4  12   84.69    6.80
  -4  -4  12   96.19    7.30
  -4  -4  12   80.89    9.20
  -4  -4  12   81.89    7.10
  -4  -4  12   71.49    6.50
  -4   4  11  783.82   29.50
  -4   4  11  846.02   29.80
  -4   4  11  783.72   28.50
  -4   4  11  772.82   28.20
  -4   4  11  836.12   29.90
  -4   4  11  812.92   28.40
  -4   4  11  825.42   29.50
  -4  -4  11  797.82   33.90
   4  -4 -11  802.82   37.90
  -4  -4  11  797.62   28.50
   4  -4 -11  779.62   28.20
  -4  -4  11  880.11   29.10
  -4  -4  11  818.62   29.80
  -4  -4  11  809.12   28.20
  -4  -4  11  754.02   28.40
  -4  -4  11  836.82   29.40
  -4   4  10    8.60    3.90
  -4   4  10    6.70    3.20
  -4   4  10    6.00    3.30
  -4   4  10    7.30    3.30
  -4   4  10    8.30    3.80
  -4   4  10    8.40    4.00
  -4   4  10    9.10    3.70
  -4  -4  10    3.60    3.20
   4  -4 -10    9.30    5.50
  -4  -4  10    5.30    4.20
  -4  -4  10    8.30    3.80
  -4  -4  10   10.10    4.00
  -4  -4  10    1.20    4.00
  -4  -4  10    7.40    3.30
   4  -4 -10    7.50    2.70
  -4  -4  10    8.90    3.10
  -4   4   9   95.99    7.80
  -4   4   9  112.19    8.50
  -4   4   9  109.69    8.10
  -4   4   9  111.49    8.90
  -4   4   9  103.39    8.90
  -4   4   9  111.79    8.80
  -4   4   9  113.79    8.20
  -4   4   9  103.39    8.70
  -4  -4   9  117.79    7.90
  -4  -4   9  107.99   15.70
  -4  -4   9  134.79    9.70
  -4  -4   9  110.79    8.90
   4  -4  -9  112.29    7.90
  -4  -4   9  121.69    8.50
  -4  -4   9  110.59    8.00
  -4  -4   9  118.49    8.60
  -4   4   8  240.58   13.10
  -4   4   8  242.88   11.50
  -4   4   8  273.47   17.10
  -4   4   8  244.18   13.20
  -4   4   8  246.08   13.10
  -4   4   8  252.17   13.40
  -4   4   8  220.98   21.30
  -4   4   8  274.97   13.00
  -4   4   8  213.08   17.00
  -4  -4   8  246.38   13.10
  -4  -4   8  225.78   12.20
  -4  -4   8  251.97   15.20
  -4  -4   8  265.47   12.10
  -4  -4   8  242.88   11.90
  -4  -4   8  257.07   13.20
  -4  -4   8  247.98   12.50
  -4   4   7  255.27   11.60
  -4   4   7  261.17   13.30
  -4   4   7  247.38   12.30
  -4   4   7  271.97   17.10
  -4   4   7  269.57   13.50
  -4   4   7  251.07   13.20
  -4   4   7  238.88   13.10
  -4  -4   7  243.78   13.10
  -4  -4   7  270.37   12.10
  -4  -4   7  268.37   12.30
  -4  -4   7  253.77   12.70
  -4  -4   7  255.17   12.60
  -4  -4   7  254.37   14.80
  -4  -4   7  257.97   13.20
  -4   4   6    8.00    2.90
  -4   4   6    6.60    3.70
  -4   4   6    8.10    3.10
  -4  -4   6    6.50    2.50
  -4  -4   6    5.90    3.10
  -4   4   5 1606.74   49.30
  -4   4   5 1603.34   54.79
  -4   4   5 1601.84   48.50
  -4  -4   5 1591.44   48.70
  -4  -4   5 1556.74   48.60
  -4  -4   5 1532.15   51.89
  -4   4   4  407.86   15.10
  -4   4   4  400.66   19.00
  -4   4   4  385.86   15.30
  -4  -4   4  403.66   15.00
  -4  -4   4  378.46   15.50
  -4  -4   4  383.86   17.30
  -4   4   3  467.15   20.40
  -4  -4   3  460.95   18.00
  -4   4   2  886.21   32.00
   4   4  -2  864.21   30.50
  -4  -4   2  942.41   33.00
  -4   4   1  255.97   12.20
   4   4  -1  226.28   11.50
   4   4  -1  222.68   11.20
  -4  -4   1  248.58   11.80
  -4  -4   1  221.18   10.80
  -4   4   0   89.59    6.50
   4   4   0   75.99    6.10
   4   4   0   91.79    7.00
  -4  -4   0   88.59    6.90
  -4  -4   0   78.09    6.30
  -4   4  -1 2327.17   69.79
   4   4   1 2410.26   71.29
  -4   4  -1 2245.68   69.09
   4   4   1 2351.36   70.29
   4  -4   1 2272.27   71.29
   4  -4   1 2277.37   68.09
  -4  -4  -1 2296.07   69.99
  -4  -4  -1 2337.67   71.29
   4   4   2   30.20    4.40
   4   4   2   25.50    4.70
  -4   4  -2   22.60    4.20
  -4   4  -2   26.20    5.10
  -4   4  -2   18.50    3.10
   4  -4   2   16.30    4.00
   4  -4   2   12.50    3.50
  -4  -4  -2   16.90    4.00
   4  -4   2   17.70    3.50
  -4  -4  -2   18.50    3.70
   4   4   3   11.50    2.90
  -4   4  -3   16.30    3.70
   4   4   3   14.30    3.70
   4   4   3   19.90    4.30
  -4  -4  -3   10.50    3.20
  -4  -4  -3   16.70    4.40
   4  -4   3   13.70    3.40
   4  -4   3   18.90    4.40
   4  -4   3   17.00    3.60
   4   4   4    7.30    3.00
  -4   4  -4    6.40    2.80
   4   4   4   10.10    2.90
   4   4   4   12.10    3.60
   4  -4   4    8.80    3.30
  -4  -4  -4   11.70    3.80
  -4  -4  -4    4.10    2.50
   4  -4   4   13.60    3.30
   4  -4   4   10.40    3.40
   4   4   5  398.46   15.90
   4   4   5  396.16   18.40
   4   4   5  407.46   17.80
  -4   4  -5  392.76   18.00
  -4  -4  -5  390.46   19.70
   4  -4   5  377.06   18.90
  -4  -4  -5  403.86   17.80
   4  -4   5  396.76   19.80
   4  -4   5  402.36   15.60
   4   4   6   37.60    9.20
   4   4   6   26.90    4.10
   4   4   6   23.40    5.10
   4   4   6   30.00    5.20
  -4   4  -6   24.00    5.00
   4   4   6   31.10    5.30
   4   4   6   26.90    5.30
   4   4   6   30.30    5.40
  -4  -4  -6   23.90    5.20
   4  -4   6   30.40    6.30
   4  -4   6   36.90    5.60
   4  -4   6   31.20    5.00
  -4  -4  -6   20.80    5.40
   4  -4   6   37.30    5.40
   4  -4   6   38.20    5.90
   4  -4   6   25.70    5.30
   4   4   7   74.09    7.80
   4   4   7   76.49    7.10
   4   4   7   66.09    8.40
   4   4   7   67.79    7.20
   4   4   7   79.79    6.50
  -4   4  -7   76.79    7.90
   4   4   7   69.79    7.70
   4   4   7   81.79    8.00
   4   4   7   66.19    6.80
   4   4   7   71.19    7.00
   4  -4   7   58.79    7.20
   4  -4   7   64.29    7.80
   4  -4   7   78.49    7.00
   4  -4   7   77.69    7.10
   4  -4   7   62.09    6.90
   4  -4   7   75.29    7.30
   4  -4   7   68.79    7.10
  -4  -4  -7   69.79    7.70
   4  -4   7   69.69    8.10
  -4  -4  -7   86.89    9.80
   4  -4   7   71.39    6.40
   4   4   8  166.38   12.00
   4   4   8  172.98    9.90
   4   4   8  175.18   10.30
   4   4   8  165.68   10.20
   4   4   8  157.18    9.90
   4   4   8  156.98   10.30
   4   4   8  184.78   11.20
   4  -4   8  161.28    9.30
   4  -4   8  152.08   10.10
   4  -4   8  181.08   10.70
   4  -4   8  155.28   12.40
   4  -4   8  172.48   10.10
   4  -4   8  153.18   13.70
   4  -4   8  162.48   10.60
   4  -4   8  167.58   10.40
  -4  -4  -8  160.18   15.50
   4  -4   8  145.89   10.00
   4   4   9  218.58   14.40
  -4   4  -9  212.38   14.60
   4   4   9  224.88   12.40
   4   4   9  217.18   14.80
   4   4   9  226.98   11.90
   4   4   9  221.38   12.30
   4   4   9  225.48   12.10
   4   4   9  230.58   12.70
   4   4   9  217.78   12.40
   4  -4   9  226.08   15.80
   4  -4   9  209.28   12.20
   4  -4   9  218.18   12.50
   4  -4   9  223.58   12.40
  -4  -4  -9  212.18   16.90
   4  -4   9  229.48   12.50
  -4  -4  -9  230.08   14.90
   4  -4   9  232.48   12.90
   4  -4   9  218.78   15.10
  -4   4 -10   91.89   10.30
   4   4  10   83.99    7.60
   4   4  10   85.49    7.50
   4   4  10   84.79    8.00
   4   4  10   93.99   11.00
   4   4  10   87.99   10.30
   4   4  10   86.69    7.80
   4   4  10   87.09    7.50
  -4  -4 -10   88.69   10.60
   4  -4  10   92.79    7.60
   4  -4  10   89.39    7.90
  -4  -4 -10   74.69   12.70
   4  -4  10   99.29    8.30
   4  -4  10   94.29    7.80
   4  -4  10   85.19    9.70
   4  -4  10   92.39    8.00
   4   4  11    3.30    3.00
   4   4  11   10.30    4.00
   4  -4  11    3.40    3.10
   4  -4  11    1.60    4.00
   4   4  12  583.64   21.50
   4   4  12  551.74   20.70
   4   4  12  558.74   21.10
   4   4  12  605.84   22.10
   4   4  12  570.34   21.50
  -4  -4 -12  567.04   20.50
   4  -4  12  523.95   28.80
   4  -4  12  584.64   21.60
   4  -4  12  575.04   21.60
   4  -4  12  563.54   22.00
   4  -4  12  568.64   22.00
   4  -4  12  547.65   20.90
   4   4  13  220.18   10.10
   4   4  13  220.08   13.30
   4   4  13  199.38   10.30
   4   4  13  199.48    9.40
   4  -4  13  204.88   13.30
   4  -4  13  202.18   11.10
   4  -4  13  213.38   10.80
  -4  -4 -13  209.38    9.70
   4  -4  13  194.38   10.70
   4   4  14  100.49    5.60
  -4   4 -14  116.19    8.20
   4  -4  14  103.59    5.80
   4  -4  14   87.19    7.10
  -4   5  14   65.99    4.80
  -4   5  14   77.09    5.80
  -4   5  14   75.49    7.10
  -4  -5  14   66.89    5.20
  -4  -5  14   67.39    4.50
  -4  -5  14   74.09    5.10
  -4  -5  14   69.19    5.20
  -4   5  13   29.20    4.80
  -4   5  13   23.70    4.10
  -4   5  13   22.90    4.30
  -4   5  13   25.70    4.50
  -4  -5  13   21.90    4.10
  -4  -5  13   21.70    3.60
  -4  -5  13   26.70    4.10
  -4  -5  13   31.80    4.20
  -4  -5  13   29.00    3.90
  -4   5  12  188.48   10.70
  -4   5  12  207.88   11.00
  -4   5  12  205.68   10.20
  -4   5  12  217.98   11.30
  -4   5  12  209.68   11.00
  -4  -5  12  210.48   11.30
  -4  -5  12  205.28   10.90
  -4  -5  12  219.58   10.70
  -4  -5  12  202.08   10.20
  -4  -5  12  196.88   10.50
  -4   5  11   19.50    4.50
  -4   5  11   28.50    4.60
  -4   5  11   19.20    4.50
  -4   5  11   18.90    4.70
  -4   5  11   17.70    4.20
  -4  -5  11   23.20    4.60
  -4  -5  11   18.10    6.70
  -4  -5  11   15.70    4.20
  -4  -5  11   17.50    4.50
  -4  -5  11   21.10    4.10
  -4  -5  11   17.90    3.90
  -4   5  10  128.09    9.50
  -4   5  10  124.49    9.60
  -4   5  10  132.89    9.70
  -4   5  10  115.69    8.80
  -4   5  10  134.99    9.70
  -4   5  10  149.99    9.90
  -4   5  10  123.59    9.20
  -4  -5  10  146.79    9.00
   4  -5 -10  147.39   15.30
  -4  -5  10  132.39    9.10
  -4  -5  10  121.79    9.40
  -4  -5  10  147.19    9.10
  -4  -5  10  143.19   16.50
   4  -5 -10  113.49    9.10
  -4  -5  10  132.19    9.50
  -4  -5  10  137.79    9.30
  -4   5   9   21.90    5.00
  -4   5   9   33.10    5.70
  -4   5   9   26.10    5.50
  -4   5   9   28.20    5.40
  -4   5   9   30.60    4.90
  -4   5   9   22.40    5.20
  -4   5   9   18.40    4.70
  -4  -5   9   16.90    5.70
  -4  -5   9   24.20    4.70
  -4  -5   9   26.60    5.10
  -4  -5   9   18.90    4.10
   4  -5  -9   20.90    7.30
  -4  -5   9   27.10    5.20
   4  -5  -9   23.50    4.90
  -4  -5   9   14.80    5.00
  -4  -5   9   19.10    4.80
  -4  -5   9   20.30    4.10
  -4   5   8   33.90    6.00
  -4   5   8   43.20    5.80
  -4   5   8   34.80    6.10
  -4   5   8   33.70    5.80
  -4   5   8   37.00    6.00
  -4   5   8   32.60    4.90
  -4   5   8   30.10    5.70
  -4  -5   8   27.90    4.60
  -4  -5   8   28.30    5.00
   4  -5  -8   27.40    5.00
  -4  -5   8   27.50    5.20
  -4  -5   8   37.90    5.20
  -4  -5   8   39.80    6.50
  -4  -5   8   31.40    6.00
  -4  -5   8   19.30    5.60
  -4   5   7   91.59    8.40
  -4   5   7  120.59    9.10
  -4   5   7   99.49    8.70
  -4   5   7   99.09    8.40
  -4   5   7  109.59    8.80
  -4   5   7  102.79    8.60
  -4   5   7  108.49    7.90
  -4  -5   7   98.89    8.30
  -4  -5   7   98.79    7.70
  -4  -5   7  114.09    7.40
  -4  -5   7  119.49   10.10
  -4  -5   7  103.89    8.90
  -4  -5   7  101.19    7.40
   4  -5  -7   94.99    7.80
  -4  -5   7   97.49    7.90
  -4   5   6   77.79    7.40
  -4   5   6   63.99    8.90
  -4   5   6   74.39    7.10
  -4   5   6   80.39    7.80
  -4   5   6   66.69    7.30
  -4   5   6   68.69    8.80
  -4   5   6   69.29    7.70
   4  -5  -6   74.09    6.70
  -4  -5   6   81.09    7.10
  -4  -5   6   49.00    7.10
  -4  -5   6   67.29    7.30
  -4  -5   6   70.59    7.30
  -4  -5   6   73.19    7.80
  -4  -5   6   78.39    7.30
  -4  -5   6   80.19    6.70
  -4   5   5   16.70    4.00
  -4   5   5   30.60    4.50
  -4   5   5   26.40    4.30
  -4   5   5   28.70    6.80
  -4  -5   5   23.60    3.90
  -4   5   4   13.80    4.50
  -4   5   4   14.80    3.70
  -4  -5   4   15.20    3.30
  -4  -5   4   15.30    3.80
   4   5  -3 2101.89   64.19
  -4   5   3 2031.20   66.29
  -4  -5   3 1979.70   62.19
  -4  -5   3 1992.60   60.69
   4   5  -2  242.28   12.40
  -4   5   2  245.98   13.60
  -4   5   2  233.18   11.90
  -4  -5   2  239.98   12.30
  -4  -5   2  239.98   10.50
  -4   5   1   29.70    5.70
   4   5  -1   24.70    4.60
   4   5  -1   22.80    5.80
  -4   5   1   28.30    5.50
   4  -5  -1   26.10    4.40
  -4  -5   1   22.80    4.60
  -4   5   0   87.19    7.80
   4   5   0   89.69    7.10
  -4   5   0   92.79    7.20
   4   5   0   80.69    7.90
  -4  -5   0   80.99    7.30
   4  -5   0   95.99    7.40
  -4  -5   0   85.89    7.50
   4  -5   0   88.09    6.10
   4   5   1 3751.32  110.69
  -4   5  -1 3711.53  109.29
   4   5   1 3812.32  112.29
  -4   5  -1 3718.13  113.29
   4  -5   1 3683.03  107.69
  -4  -5  -1 3822.72  112.19
   4  -5   1 3738.53  108.39
   4  -5   1 3602.54  110.69
  -4  -5  -1 3736.23  110.99
   4   5   2 9999.00  279.87
   4   5   2 9769.82  275.27
  -4   5  -2 9215.98  280.07
  -4  -5  -2 9940.91  280.27
   4  -5   2 9900.01  275.77
  -4  -5  -2 9726.53  278.37
   4  -5   2 9692.33  275.97
   4   5   3  397.06   18.40
  -4   5  -3  366.46   17.20
   4   5   3  396.96   15.30
   4   5   3  363.56   16.80
   4  -5   3  376.76   18.90
  -4  -5  -3  440.46   27.20
   4  -5   3  382.76   15.20
   4  -5   3  367.06   16.10
  -4  -5  -3  370.46   17.40
   4   5   4    3.70    3.10
   4   5   4    5.60    3.70
  -4   5  -4    6.80    3.50
   4   5   4    7.40    2.90
   4  -5   4    2.20    2.90
  -4  -5  -4    9.90    3.70
  -4  -5  -4    9.50    4.40
   4  -5   4    5.70    2.80
   4  -5   4   10.50    4.00
  -4   5  -5  796.62   31.50
   4   5   5  793.72   28.80
   4   5   5  825.02   30.40
   4   5   5  832.22   30.90
   4   5   5  824.12   32.20
   4   5   5  784.32   28.70
   4   5   5  790.92   28.30
   4   5   5  776.92   28.20
  -4  -5  -5  820.62   33.80
   4  -5   5  820.72   28.80
   4  -5   5  857.41   28.10
   4  -5   5  806.82   28.00
   4  -5   5  821.12   33.20
   4  -5   5  790.32   28.50
   4  -5   5  834.02   31.10
   4  -5   5  749.62   30.10
  -4  -5  -5  838.42   31.40
   4   5   6    6.40    3.90
   4   5   6   10.20    4.50
  -4   5  -6    3.60    3.80
   4   5   6    5.90    3.30
   4   5   6   16.40    4.10
   4   5   6    9.60    4.40
   4   5   6    4.90    3.40
   4   5   6    5.90    2.80
   4   5   6    7.50    3.70
   4   5   6   10.80    4.10
   4  -5   6    3.40    3.40
   4  -5   6    9.50    3.70
   4  -5   6    5.80    4.10
   4  -5   6    9.10    3.30
   4  -5   6    7.80    3.90
   4  -5   6    7.20    3.40
  -4  -5  -6    1.90    3.80
   4  -5   6    7.50    4.00
  -4  -5  -6    1.90    3.60
   4  -5   6    6.50    3.60
   4   5   7  716.93   26.90
   4   5   7  718.63   30.50
   4   5   7  717.63   29.20
   4   5   7  738.03   26.80
   4   5   7  737.83   27.10
   4   5   7  707.53   27.00
   4   5   7  708.43   27.20
   4   5   7  705.43   26.90
  -4   5  -7  692.93   30.20
   4  -5   7  758.92   27.40
  -4  -5  -7  790.52   31.90
   4  -5   7  733.73   27.00
   4  -5   7  771.02   26.40
   4  -5   7  741.73   27.40
   4  -5   7  690.03   26.00
   4  -5   7  675.73   31.50
   4  -5   7  758.82   27.40
  -4  -5  -7  766.22   37.20
   4  -5   7  760.32   27.70
   4  -5   7  770.12   30.80
   4   5   8  559.74   21.60
  -4   5  -8  539.75   25.50
   4   5   8  534.15   25.50
   4   5   8  536.85   21.60
   4   5   8  519.25   21.60
   4   5   8  527.55   21.40
   4   5   8  561.14   24.10
   4   5   8  548.15   21.60
   4  -5   8  523.45   22.90
   4  -5   8  515.85   26.40
  -4  -5  -8  511.25   27.60
   4  -5   8  533.45   21.60
   4  -5   8  522.35   21.40
   4  -5   8  523.45   25.20
   4  -5   8  545.25   22.10
   4  -5   8  545.55   21.70
   4  -5   8  511.85   20.10
  -4  -5  -8  543.95   25.00
   4   5   9   55.19    6.40
  -4   5  -9   33.40    9.70
   4   5   9   51.59    6.00
   4   5   9   39.30   11.00
   4   5   9   55.39    6.90
   4   5   9   57.79    6.20
   4   5   9   57.29    6.70
   4   5   9   39.40    5.70
   4  -5   9   51.49    6.30
  -4  -5  -9   48.10   14.90
  -4  -5  -9   39.70   11.10
   4  -5   9   55.49    8.40
   4  -5   9   61.29    6.60
   4  -5   9   53.59    6.50
   4  -5   9   32.60   10.40
   4  -5   9   52.79    6.60
   4  -5   9   59.69    6.70
   4  -5   9   49.10    6.40
   4  -5   9   47.50    6.30
  -4  -5  -9   51.69    7.70
   4   5  10    8.00    3.10
   4   5  10    5.30    2.90
   4   5  10    0.00    3.80
   4   5  10    5.20    3.20
   4   5  10    3.40    2.70
   4  -5  10   -3.10    3.00
  -4  -5 -10    2.40    4.60
   4  -5  10    1.30    2.70
   4  -5  10    6.70    3.20
   4  -5  10    3.80    3.90
   4  -5  10    0.30    2.60
   4  -5  10    5.30    2.70
   4   5  11   35.90    4.90
   4   5  11   22.60    4.60
   4   5  11   30.10    4.40
   4   5  11   31.10    4.50
   4   5  11   34.00    4.80
   4  -5  11   30.40    4.80
   4  -5  11   42.50    5.40
   4  -5  11   24.10    6.60
  -4  -5 -11   29.10    5.20
   4  -5  11   30.90    4.60
   4  -5  11   37.60    4.90
   4   5  12   11.40    2.80
   4   5  12   11.10    2.80
   4   5  12    6.80    2.60
  -4   5 -12   10.10    3.20
   4  -5  12    6.30    2.50
   4  -5  12    7.80    2.60
   4  -5  12   13.20    3.30
   4  -5  12    8.30    2.80
  -4  -5 -12   11.20    3.70
   4   5  13   81.09    5.60
   4   5  13   92.39    5.60
   4   5  13   87.09    5.50
  -4   5 -13   81.69    6.10
   4  -5  13   87.69    5.70
  -4  -5 -13   69.89    7.90
   4  -5  13   87.19    5.70
   4  -5  13   80.69    5.60
   4  -5  13   83.39    5.90
   4   5  14   13.00    2.10
   4   5  14    9.70    1.70
   4   5  14   18.30    2.40
   4  -5  14   11.70    2.00
   4  -5  14    9.10    1.70
   4  -5  14   21.80    2.80
  -4   6  14  231.38    8.80
  -4   6  14  220.48    8.60
  -4  -6  14  219.88    9.30
  -4   6  13    5.10    2.40
  -4   6  13   -1.10    1.90
  -4   6  13    3.20    2.10
  -4   6  13    3.10    2.10
  -4   6  13    5.50    2.00
  -4  -6  13    3.00    1.70
  -4  -6  13    1.50    2.50
  -4  -6  13    2.90    1.90
  -4  -6  13    9.30    2.60
  -4  -6  13    0.90    2.00
  -4   6  12   64.59    5.80
  -4   6  12   57.89    5.60
  -4   6  12   59.19    5.30
  -4   6  12   62.09    5.80
  -4   6  12   68.59    6.00
  -4  -6  12   60.09    6.00
  -4  -6  12   53.79    5.10
  -4  -6  12   73.09    6.00
  -4  -6  12   66.69    5.30
  -4   6  11   54.59    5.90
  -4   6  11   43.40    5.60
  -4   6  11   53.89    5.90
  -4   6  11   53.79    5.80
  -4   6  11   49.70    6.50
  -4   6  11   55.29    6.10
  -4  -6  11   47.60    5.50
  -4  -6  11   49.30    5.60
  -4  -6  11   56.99    6.60
  -4  -6  11   53.29    5.50
  -4  -6  11   53.69    6.10
  -4  -6  11   54.99    5.60
  -4   6  10  143.99    9.80
  -4   6  10  117.69    9.20
  -4   6  10  138.59    9.60
  -4   6  10  142.69    9.70
  -4   6  10  122.99    8.80
  -4  -6  10  134.89    8.50
  -4  -6  10  125.89    8.80
  -4  -6  10  141.29    8.90
  -4  -6  10  138.19    9.60
  -4  -6  10  141.89    9.20
  -4  -6  10  128.59    9.80
  -4   6   9 2394.86   72.29
  -4   6   9 2255.37   71.09
  -4   6   9 2366.86   71.59
  -4   6   9 2213.38   70.29
  -4   6   9 2150.38   73.99
  -4   6   9 2329.37   70.19
  -4   6   9 2310.37   71.79
  -4  -6   9 2317.87   69.99
  -4  -6   9 2261.87   70.39
   4  -6  -9 2234.98   72.99
   4  -6  -9 2269.27   81.39
  -4  -6   9 2275.47   70.29
  -4  -6   9 2277.57   70.69
  -4  -6   9 2300.47   71.59
  -4  -6   9 2232.48   70.19
[truncated: 784,680 more chars]
