# Supplementary material for: Crystal structure and Hirshfeld surface analysis of (±)-N′-(2-hy­droxy-3-meth­oxy­benzyl­idene)-2-(4-iso­butyl­phen­yl)propionohydrazide
Source: Acta Crystallogr E Crystallogr Commun. 2022 Jul 29;78(Pt 8):860–3. doi: 10.1107/S2056989022007605 (PMC9361381; doi:10.1107/S2056989022007605)
Supplement: Supplementary file 2 [file e-78-00860-Isup2.hkl]

data_I                                                                          
_shelx_title ' SKM-352 in P2(1)/c'                                              
_shelx_refln_list_code          4                                               
_shelx_F_calc_maximum       88.37                                               
_exptl_crystal_F_000       760.00                                               
_reflns_d_resolution_high  0.8086                                               
                                                                                
loop_                                                                           
 _space_group_symop_operation_xyz                                               
 'x, y, z'                                                                      
 '-x, y+1/2, -z+1/2'                                                            
 '-x, -y, -z'                                                                   
 'x, -y-1/2, z-1/2'                                                             
                                                                                
_cell_length_a    14.5241                                                       
_cell_length_b    10.0718                                                       
_cell_length_c    13.2710                                                       
_cell_angle_alpha  90.000                                                       
_cell_angle_beta   97.042                                                       
_cell_angle_gamma  90.000                                                       
                                                                                
_shelx_F_squared_multiplier     1.000                                           
                                                                                
loop_                                                                           
 _refln_index_h                                                                 
 _refln_index_k                                                                 
 _refln_index_l                                                                 
 _refln_F_squared_calc                                                          
 _refln_F_squared_meas                                                          
 _refln_F_squared_sigma                                                         
 _refln_observed_status                                                         
   2   0   0       2056.75       1785.44        46.81 o                         
   3   0   0       3029.90       2695.84        54.19 o                         
   4   0   0        162.30        146.39         3.18 o                         
   5   0   0       1239.93       1182.89        18.06 o                         
   6   0   0        515.98        536.97         9.39 o                         
   7   0   0       3006.14       3106.89        62.23 o                         
   8   0   0       3467.85       3505.95        51.46 o                         
   9   0   0        293.14        259.38         6.08 o                         
  10   0   0         83.29         64.83         2.36 o                         
  11   0   0       2513.32       2317.04        24.85 o                         
  12   0   0       1642.48       1440.34        15.51 o                         
  13   0   0        157.42        173.41         3.90 o                         
  14   0   0        153.37        167.04         5.38 o                         
  15   0   0          5.93          7.64         1.56 o                         
  16   0   0         40.88         38.68         2.60 o                         
  17   0   0          4.36          2.79         0.92 o                         
   2   1   0          4.07         13.68         0.62 o                         
   3   1   0       1271.60       1222.54        13.65 o                         
   4   1   0        324.15        279.30         3.64 o                         
   5   1   0         83.85         65.87         1.54 o                         
   6   1   0        956.43        935.57        10.64 o                         
   7   1   0        302.71        343.22         4.96 o                         
   8   1   0       1596.50       1568.70        20.61 o                         
   9   1   0        165.28        180.39         3.82 o                         
  10   1   0          0.05          0.78         0.72 o                         
  11   1   0        338.99        326.47         3.59 o                         
  12   1   0        554.17        546.97         5.83 o                         
  13   1   0         19.56         24.73         1.43 o                         
  14   1   0        198.78        194.07         3.46 o                         
  15   1   0        288.57        283.98         4.55 o                         
  16   1   0         83.98         79.66         2.61 o                         
  17   1   0         49.44         52.29         1.72 o                         
   0   2   0       1517.36       1338.22        22.46 o                         
   4   2   0       1816.57       1700.42        19.01 o                         
   5   2   0          1.62          1.32         0.54 o                         
   6   2   0        103.04         67.95         1.78 o                         
   7   2   0       1622.84       1762.84        18.36 o                         
   8   2   0        147.47        156.88         3.16 o                         
   9   2   0          5.08          5.36         0.96 o                         
  10   2   0       1542.21       1475.14        13.00 o                         
  11   2   0        167.60        145.58         2.44 o                         
  12   2   0         78.32         83.25         2.66 o                         
  13   2   0         71.22         63.53         1.77 o                         
  14   2   0         19.12         16.28         1.16 o                         
  15   2   0         95.38         93.02         2.07 o                         
  16   2   0        123.66        122.06         2.80 o                         
  17   2   0        148.53        146.51         5.47 o                         
   1   3   0       1182.99       1177.10        13.36 o                         
   2   3   0       1268.41       1213.83        16.37 o                         
   3   3   0       4186.02       4263.62        49.64 o                         
   4   3   0       2343.08       2272.48        23.68 o                         
   5   3   0        971.33        963.80        14.00 o                         
   6   3   0        612.78        570.27        15.38 o                         
   7   3   0          3.47          9.16         1.12 o                         
   8   3   0        343.40        372.16         5.76 o                         
   9   3   0         23.63         28.77         1.30 o                         
  10   3   0          0.14         -0.38         0.73 o                         
  11   3   0         87.22         85.47         2.13 o                         
  12   3   0         36.85         31.12         1.45 o                         
  13   3   0          1.14         -0.01         0.71 o                         
  14   3   0         19.61         20.12         1.20 o                         
  15   3   0          3.40          2.77         0.84 o                         
  16   3   0          0.00          1.45         0.82 o                         
  17   3   0         18.30         18.39         2.17 o                         
   0   4   0        819.95        863.37        13.62 o                         
   1   4   0         43.67         30.60         1.06 o                         
   2   4   0        254.70        279.34         4.25 o                         
   3   4   0          1.73          2.46         0.85 o                         
   4   4   0         70.49         66.93         2.46 o                         
   5   4   0         47.85         79.16         2.33 o                         
   6   4   0        210.14        188.45         4.06 o                         
   7   4   0          3.37          4.91         1.14 o                         
   8   4   0         22.59         19.60         1.28 o                         
   9   4   0        278.06        300.15         3.80 o                         
  10   4   0         32.27         38.75         1.40 o                         
  11   4   0        165.00        155.99         2.62 o                         
  12   4   0         19.58         25.11         1.33 o                         
  13   4   0          6.35          6.69         0.94 o                         
  14   4   0        146.74        145.66         2.37 o                         
  15   4   0          1.76          1.36         0.69 o                         
  16   4   0         37.43         42.98         1.68 o                         
   1   5   0        162.42        147.75         2.69 o                         
   2   5   0       1468.85       1450.39        15.85 o                         
   3   5   0        321.89        335.81         4.89 o                         
   4   5   0         74.25         69.61         2.02 o                         
   5   5   0          0.75          1.39         0.89 o                         
   6   5   0         23.91         36.20         1.77 o                         
   7   5   0          0.71          1.05         0.73 o                         
   8   5   0        212.08        216.65         3.26 o                         
   9   5   0        303.19        310.57         3.53 o                         
  10   5   0        105.23        107.24         2.16 o                         
  11   5   0         14.30         18.36         1.27 o                         
  12   5   0         10.89         11.38         1.01 o                         
  13   5   0         18.47         21.23         1.21 o                         
  14   5   0          1.09          2.16         0.68 o                         
  15   5   0         21.59         20.45         1.57 o                         
  16   5   0         54.97         52.06         2.18 o                         
   0   6   0        503.84        439.49         7.52 o                         
   1   6   0         74.50         73.83         1.95 o                         
   2   6   0         20.00         14.01         1.10 o                         
   3   6   0         69.97         64.70         2.18 o                         
   4   6   0        528.08        480.10         7.18 o                         
   5   6   0         12.66         11.52         0.90 o                         
   6   6   0          0.40          0.46         0.68 o                         
   7   6   0         96.75         92.49         1.94 o                         
   8   6   0          1.92          2.90         0.79 o                         
   9   6   0         59.49         53.99         1.77 o                         
  10   6   0          2.16          1.08         0.77 o                         
  11   6   0         14.98         12.49         1.02 o                         
  12   6   0          0.18         -0.64         0.64 o                         
  13   6   0         11.62         10.73         0.90 o                         
  14   6   0          0.18          1.34         0.64 o                         
  15   6   0         15.05         14.32         1.90 o                         
   1   7   0         12.00          6.73         0.85 o                         
   2   7   0        380.18        365.03         4.87 o                         
   3   7   0        181.42        190.48         2.81 o                         
   4   7   0         19.11         21.68         1.07 o                         
   5   7   0         38.73         47.44         1.55 o                         
   6   7   0          1.27          2.53         0.71 o                         
   7   7   0        107.38        103.88         2.16 o                         
   8   7   0         64.01         65.60         1.77 o                         
   9   7   0        399.07        382.71         4.49 o                         
  10   7   0         28.82         29.73         1.61 o                         
  11   7   0         28.39         30.67         1.27 o                         
  12   7   0          0.00          0.63         0.62 o                         
  13   7   0         15.15         14.58         1.30 o                         
  14   7   0          0.73          2.38         0.96 o                         
   0   8   0         69.23         88.72         2.77 o                         
   1   8   0        114.98        110.17         2.11 o                         
   2   8   0        145.22        134.34         2.30 o                         
   3   8   0         21.78         16.97         1.04 o                         
   4   8   0        154.18        137.85         3.15 o                         
   5   8   0         66.38         65.31         1.98 o                         
   6   8   0          6.21          7.12         0.89 o                         
   7   8   0          6.27          9.01         0.93 o                         
   8   8   0        151.25        155.32         2.72 o                         
   9   8   0         15.50         14.61         1.00 o                         
  10   8   0         58.73         54.29         1.53 o                         
  11   8   0          1.99          3.31         0.79 o                         
  12   8   0          7.17          4.99         0.71 o                         
  13   8   0          2.48          1.94         0.70 o                         
   1   9   0        187.02        185.08         2.64 o                         
   2   9   0         64.67         56.37         1.62 o                         
   3   9   0         14.63         13.17         0.94 o                         
   4   9   0        369.03        385.24         4.75 o                         
   5   9   0          0.47         -0.54         0.67 o                         
   6   9   0        122.82        122.80         2.84 o                         
   7   9   0        263.96        281.91         4.16 o                         
   8   9   0          2.72          1.75         0.70 o                         
   9   9   0         40.98         43.76         1.50 o                         
  10   9   0         38.15         41.55         2.30 o                         
  11   9   0        106.56        122.27         2.92 o                         
  12   9   0          9.81          7.00         0.94 o                         
   0  10   0         37.60         39.61         2.15 o                         
   1  10   0          0.37         -0.41         0.75 o                         
   2  10   0         15.30         18.08         0.96 o                         
   3  10   0          9.30          9.96         0.84 o                         
   4  10   0        102.99        102.73         2.17 o                         
   5  10   0        105.59        105.15         2.15 o                         
   6  10   0        171.93        195.54         3.12 o                         
   7  10   0         15.50         13.25         1.08 o                         
   8  10   0          0.13          0.66         0.52 o                         
   9  10   0         18.51         21.92         1.01 o                         
  10  10   0          1.87          1.88         0.51 o                         
   1  11   0         16.70         13.98         0.87 o                         
   2  11   0          0.34         -0.11         0.58 o                         
   3  11   0        136.40        140.00         2.64 o                         
   4  11   0          0.21          0.97         0.66 o                         
   5  11   0         75.28         89.71         1.94 o                         
   6  11   0         46.69         47.59         1.39 o                         
   7  11   0         72.85         89.33         1.73 o                         
   8  11   0          0.04          0.68         0.52 o                         
   0  12   0         24.13         20.13         3.06 o                         
   1  12   0         15.42         13.12         1.89 o                         
   2  12   0          0.63          2.13         0.90 o                         
   3  12   0         16.35         14.48         1.61 o                         
   4  12   0         96.83        103.42         2.48 o                         
 -17   1   1         29.80         26.09         1.77 o                         
 -16   1   1         26.37         25.50         1.62 o                         
 -15   1   1        236.54        211.75         4.64 o                         
 -14   1   1        200.48        199.10         4.40 o                         
 -13   1   1         33.41         34.50         1.25 o                         
 -12   1   1        115.46        109.00         1.81 o                         
 -11   1   1        104.99         89.19         1.75 o                         
 -10   1   1        126.02        125.62         2.24 o                         
  -9   1   1         56.03         52.11         1.95 o                         
  -8   1   1        912.35       1007.39        13.51 o                         
  -7   1   1        618.10        642.52        10.18 o                         
  -6   1   1        868.51        835.43        11.12 o                         
  -5   1   1         28.38         25.94         1.36 o                         
  -3   1   1       2490.39       2346.70        50.79 o                         
  -1   1   1         58.98         74.10         3.24 o                         
   0   1   1       1073.32       1002.27        12.89 o                         
   2   1   1       3048.57       2712.86        76.79 o                         
   3   1   1       1091.71       1087.20        12.91 o                         
   4   1   1        161.24        205.31         2.96 o                         
   5   1   1         57.10         54.06         1.45 o                         
   6   1   1        208.80        256.25         3.90 o                         
   7   1   1       1742.37       1653.19        18.14 o                         
   8   1   1        356.72        372.74         5.63 o                         
   9   1   1         63.50         76.93         3.19 o                         
  10   1   1         36.31         31.77         1.48 o                         
  11   1   1         46.14         42.32         1.47 o                         
  12   1   1        153.64        136.53         2.67 o                         
  13   1   1         44.75         42.12         1.67 o                         
  14   1   1          6.23          7.83         1.08 o                         
  15   1   1          3.60          2.05         0.83 o                         
  16   1   1         68.41         68.47         2.53 o                         
  17   1   1          0.12         -0.59         0.61 o                         
 -17   2   1          0.07         -0.60         0.60 o                         
 -16   2   1         17.48         18.84         1.69 o                         
 -15   2   1        122.91        116.34         2.52 o                         
 -14   2   1        438.87        421.58         5.78 o                         
 -13   2   1         12.85         11.51         0.97 o                         
 -12   2   1          0.20         -0.03         0.74 o                         
 -11   2   1       1079.85       1053.77         8.11 o                         
 -10   2   1         64.00         81.92         2.01 o                         
  -9   2   1        244.84        251.06         4.46 o                         
  -8   2   1          0.03          0.97         0.87 o                         
  -7   2   1          0.39          0.44         0.75 o                         
  -6   2   1        283.35        335.52        10.01 o                         
  -5   2   1        119.79        148.21         4.90 o                         
  -4   2   1         11.23         11.50         1.31 o                         
  -3   2   1          2.33          0.82         0.67 o                         
  -1   2   1         24.07         24.56         0.94 o                         
   1   2   1       4507.67       4349.35       122.37 o                         
   3   2   1       5302.38       5164.25        84.11 o                         
   4   2   1       1291.45       1293.74        13.86 o                         
   5   2   1        369.27        359.37         4.84 o                         
   6   2   1        504.63        483.76         6.34 o                         
   7   2   1         45.99         50.71         1.65 o                         
   8   2   1        304.06        343.55         4.84 o                         
   9   2   1       2716.89       2746.02        31.22 o                         
  10   2   1        119.76        129.82         2.31 o                         
  11   2   1        306.96        291.73         3.69 o                         
  12   2   1         15.49         18.82         1.29 o                         
  13   2   1          0.57          0.90         0.76 o                         
  14   2   1         47.11         47.80         1.68 o                         
  15   2   1        135.20        148.41         2.98 o                         
  16   2   1          0.37          1.91         0.77 o                         
  17   2   1          1.40          2.48         0.92 o                         
 -17   3   1          0.01          0.59         0.70 o                         
 -16   3   1         27.47         32.10         1.44 o                         
 -15   3   1         57.26         58.19         1.80 o                         
 -14   3   1         89.34         88.91         2.10 o                         
 -13   3   1         10.61         18.28         1.14 o                         
 -12   3   1        196.87        198.18         2.98 o                         
 -11   3   1        131.68        113.26         1.95 o                         
 -10   3   1          3.28          2.30         0.69 o                         
  -9   3   1         23.19         21.27         1.17 o                         
  -8   3   1         43.59         38.65         1.86 o                         
  -7   3   1        388.28        390.22         5.72 o                         
  -6   3   1        224.46        281.06         5.97 o                         
  -5   3   1       5225.75       5055.57       104.20 o                         
  -4   3   1         52.63         46.30         1.81 o                         
  -3   3   1        406.75        441.97         6.91 o                         
  -2   3   1        613.82        589.50         9.60 o                         
  -1   3   1       2866.97       2678.15        31.47 o                         
   0   3   1         69.66         80.68         1.62 o                         
   3   3   1       7479.28       7136.61       142.06 o                         
   4   3   1         56.89         65.39         1.65 o                         
   5   3   1        498.71        484.62         6.28 o                         
   6   3   1        762.80        851.60        10.15 o                         
   7   3   1       1672.94       1676.93        18.00 o                         
   8   3   1         38.45         37.71         1.82 o                         
   9   3   1         19.68         22.72         1.40 o                         
  10   3   1         21.88         30.11         1.31 o                         
  11   3   1         24.62         27.06         1.25 o                         
  12   3   1         12.84         14.11         1.08 o                         
  13   3   1        237.68        233.96         3.56 o                         
  14   3   1         18.91         14.82         0.99 o                         
  15   3   1         13.99         17.58         1.78 o                         
  16   3   1         10.72          9.45         1.04 o                         
  17   3   1          8.32         14.15         2.05 o                         
 -16   4   1         28.33         23.65         1.14 o                         
 -15   4   1         19.26         15.88         1.08 o                         
 -14   4   1        107.31        114.02         2.28 o                         
 -13   4   1        129.24        120.22         2.27 o                         
 -12   4   1        276.92        243.96         3.29 o                         
 -11   4   1        323.08        306.25         4.55 o                         
 -10   4   1         22.23         25.39         1.26 o                         
  -9   4   1        572.89        525.42         5.01 o                         
  -8   4   1         35.77         39.33         1.58 o                         
  -7   4   1        719.53        715.20        10.24 o                         
  -6   4   1        272.17        239.34         6.41 o                         
  -5   4   1        160.98        178.63         3.75 o                         
  -4   4   1        227.10        185.44         5.46 o                         
  -3   4   1         60.35         63.66         2.11 o                         
  -2   4   1        520.70        507.20         7.26 o                         
  -1   4   1          7.75          4.29         0.65 o                         
   0   4   1        207.49        182.01         2.82 o                         
   1   4   1        685.31        706.24         8.13 o                         
   2   4   1         87.24         74.40         1.87 o                         
   3   4   1          5.77         16.53         0.90 o                         
   4   4   1       1906.43       1829.06        19.59 o                         
   5   4   1        124.31        103.57         2.08 o                         
   6   4   1        807.84        792.00         8.97 o                         
   7   4   1         53.07         55.36         2.02 o                         
   8   4   1          0.18          0.35         0.76 o                         
   9   4   1          8.48          6.64         0.93 o                         
  10   4   1          0.20          0.35         0.77 o                         
  11   4   1         95.86         95.27         2.27 o                         
  12   4   1        249.36        265.13         3.51 o                         
  13   4   1          7.48          9.48         0.95 o                         
  14   4   1          4.69          4.21         0.73 o                         
  15   4   1          0.19          0.51         0.91 o                         
  16   4   1         29.06         38.81         1.81 o                         
 -16   5   1         74.19         74.44         2.56 o                         
 -15   5   1         45.05         40.62         1.45 o                         
 -14   5   1          1.76          0.69         0.67 o                         
 -13   5   1         62.66         61.48         2.00 o                         
 -12   5   1          0.11         -0.33         0.78 o                         
 -11   5   1          5.57          5.56         0.78 o                         
 -10   5   1         10.41          8.24         0.92 o                         
  -9   5   1         22.89         20.70         1.03 o                         
  -8   5   1         31.74         35.12         1.34 o                         
  -7   5   1         11.02         14.09         1.71 o                         
  -6   5   1        716.16        780.20        12.25 o                         
  -5   5   1         32.30         32.04         1.64 o                         
  -4   5   1         21.40         20.35         1.61 o                         
  -3   5   1        275.53        296.19         4.49 o                         
  -2   5   1        742.53        754.13        10.66 o                         
  -1   5   1       1390.64       1412.09        16.59 o                         
   0   5   1          1.58          0.33         0.76 o                         
   1   5   1        315.74        323.19         4.57 o                         
   2   5   1        737.16        704.10         7.96 o                         
   3   5   1       2631.52       2542.21        26.77 o                         
   4   5   1       2993.86       2947.91        29.12 o                         
   5   5   1       3163.47       3127.78        30.98 o                         
   6   5   1         21.83         26.12         1.77 o                         
   7   5   1        116.75        120.19         2.66 o                         
   8   5   1        167.06        148.92         2.54 o                         
   9   5   1         19.63         16.44         1.23 o                         
  10   5   1         79.59         87.64         2.47 o                         
  11   5   1        492.58        477.99         5.68 o                         
  12   5   1        109.81        100.58         2.27 o                         
  13   5   1          0.33          0.22         0.71 o                         
  14   5   1         37.81         31.18         1.44 o                         
  15   5   1         15.14         25.73         2.12 o                         
  16   5   1          1.57          2.32         0.67 o                         
 -15   6   1         55.03         49.03         3.16 o                         
 -14   6   1         93.52         98.02         2.26 o                         
 -13   6   1          1.86          0.78         0.64 o                         
 -12   6   1         45.85         51.90         1.75 o                         
 -11   6   1          5.87          4.11         0.80 o                         
 -10   6   1         16.62         15.65         1.04 o                         
  -9   6   1         48.84         49.00         1.59 o                         
  -8   6   1        180.51        176.15         2.46 o                         
  -7   6   1         58.92         57.04         1.61 o                         
  -6   6   1        834.89        841.65         7.86 o                         
  -5   6   1        207.04        183.90         2.53 o                         
  -4   6   1        303.35        247.10         4.03 o                         
  -3   6   1          0.85         -0.65         0.65 o                         
  -2   6   1        133.82        128.88         3.29 o                         
  -1   6   1        637.76        658.38         8.24 o                         
   0   6   1         24.01         23.37         1.26 o                         
   1   6   1          1.22          3.00         0.70 o                         
   2   6   1        205.91        193.90         3.07 o                         
   3   6   1        377.65        402.27         5.74 o                         
   4   6   1        324.29        299.61         7.89 o                         
   5   6   1        762.25        730.86         7.66 o                         
   6   6   1          3.47         12.19         1.13 o                         
   7   6   1        183.93        178.64         2.75 o                         
   8   6   1         40.88         37.27         1.44 o                         
   9   6   1        138.56        135.49         2.41 o                         
  10   6   1         55.80         54.63         1.70 o                         
  11   6   1          3.60          3.16         0.87 o                         
  12   6   1          8.90          7.81         0.89 o                         
  13   6   1         26.60         29.89         1.43 o                         
  14   6   1         77.31         86.73         2.26 o                         
  15   6   1         24.01         29.46         3.81 o                         
 -14   7   1         44.70         43.14         2.25 o                         
 -13   7   1         61.25         66.61         1.94 o                         
 -12   7   1          0.74         -0.34         0.60 o                         
 -11   7   1         30.28         28.58         1.22 o                         
 -10   7   1         41.66         41.81         1.79 o                         
  -9   7   1         32.09         37.22         1.47 o                         
  -8   7   1        275.40        287.07         3.57 o                         
  -7   7   1          1.93          4.57         0.88 o                         
  -6   7   1         69.60         75.34         1.59 o                         
  -5   7   1         64.45         56.91         1.84 o                         
  -4   7   1         24.21         25.20         1.13 o                         
  -3   7   1         91.66         81.17         1.76 o                         
  -2   7   1        412.77        391.26         4.70 o                         
  -1   7   1          7.20          6.63         0.81 o                         
   0   7   1          1.04          0.84         0.98 o                         
   1   7   1        442.45        390.01         4.36 o                         
   2   7   1        219.48        183.45         3.55 o                         
   3   7   1        111.55        111.32         2.20 o                         
   4   7   1        253.73        236.12         3.14 o                         
   5   7   1         67.69         63.23         1.71 o                         
   6   7   1       1278.62       1279.60        12.14 o                         
   7   7   1          3.83          5.77         0.92 o                         
   8   7   1         84.30         81.93         2.00 o                         
   9   7   1        327.59        320.18         3.87 o                         
  10   7   1         18.49         19.00         1.21 o                         
  11   7   1          8.78          7.47         0.83 o                         
  12   7   1         10.22          8.39         0.80 o                         
  13   7   1        213.94        227.57         4.62 o                         
  14   7   1         79.65         67.69         2.07 o                         
 -13   8   1          8.81          7.60         1.57 o                         
 -12   8   1         30.66         33.14         1.59 o                         
 -11   8   1         38.29         37.48         1.35 o                         
 -10   8   1          0.76          0.56         0.71 o                         
  -9   8   1          8.44          9.92         0.90 o                         
  -8   8   1          1.49          1.03         0.76 o                         
  -7   8   1         58.21         58.51         1.64 o                         
  -6   8   1        305.72        288.88         4.02 o                         
  -5   8   1          4.63          1.81         0.79 o                         
  -4   8   1        672.98        657.10         8.63 o                         
  -3   8   1         41.89         35.31         1.34 o                         
  -2   8   1          0.00         -0.65         0.65 o                         
  -1   8   1          3.23          4.25         0.82 o                         
   0   8   1         88.57         81.26         1.69 o                         
   1   8   1        331.66        314.92         3.83 o                         
   2   8   1          2.26          3.39         0.78 o                         
   3   8   1          0.00         -0.01         0.80 o                         
   4   8   1        238.79        235.77         3.53 o                         
   5   8   1        193.03        195.39         2.96 o                         
   6   8   1          9.37         13.62         0.99 o                         
   7   8   1         30.17         28.53         1.27 o                         
   8   8   1          7.37          6.97         0.97 o                         
   9   8   1          4.93          4.33         0.77 o                         
  10   8   1         24.35         28.66         1.26 o                         
  11   8   1          0.13          1.12         0.67 o                         
  12   8   1         31.41         37.75         1.43 o                         
  13   8   1         47.79         42.41         1.55 o                         
 -12   9   1         26.25         27.26         2.77 o                         
 -11   9   1          3.42          3.57         0.64 o                         
 -10   9   1         94.15         97.56         2.16 o                         
  -9   9   1          5.47          5.59         0.74 o                         
  -8   9   1          6.90          7.86         0.88 o                         
  -7   9   1          1.60          2.46         0.74 o                         
  -6   9   1         12.06         12.85         1.00 o                         
  -5   9   1          8.46          8.22         0.82 o                         
  -4   9   1         94.28         90.53         1.89 o                         
  -3   9   1          0.64          1.30         0.67 o                         
  -2   9   1          4.85          6.41         0.76 o                         
  -1   9   1         46.60         41.58         1.48 o                         
   0   9   1          0.17          0.05         0.67 o                         
   1   9   1         12.68         12.69         0.92 o                         
   2   9   1         87.20         93.96         2.02 o                         
   3   9   1         28.87         27.40         1.29 o                         
   4   9   1        106.97        118.31         2.18 o                         
   5   9   1        177.11        189.99         2.90 o                         
   6   9   1        305.99        282.44         4.50 o                         
   7   9   1        575.91        604.21         6.18 o                         
   8   9   1          0.40         -0.59         0.59 o                         
   9   9   1          0.06         -0.56         0.56 o                         
  10   9   1         15.21         13.76         0.98 o                         
  11   9   1         42.16         47.36         1.88 o                         
  12   9   1          0.03         -0.49         0.49 o                         
 -10  10   1         23.19         23.11         1.50 o                         
  -9  10   1         26.52         28.01         1.33 o                         
  -8  10   1          1.20          0.44         0.56 o                         
  -7  10   1         15.64         15.04         1.21 o                         
  -6  10   1         40.55         39.21         1.40 o                         
  -5  10   1          0.90          0.19         0.67 o                         
  -4  10   1         47.83         51.20         1.45 o                         
  -3  10   1          0.09          0.93         0.62 o                         
  -2  10   1        144.94        142.63         2.25 o                         
  -1  10   1         35.83         35.00         1.36 o                         
   0  10   1          3.96          2.24         0.80 o                         
   1  10   1          3.01          2.40         0.64 o                         
   2  10   1         24.52         28.00         1.27 o                         
   3  10   1          7.74          7.15         0.83 o                         
   4  10   1          1.54          2.49         0.77 o                         
   5  10   1         34.23         39.36         1.47 o                         
   6  10   1         61.79         66.38         1.67 o                         
   7  10   1        108.73        116.96         2.49 o                         
   8  10   1         12.30          9.15         0.79 o                         
   9  10   1        111.51        101.19         3.34 o                         
  10  10   1         47.05         39.82         1.70 o                         
  -8  11   1          0.51          2.09         0.49 o                         
  -7  11   1          5.86          4.87         0.58 o                         
  -6  11   1          4.74          2.23         0.62 o                         
  -5  11   1          0.00          0.18         0.53 o                         
  -4  11   1        101.32        110.89         2.29 o                         
  -3  11   1         33.56         29.56         1.20 o                         
  -2  11   1         79.90         76.91         1.65 o                         
  -1  11   1          1.15          1.00         0.55 o                         
   0  11   1         19.93         18.46         1.33 o                         
   1  11   1          3.97          3.56         0.77 o                         
   2  11   1         21.48         18.26         1.66 o                         
   3  11   1        129.37        141.79         2.88 o                         
   4  11   1        254.40        293.53         4.18 o                         
   5  11   1        104.20         98.64         2.05 o                         
   6  11   1          7.59         12.66         1.56 o                         
   7  11   1         21.63         26.46         1.26 o                         
   8  11   1          3.53          3.47         0.74 o                         
  -4  12   1        105.47        118.16         3.16 o                         
  -3  12   1          1.71          0.84         0.61 o                         
  -2  12   1          2.71          3.56         0.98 o                         
  -1  12   1          0.06         -0.56         0.56 o                         
   0  12   1         22.51         22.85         2.09 o                         
   1  12   1         46.62         46.94         2.17 o                         
   2  12   1         25.83         28.21         1.20 o                         
   3  12   1        505.86        520.89         6.30 o                         
   4  12   1        317.29        317.36         4.98 o                         
 -17   0   2         40.40         37.71         2.08 o                         
 -16   0   2         14.51         12.50         1.37 o                         
 -15   0   2         82.50         81.63         2.54 o                         
 -14   0   2        921.28        926.44        11.88 o                         
 -13   0   2         57.94         44.98         2.30 o                         
 -12   0   2        784.04        751.53         8.97 o                         
 -11   0   2          4.89         10.95         1.30 o                         
 -10   0   2        614.89        640.21        10.72 o                         
  -9   0   2        407.81        431.26         8.42 o                         
  -8   0   2        698.20        757.65        12.85 o                         
  -7   0   2          2.19         16.58         3.24 o                         
  -6   0   2       5281.85       5285.40       150.34 o                         
  -5   0   2        153.47        124.84         4.54 o                         
  -4   0   2        782.31        691.47        15.51 o                         
  -3   0   2       2478.16       2471.07        49.36 o                         
  -1   0   2         17.17         10.27         1.42 o                         
   0   0   2        134.17        158.96         5.69 o                         
   3   0   2       3924.37       3529.22        70.95 o                         
   4   0   2       2840.41       2723.43        39.40 o                         
   5   0   2        895.48        926.88        14.80 o                         
   6   0   2        738.15        796.79        13.37 o                         
   7   0   2          2.43          0.98         0.94 o                         
   8   0   2        253.91        262.08         6.40 o                         
   9   0   2       1507.08       1423.97        31.70 o                         
  10   0   2          0.46          0.66         1.47 o                         
  11   0   2         21.75         26.55         1.89 o                         
  12   0   2       1051.69       1073.34        16.59 o                         
  13   0   2        338.85        358.13         6.59 o                         
  14   0   2         53.08         55.77         2.59 o                         
  15   0   2        161.69        162.71         4.95 o                         
  16   0   2         71.81         67.04         2.84 o                         
  17   0   2         35.96         33.04         2.18 o                         
 -17   1   2        163.37        153.67         2.96 o                         
 -16   1   2          0.19          0.23         0.69 o                         
 -15   1   2         67.19         64.58         1.86 o                         
 -14   1   2         35.52         39.15         1.41 o                         
 -13   1   2         98.55        101.95         1.79 o                         
 -12   1   2        298.82        276.26         3.10 o                         
 -11   1   2        467.27        480.25         4.33 o                         
 -10   1   2        439.27        439.11         4.88 o                         
  -9   1   2        198.74        243.02         4.09 o                         
  -8   1   2       1015.58        953.06        12.91 o                         
  -7   1   2        602.58        701.91        12.30 o                         
  -6   1   2       1766.77       1729.67        28.02 o                         
  -5   1   2       1323.31       1336.08        20.75 o                         
  -4   1   2       2034.95       1914.56        30.90 o                         
  -3   1   2       1174.50       1064.58        12.95 o                         
  -2   1   2       1820.41       1820.79        30.29 o                         
   0   1   2        114.34        117.39         3.70 o                         
   1   1   2         51.62         54.77         1.19 o                         
   2   1   2       1543.92       1474.58        15.17 o                         
   3   1   2       3672.01       3537.34        45.01 o                         
   4   1   2        152.26        140.77         2.36 o                         
   5   1   2        179.08        201.34         3.23 o                         
   6   1   2       1848.63       1978.21        21.17 o                         
   7   1   2       1620.89       1571.58        16.38 o                         
   8   1   2        282.11        280.02         4.08 o                         
   9   1   2        223.03        189.78         3.93 o                         
  10   1   2         47.74         39.31         2.11 o                         
  11   1   2         11.74          8.48         0.96 o                         
  12   1   2          6.36          7.06         0.99 o                         
  13   1   2         57.42         61.47         1.96 o                         
  14   1   2         77.74         79.91         2.34 o                         
  15   1   2         25.35         24.97         1.47 o                         
  16   1   2          1.41          0.53         0.73 o                         
  17   1   2          0.00         -0.68         0.68 o                         
 -17   2   2          1.58          1.21         0.64 o                         
 -16   2   2         11.79          7.07         0.91 o                         
 -15   2   2         71.50         60.11         1.67 o                         
 -14   2   2         27.12         29.17         1.50 o                         
 -13   2   2         18.49         18.82         1.00 o                         
 -12   2   2       1052.78       1025.99         8.76 o                         
 -11   2   2          1.78          1.77         0.65 o                         
 -10   2   2        105.73        116.95         2.08 o                         
  -9   2   2         28.79         27.25         1.45 o                         
  -8   2   2         70.75         50.54         1.64 o                         
  -7   2   2        888.33        902.98        11.43 o                         
  -6   2   2         82.48         86.37         2.84 o                         
  -5   2   2         48.63         40.77         2.30 o                         
  -4   2   2        879.49        878.67        19.46 o                         
  -3   2   2       1331.49       1270.81        22.21 o                         
  -1   2   2        919.51        887.72        11.91 o                         
   2   2   2        649.84        659.98         7.32 o                         
   3   2   2        792.02        762.48         8.52 o                         
   4   2   2       1306.66       1312.88        14.17 o                         
   5   2   2        697.40        773.46         9.10 o                         
   6   2   2         48.38         40.44         1.60 o                         
   7   2   2         96.54         75.75         2.09 o                         
   8   2   2        261.76        303.73         4.88 o                         
   9   2   2        121.87        119.12         2.29 o                         
  10   2   2         46.82         51.70         1.63 o                         
  11   2   2         26.69         25.68         1.25 o                         
  12   2   2         10.93          7.37         1.00 o                         
  13   2   2        537.04        537.36         6.27 o                         
  14   2   2         41.52         46.75         1.82 o                         
  15   2   2          1.49          1.62         0.85 o                         
  16   2   2          1.24          0.49         0.68 o                         
  17   2   2         33.05         31.59         2.54 o                         
 -17   3   2          0.37          2.20         0.99 o                         
 -16   3   2         51.57         54.79         1.64 o                         
 -15   3   2          1.34          0.82         0.65 o                         
 -14   3   2         85.70         82.93         1.76 o                         
 -13   3   2         75.42         69.16         1.85 o                         
 -12   3   2        384.87        355.25         3.69 o                         
 -11   3   2        803.89        777.48         6.32 o                         
 -10   3   2        281.72        284.06         3.28 o                         
  -9   3   2        230.11        236.95         3.30 o                         
  -8   3   2        172.88        173.89         3.46 o                         
  -7   3   2         99.26        103.95         2.47 o                         
  -6   3   2       1796.48       2016.07        30.71 o                         
  -5   3   2         30.86         21.05         1.90 o                         
  -4   3   2         49.18         41.68         2.33 o                         
  -3   3   2        225.33        238.27         8.38 o                         
  -2   3   2       1656.39       1529.97        22.98 o                         
  -1   3   2       1741.40       1670.07        22.01 o                         
   0   3   2        134.28        140.58         2.14 o                         
   2   3   2          0.32          3.09         0.41 o                         
   3   3   2         11.02         23.41         0.96 o                         
   4   3   2        186.46        248.55         3.86 o                         
   5   3   2       2719.80       2958.25        32.38 o                         
   6   3   2          1.13          3.03         0.81 o                         
   7   3   2          4.08          3.13         0.78 o                         
   8   3   2        145.69        122.25         2.75 o                         
   9   3   2         43.87         49.21         1.58 o                         
  10   3   2          0.00          1.63         0.75 o                         
  11   3   2         45.21         42.43         1.73 o                         
  12   3   2        323.37        282.86         3.77 o                         
  13   3   2          7.56          4.06         0.85 o                         
  14   3   2         19.84         18.44         1.40 o                         
  15   3   2         24.30         26.63         1.71 o                         
  16   3   2         44.39         42.95         1.86 o                         
 -17   4   2          0.82          0.08         1.26 o                         
 -16   4   2         12.73         11.99         1.50 o                         
 -15   4   2         33.68         30.95         1.38 o                         
 -14   4   2         57.23         44.82         1.44 o                         
 -13   4   2        231.44        205.29         2.96 o                         
 -12   4   2          5.37         10.83         0.91 o                         
 -11   4   2         90.14         95.95         1.94 o                         
 -10   4   2          3.89          4.50         0.71 o                         
  -9   4   2          5.69          8.43         0.87 o                         
  -8   4   2        482.56        438.39         7.19 o                         
  -7   4   2        401.82        416.50         6.20 o                         
  -6   4   2        176.58        215.03         3.77 o                         
  -5   4   2        929.45        942.33        15.67 o                         
  -4   4   2        681.62        708.59        16.54 o                         
  -3   4   2        159.19        161.49         4.82 o                         
  -2   4   2        686.48        683.84        11.49 o                         
  -1   4   2       1494.60       1438.96        31.00 o                         
   0   4   2        127.81        104.19         2.02 o                         
   1   4   2        193.27        182.50         2.65 o                         
   2   4   2        562.67        510.53         5.64 o                         
   3   4   2       2709.24       2886.10        28.25 o                         
   4   4   2         21.20         16.35         1.20 o                         
   5   4   2        190.13        154.92         2.82 o                         
   6   4   2         10.53         19.75         1.38 o                         
   7   4   2        210.49        261.31         4.69 o                         
   8   4   2         51.45         44.89         1.78 o                         
   9   4   2        337.58        315.40         3.95 o                         
  10   4   2       1011.93       1041.74        10.10 o                         
  11   4   2        106.22        110.26         2.40 o                         
  12   4   2        183.48        189.14         3.18 o                         
  13   4   2          4.99          6.06         1.02 o                         
  14   4   2          0.14         -0.20         1.10 o                         
  15   4   2        194.87        200.23         4.83 o                         
  16   4   2         36.20         38.83         2.96 o                         
 -16   5   2          0.00         -0.51         0.51 o                         
 -15   5   2          1.87          1.53         0.61 o                         
 -14   5   2        148.50        152.50         2.52 o                         
 -13   5   2         83.42         74.69         1.78 o                         
 -12   5   2         13.04         14.84         1.04 o                         
 -11   5   2          0.71          0.74         0.63 o                         
 -10   5   2         87.09         95.40         2.42 o                         
  -9   5   2        953.06        914.66         7.60 o                         
  -8   5   2          6.18          7.67         0.81 o                         
  -7   5   2        232.53        250.71         3.29 o                         
  -6   5   2        192.06        181.92         3.86 o                         
  -5   5   2        457.72        453.83         8.70 o                         
  -4   5   2        157.43        189.65         4.24 o                         
  -3   5   2        388.12        398.09         5.83 o                         
  -2   5   2        554.35        533.63         8.61 o                         
  -1   5   2        710.60        695.04         9.01 o                         
   0   5   2        536.66        519.98         6.65 o                         
   1   5   2       1257.18       1206.13        12.58 o                         
   2   5   2         27.06         25.80         1.11 o                         
   3   5   2       6484.37       6403.10        69.24 o                         
   4   5   2       7810.12       7708.18        83.00 o                         
   5   5   2        423.71        354.92         6.40 o                         
   6   5   2        296.45        260.06         3.46 o                         
   7   5   2         25.75         25.83         1.50 o                         
   8   5   2          0.50          0.53         0.74 o                         
   9   5   2         29.74         29.89         1.34 o                         
  10   5   2        132.59        110.13         2.43 o                         
  11   5   2        180.71        160.22         2.70 o                         
  12   5   2         15.88         14.60         1.08 o                         
  13   5   2          5.23          4.73         0.81 o                         
  14   5   2         82.83         93.35         2.11 o                         
  15   5   2         77.28         88.43         2.40 o                         
 -15   6   2         19.61         13.35         0.96 o                         
 -14   6   2         42.86         46.41         1.56 o                         
 -13   6   2          0.15          0.07         0.60 o                         
 -12   6   2        148.17        140.95         2.67 o                         
 -11   6   2        190.65        183.88         2.79 o                         
 -10   6   2         85.59         70.50         1.64 o                         
  -9   6   2         67.66         62.82         1.55 o                         
  -8   6   2        336.62        327.53         3.32 o                         
  -7   6   2        471.42        460.69         4.01 o                         
  -6   6   2          9.40          9.10         0.73 o                         
  -5   6   2        289.79        303.52         3.50 o                         
  -4   6   2        490.27        531.63         7.58 o                         
  -3   6   2        453.06        451.15         6.68 o                         
  -2   6   2        399.14        399.19         5.58 o                         
  -1   6   2          0.16          1.24         0.71 o                         
   0   6   2         36.80         35.09         1.68 o                         
   1   6   2          0.04          0.23         0.72 o                         
   2   6   2         92.37         78.62         2.28 o                         
   3   6   2         80.33         69.14         2.21 o                         
   4   6   2        549.47        561.55         7.14 o                         
   5   6   2        139.39        135.28         2.72 o                         
   6   6   2         36.07         36.68         1.44 o                         
   7   6   2          0.46          1.57         0.79 o                         
   8   6   2        312.57        313.47         4.69 o                         
   9   6   2        119.39        118.85         2.35 o                         
  10   6   2        185.68        177.92         2.88 o                         
  11   6   2         71.10         66.75         2.14 o                         
  12   6   2         78.04         84.20         1.94 o                         
  13   6   2         15.88         11.29         0.95 o                         
  14   6   2          3.77          1.30         0.65 o                         
  15   6   2          4.89          2.50         0.80 o                         
 -14   7   2         56.97         56.67         1.64 o                         
 -13   7   2         35.62         31.17         2.15 o                         
 -12   7   2         17.48         18.71         1.05 o                         
 -11   7   2          1.32          2.28         0.71 o                         
 -10   7   2          8.22          8.92         0.90 o                         
  -9   7   2          3.61          1.41         0.65 o                         
  -8   7   2        460.84        456.65         4.47 o                         
  -7   7   2          2.88          5.96         0.73 o                         
  -6   7   2         15.59         14.53         0.90 o                         
  -5   7   2         66.91         58.85         1.38 o                         
  -4   7   2        830.50        815.07         6.69 o                         
  -3   7   2        103.14         95.00         2.01 o                         
  -2   7   2          4.43          5.35         0.74 o                         
  -1   7   2          8.11         13.19         1.12 o                         
   0   7   2         99.71        111.01         2.22 o                         
   1   7   2         17.79         16.95         1.27 o                         
   2   7   2          0.00          0.49         0.65 o                         
   3   7   2          7.95          9.67         0.86 o                         
   4   7   2        190.06        157.64         2.62 o                         
   5   7   2         73.76         77.10         1.75 o                         
   6   7   2        867.68        830.55         8.32 o                         
   7   7   2       2595.17       2611.36        21.89 o                         
   8   7   2        656.66        657.01         6.99 o                         
   9   7   2        102.65        106.59         2.36 o                         
  10   7   2        263.18        246.84         3.67 o                         
  11   7   2          4.86          7.97         0.88 o                         
  12   7   2          3.05          3.25         0.88 o                         
  13   7   2         29.36         28.57         1.37 o                         
  14   7   2        147.86        164.51         4.80 o                         
 -13   8   2          2.50          1.02         1.06 o                         
 -12   8   2          0.84         -0.49         0.70 o                         
 -11   8   2          0.09          0.43         0.64 o                         
 -10   8   2         46.19         45.43         1.58 o                         
  -9   8   2        135.63        134.29         2.60 o                         
  -8   8   2        330.58        366.62         4.90 o                         
  -7   8   2          1.46          1.69         0.72 o                         
  -6   8   2         13.43         16.21         1.00 o                         
  -5   8   2        142.53        137.14         2.20 o                         
  -4   8   2         14.48         13.40         1.01 o                         
  -3   8   2        123.24        126.65         1.98 o                         
  -2   8   2        606.55        601.07         5.51 o                         
  -1   8   2        500.95        504.45         4.58 o                         
   0   8   2        203.97        185.01         2.45 o                         
   1   8   2         46.20         49.78         1.47 o                         
   2   8   2         53.21         47.50         1.61 o                         
   3   8   2         97.04         92.00         2.77 o                         
   4   8   2        174.35        178.63         2.98 o                         
   5   8   2        270.62        272.34         3.68 o                         
   6   8   2        506.25        500.85         5.28 o                         
   7   8   2        393.16        392.17         4.45 o                         
   8   8   2        184.52        193.91         4.36 o                         
   9   8   2        126.33        120.01         2.43 o                         
  10   8   2          0.80          0.00         0.64 o                         
  11   8   2          0.65          0.35         0.68 o                         
  12   8   2         99.13        102.88         2.03 o                         
  13   8   2          8.14         11.36         1.15 o                         
 -12   9   2          0.76          0.21         0.60 o                         
 -11   9   2          1.03          0.76         0.51 o                         
 -10   9   2          5.42          5.51         0.83 o                         
  -9   9   2         50.54         47.70         1.55 o                         
  -8   9   2         21.06         22.64         1.20 o                         
  -7   9   2          8.14          5.64         0.77 o                         
  -6   9   2         63.97         52.04         1.68 o                         
  -5   9   2         34.12         43.33         1.42 o                         
  -4   9   2         92.75         87.71         1.92 o                         
  -3   9   2        215.60        207.33         2.91 o                         
  -2   9   2        281.88        292.58         3.49 o                         
  -1   9   2         20.61         23.82         1.19 o                         
   0   9   2         50.48         53.53         1.53 o                         
   1   9   2         13.84          7.96         0.89 o                         
   2   9   2        112.70        119.90         2.09 o                         
   3   9   2          1.94          1.93         0.73 o                         
   4   9   2        236.49        240.13         3.30 o                         
   5   9   2        417.62        440.90         5.04 o                         
   6   9   2        349.62        369.74         4.52 o                         
   7   9   2        164.36        165.37         2.51 o                         
   8   9   2          0.31          0.07         0.60 o                         
   9   9   2         11.51         13.62         1.29 o                         
  10   9   2          8.82          2.86         0.64 o                         
  11   9   2          2.40          2.83         0.57 o                         
 -10  10   2         29.76         35.72         1.73 o                         
  -9  10   2          9.00          9.50         0.93 o                         
  -8  10   2        186.04        228.05         3.22 o                         
  -7  10   2          8.12         15.62         1.19 o                         
  -6  10   2          1.16          2.42         0.66 o                         
  -5  10   2         11.07          7.04         0.76 o                         
  -4  10   2          3.10          3.08         0.64 o                         
  -3  10   2          8.92          6.44         0.77 o                         
  -2  10   2          3.22          2.63         0.68 o                         
  -1  10   2         65.54         67.28         1.58 o                         
   0  10   2          4.29          3.51         0.73 o                         
   1  10   2          0.19         -0.27         0.61 o                         
   2  10   2        238.40        262.41         3.75 o                         
   3  10   2        174.12        188.69         3.01 o                         
   4  10   2          1.47          0.84         0.68 o                         
   5  10   2        376.97        401.72         5.15 o                         
   6  10   2        283.78        294.89         4.17 o                         
   7  10   2          2.27          2.89         1.60 o                         
   8  10   2        197.76        179.61         6.03 o                         
   9  10   2         13.99          9.44         0.94 o                         
  10  10   2          2.14         -0.12         0.54 o                         
  -8  11   2          0.50          0.50         0.48 o                         
  -7  11   2         27.93         33.86         1.20 o                         
  -6  11   2          3.38          2.89         0.66 o                         
  -5  11   2        138.53        125.10         2.43 o                         
  -4  11   2         62.13         66.95         2.00 o                         
  -3  11   2         65.85         63.36         1.58 o                         
  -2  11   2          1.31          1.19         0.58 o                         
  -1  11   2         15.03         12.31         0.80 o                         
   0  11   2          2.80          1.38         0.70 o                         
   1  11   2        113.49        122.22         2.45 o                         
   2  11   2          0.02         -0.89         0.89 o                         
   3  11   2         33.81         33.77         1.28 o                         
   4  11   2         80.80         89.03         1.86 o                         
   5  11   2         21.44         21.82         1.05 o                         
   6  11   2         19.76         23.24         1.20 o                         
   7  11   2          0.64          0.35         0.58 o                         
  -4  12   2          7.51          6.54         0.74 o                         
  -3  12   2         16.40         15.06         1.54 o                         
  -2  12   2         15.84         14.22         1.58 o                         
  -1  12   2          3.97          6.11         0.88 o                         
   0  12   2          6.93          4.02         0.63 o                         
   1  12   2         16.76         24.00         1.31 o                         
   2  12   2          1.43          1.50         0.52 o                         
   3  12   2        287.69        299.86         4.19 o                         
 -17   1   3          0.06          0.00         0.52 o                         
 -16   1   3         75.09         70.41         1.81 o                         
 -15   1   3         31.68         31.02         1.25 o                         
 -14   1   3          0.04          0.15         0.64 o                         
 -13   1   3          5.75          5.02         0.73 o                         
 -12   1   3        268.27        246.47         3.09 o                         
 -11   1   3         18.36         18.02         0.95 o                         
 -10   1   3          4.19          3.75         0.69 o                         
  -9   1   3          0.02          0.10         0.70 o                         
  -8   1   3        236.76        241.17         3.88 o                         
  -7   1   3       1586.14       1561.37        27.66 o                         
  -6   1   3          5.99          5.83         1.09 o                         
  -5   1   3        803.53        782.72        10.34 o                         
  -4   1   3       1462.08       1399.76        15.77 o                         
  -3   1   3       3107.75       2796.03        35.40 o                         
  -2   1   3       1067.17       1061.49        11.71 o                         
   0   1   3        731.23        646.03         7.92 o                         
   1   1   3         40.18         40.70         0.89 o                         
   2   1   3        550.06        581.19         6.51 o                         
   3   1   3          0.21          0.34         0.37 o                         
   4   1   3       1322.73       1374.97        14.79 o                         
   5   1   3        317.47        370.83         5.44 o                         
   6   1   3         80.96        107.86         2.42 o                         
   7   1   3          3.18          4.78         0.77 o                         
   8   1   3         23.62         23.79         1.44 o                         
   9   1   3        244.10        237.82         3.24 o                         
  10   1   3          0.16         -0.41         0.73 o                         
  11   1   3          0.05          1.00         0.81 o                         
  12   1   3         34.17         36.44         1.51 o                         
  13   1   3        107.18        116.14         2.60 o                         
  14   1   3         21.71         23.74         1.48 o                         
  15   1   3          4.84          6.19         0.91 o                         
  16   1   3         64.15         74.90         2.31 o                         
  17   1   3          0.03          0.76         0.64 o                         
 -17   2   3          0.40         -0.60         0.60 o                         
 -16   2   3         62.03         78.64         2.04 o                         
 -15   2   3          1.46          1.18         0.70 o                         
 -14   2   3         10.84          7.76         0.83 o                         
 -13   2   3          4.78          3.41         0.68 o                         
 -12   2   3         50.44         61.46         1.72 o                         
 -11   2   3        516.08        489.50         4.55 o                         
 -10   2   3         72.62         66.57         1.77 o                         
  -9   2   3        201.37        200.91         4.31 o                         
  -8   2   3          6.20         14.62         1.16 o                         
  -7   2   3        741.17        757.50         8.97 o                         
  -6   2   3         90.47         97.84         4.54 o                         
  -5   2   3         15.44         18.75         1.92 o                         
  -4   2   3        160.52        121.25         2.97 o                         
  -3   2   3       1258.33       1114.56        13.84 o                         
  -2   2   3       1645.14       1595.41        23.47 o                         
  -1   2   3        268.28        243.79         3.89 o                         
   0   2   3         16.17         15.04         0.70 o                         
   2   2   3       1331.49       1306.34        13.78 o                         
   3   2   3        796.15        786.50         8.88 o                         
   4   2   3         92.10        102.04         2.10 o                         
   5   2   3       2345.26       2450.45        25.84 o                         
   6   2   3        879.34        765.69         9.37 o                         
   7   2   3         29.45         30.21         1.42 o                         
   8   2   3          0.00          1.58         0.73 o                         
   9   2   3         88.27         82.72         2.61 o                         
  10   2   3        165.62        161.59         2.78 o                         
  11   2   3        258.02        257.94         4.81 o                         
  12   2   3        894.80        884.48         9.43 o                         
  13   2   3          0.02         -0.34         0.80 o                         
  14   2   3         24.17         20.76         1.71 o                         
  15   2   3         72.01         86.17         2.52 o                         
  16   2   3          0.94         -0.40         0.87 o                         
 -17   3   3          2.58          1.04         0.69 o                         
 -16   3   3         17.87         16.18         1.12 o                         
 -15   3   3         14.78          9.23         0.77 o                         
 -14   3   3          1.55          1.94         0.63 o                         
 -13   3   3         14.15          9.12         0.82 o                         
 -12   3   3        154.21        155.33         2.26 o                         
 -11   3   3        558.08        523.21         4.67 o                         
 -10   3   3         79.33        101.69         1.86 o                         
  -9   3   3         54.83         57.83         1.48 o                         
  -8   3   3          0.52          0.29         0.83 o                         
  -7   3   3       1716.33       1830.05        21.40 o                         
  -6   3   3        269.33        306.57         5.37 o                         
  -5   3   3       1052.23       1038.04        19.76 o                         
  -4   3   3          7.06         16.91         2.18 o                         
  -3   3   3          2.50          1.97         0.91 o                         
  -2   3   3       2515.97       2482.33        48.56 o                         
  -1   3   3         55.66         51.36         1.43 o                         
   0   3   3        690.85        666.93         9.61 o                         
   1   3   3       2644.30       2653.16        29.13 o                         
   2   3   3        679.15        674.64         9.17 o                         
   3   3   3        853.37        848.67        12.74 o                         
   4   3   3       3697.26       3977.55        40.66 o                         
   5   3   3        260.96        267.55         4.19 o                         
   6   3   3          2.14          3.54         0.75 o                         
   7   3   3         12.17         12.26         1.13 o                         
   8   3   3        104.43         81.81         1.81 o                         
   9   3   3          4.30          3.92         0.78 o                         
  10   3   3         66.79         60.67         1.70 o                         
  11   3   3          4.40          1.86         0.83 o                         
  12   3   3         50.30         61.59         1.95 o                         
  13   3   3        124.02        127.55         2.87 o                         
  14   3   3          3.00          2.64         0.83 o                         
  15   3   3         14.39         21.77         1.82 o                         
  16   3   3          3.28          2.49         0.74 o                         
 -16   4   3         30.70         32.27         1.30 o                         
 -15   4   3         40.84         38.19         1.51 o                         
 -14   4   3        143.59        118.29         2.07 o                         
 -13   4   3          0.70          0.24         0.88 o                         
 -12   4   3         71.20         76.57         1.58 o                         
 -11   4   3         30.03         28.55         1.15 o                         
 -10   4   3          0.65          1.96         0.71 o                         
  -9   4   3        377.51        354.07         3.71 o                         
  -8   4   3         71.35         59.26         1.51 o                         
  -7   4   3          2.02          1.26         0.80 o                         
  -6   4   3        209.55        227.33         4.30 o                         
  -5   4   3          3.65          2.72         0.87 o                         
  -4   4   3        362.46        366.37        10.66 o                         
  -3   4   3        102.54        123.60         4.04 o                         
  -2   4   3         19.02         35.75         1.74 o                         
  -1   4   3       1251.34       1172.16        21.84 o                         
   0   4   3       1770.30       1788.15        24.56 o                         
   1   4   3        530.56        502.19         6.78 o                         
   2   4   3       1831.62       1757.89        18.91 o                         
   3   4   3          8.39          4.76         0.75 o                         
   4   4   3         10.54         12.09         0.96 o                         
   5   4   3         96.93         89.47         2.57 o                         
   6   4   3        254.03        250.79         3.98 o                         
   7   4   3        152.75        143.32         2.50 o                         
   8   4   3        250.93        258.29         4.33 o                         
   9   4   3        333.45        305.79         3.79 o                         
  10   4   3       1042.60       1029.48        11.17 o                         
  11   4   3        720.70        667.49         7.29 o                         
  12   4   3        216.00        239.77         3.88 o                         
  13   4   3          9.66         11.35         0.99 o                         
  14   4   3         68.15         70.42         2.40 o                         
  15   4   3          0.58         -0.61         0.61 o                         
  16   4   3          8.84          6.15         0.75 o                         
 -16   5   3          6.54          5.31         0.75 o                         
 -15   5   3          2.02          1.46         0.59 o                         
 -14   5   3        104.02        103.99         2.16 o                         
 -13   5   3        179.79        185.74         2.69 o                         
 -12   5   3         23.41         21.26         1.07 o                         
 -11   5   3        426.96        418.12         4.34 o                         
 -10   5   3        199.74        208.23         2.83 o                         
  -9   5   3        188.88        191.81         2.54 o                         
  -8   5   3          5.09          5.95         0.79 o                         
  -7   5   3        336.26        367.74         3.99 o                         
  -6   5   3        637.81        616.98         8.10 o                         
  -5   5   3       1045.32       1102.01        16.21 o                         
  -4   5   3       1578.00       1600.54        24.98 o                         
  -3   5   3         33.38         38.86         1.88 o                         
  -2   5   3        233.55        219.21         4.48 o                         
  -1   5   3         14.41         18.30         1.28 o                         
   0   5   3       1203.40       1241.36        16.05 o                         
   1   5   3       1292.23       1213.83        14.50 o                         
   2   5   3        226.24        252.63         4.50 o                         
   3   5   3       1067.19       1060.32        11.63 o                         
   4   5   3        262.43        301.50         4.80 o                         
   5   5   3        103.88        108.01         2.75 o                         
   6   5   3          4.79          0.99         0.79 o                         
   7   5   3         10.54          6.47         0.97 o                         
   8   5   3         14.62         13.32         1.05 o                         
   9   5   3        271.46        274.91         4.42 o                         
  10   5   3        813.81        757.67         7.47 o                         
  11   5   3         30.38         40.98         1.56 o                         
  12   5   3         45.08         48.07         1.52 o                         
  13   5   3         83.77         95.38         2.41 o                         
  14   5   3         41.34         35.32         1.63 o                         
  15   5   3         66.10         60.72         3.98 o                         
 -15   6   3         60.28         64.23         2.36 o                         
 -14   6   3         31.89         34.94         1.23 o                         
 -13   6   3         53.80         54.72         1.68 o                         
 -12   6   3         84.73         69.71         1.66 o                         
 -11   6   3        469.38        426.63         4.81 o                         
 -10   6   3         85.61         88.03         1.69 o                         
  -9   6   3         11.20         17.61         0.96 o                         
  -8   6   3         39.58         37.25         1.21 o                         
  -7   6   3         69.23         60.08         1.38 o                         
  -6   6   3        246.30        247.11         3.21 o                         
  -5   6   3          2.46          5.65         0.81 o                         
  -4   6   3        256.72        253.30         3.57 o                         
  -3   6   3        669.93        667.26        10.71 o                         
  -2   6   3          0.19         -0.06         0.69 o                         
  -1   6   3       1226.89       1181.72        19.84 o                         
   0   6   3        780.15        782.25        10.21 o                         
   1   6   3       1851.73       1950.83        28.34 o                         
   2   6   3        250.38        261.11         4.58 o                         
   3   6   3          3.05          4.81         0.79 o                         
   4   6   3          7.53          9.26         0.96 o                         
   5   6   3         71.99         81.52         1.76 o                         
   6   6   3        111.68        116.38         2.08 o                         
   7   6   3       1521.72       1548.95        14.86 o                         
   8   6   3        524.52        533.81         5.98 o                         
   9   6   3         18.81         19.10         1.13 o                         
  10   6   3         95.46         91.68         2.19 o                         
  11   6   3         10.01         16.69         1.03 o                         
  12   6   3         87.86         76.87         1.87 o                         
  13   6   3          5.43          4.37         0.77 o                         
  14   6   3         26.01         24.23         1.41 o                         
 -14   7   3          0.35          2.10         0.71 o                         
 -13   7   3          9.73         10.45         1.61 o                         
 -12   7   3         68.07         63.37         1.76 o                         
 -11   7   3         72.22         57.00         1.44 o                         
 -10   7   3        274.57        270.08         3.36 o                         
  -9   7   3        235.72        257.27         3.12 o                         
  -8   7   3         34.33         29.20         1.27 o                         
  -7   7   3          2.19          4.02         0.79 o                         
  -6   7   3        147.86        159.40         2.30 o                         
  -5   7   3        197.24        179.01         2.32 o                         
  -4   7   3        184.66        163.25         2.20 o                         
  -3   7   3         63.99         77.68         1.59 o                         
  -2   7   3         14.58         14.94         0.84 o                         
  -1   7   3        105.58        101.91         1.73 o                         
   0   7   3        179.81        166.98         2.38 o                         
   1   7   3        246.09        238.10         2.91 o                         
   2   7   3        274.32        260.43         3.21 o                         
   3   7   3         97.31         86.05         1.83 o                         
   4   7   3       1800.58       1800.59        14.55 o                         
   5   7   3        564.21        540.95         5.50 o                         
   6   7   3         37.34         40.78         1.43 o                         
   7   7   3       1629.43       1620.11        14.18 o                         
   8   7   3        570.10        553.89         6.13 o                         
   9   7   3          5.29          4.31         0.81 o                         
  10   7   3         18.44         21.04         1.18 o                         
  11   7   3         23.70         25.55         1.47 o                         
  12   7   3         95.13         97.04         2.32 o                         
  13   7   3         35.23         34.80         1.43 o                         
 -13   8   3          8.54          7.09         0.82 o                         
 -12   8   3          1.93          2.60         0.75 o                         
 -11   8   3         27.22         26.70         1.32 o                         
 -10   8   3         51.59         61.06         1.73 o                         
  -9   8   3         30.16         27.93         1.16 o                         
  -8   8   3         35.86         40.47         1.35 o                         
  -7   8   3        134.14        134.05         2.26 o                         
  -6   8   3         47.21         49.62         1.39 o                         
  -5   8   3          1.68          0.92         0.65 o                         
  -4   8   3          0.05          0.12         0.62 o                         
  -3   8   3         40.81         32.35         1.32 o                         
  -2   8   3         33.25         36.02         1.24 o                         
  -1   8   3         20.37         19.16         1.08 o                         
   0   8   3         28.41         23.00         1.04 o                         
   1   8   3          0.56          1.80         0.66 o                         
   2   8   3        168.91        183.04         3.43 o                         
   3   8   3        253.30        255.70         3.78 o                         
   4   8   3         28.99         28.81         1.36 o                         
   5   8   3        497.80        476.69         5.21 o                         
   6   8   3        748.32        744.14         7.82 o                         
   7   8   3        130.97        136.63         2.47 o                         
   8   8   3        186.28        210.71         3.20 o                         
   9   8   3         51.57         46.46         1.57 o                         
  10   8   3          0.00          0.03         0.60 o                         
  11   8   3         18.49         17.32         1.00 o                         
  12   8   3          9.34          8.87         0.88 o                         
 -12   9   3          0.98          0.28         0.59 o                         
 -11   9   3          0.87          0.59         0.49 o                         
 -10   9   3         21.66         22.59         1.15 o                         
  -9   9   3        214.41        203.01         3.59 o                         
  -8   9   3        343.44        376.57         4.96 o                         
  -7   9   3          5.19          1.13         0.66 o                         
  -6   9   3         17.76         20.98         1.14 o                         
  -5   9   3         50.96         44.46         1.58 o                         
  -4   9   3        190.06        204.29         2.61 o                         
  -3   9   3        252.23        249.58         3.03 o                         
  -2   9   3        206.63        207.79         2.62 o                         
  -1   9   3        356.36        355.63         3.71 o                         
   0   9   3          0.01          0.89         0.67 o                         
   1   9   3         48.19         45.22         1.67 o                         
   2   9   3          0.02         -0.65         0.65 o                         
   3   9   3         31.71         33.01         1.30 o                         
   4   9   3        550.39        566.68         6.10 o                         
   5   9   3        429.29        435.63         5.92 o                         
   6   9   3          9.70          8.20         0.82 o                         
   7   9   3        157.01        152.29         2.60 o                         
   8   9   3        195.85        188.11         3.21 o                         
   9   9   3          9.32          7.92         0.93 o                         
  10   9   3          8.46          5.84         0.69 o                         
  11   9   3          8.34          6.84         0.65 o                         
 -10  10   3         13.20         11.76         1.41 o                         
  -9  10   3         16.71         16.71         2.16 o                         
  -8  10   3          3.23          2.74         0.68 o                         
  -7  10   3          5.70          6.49         0.76 o                         
  -6  10   3          2.99          3.33         0.71 o                         
  -5  10   3          3.23          5.22         0.66 o                         
  -4  10   3         46.29         46.45         1.32 o                         
  -3  10   3         33.26         32.56         1.24 o                         
  -2  10   3         61.14         58.93         1.50 o                         
  -1  10   3          3.41          5.44         0.78 o                         
   0  10   3          1.60          0.77         0.64 o                         
   1  10   3         34.73         32.97         1.36 o                         
   2  10   3          5.20          4.57         0.71 o                         
   3  10   3        102.00        108.21         2.12 o                         
   4  10   3         21.52         24.86         1.12 o                         
   5  10   3          1.00         -0.15         0.61 o                         
   6  10   3          7.87          8.39         0.75 o                         
   7  10   3        149.58        129.13         2.76 o                         
   8  10   3        204.33        183.23         4.32 o                         
   9  10   3         39.65         35.05         1.51 o                         
  -8  11   3         23.20         28.67         1.79 o                         
  -7  11   3         67.97         69.51         2.72 o                         
  -6  11   3         87.55         95.55         1.89 o                         
  -5  11   3         27.46         22.86         1.29 o                         
  -4  11   3        156.09        157.29         2.37 o                         
  -3  11   3          0.03          0.03         0.65 o                         
  -2  11   3         21.47         21.50         1.09 o                         
  -1  11   3          2.40          2.23         0.60 o                         
   0  11   3         16.49          9.27         0.85 o                         
   1  11   3         16.01         19.37         1.57 o                         
   2  11   3          0.86          0.95         0.60 o                         
   3  11   3          0.47          1.79         0.55 o                         
   4  11   3         45.44         50.21         1.49 o                         
   5  11   3          5.16          5.95         0.64 o                         
   6  11   3          0.60          1.30         0.61 o                         
   7  11   3          4.44          1.42         0.51 o                         
  -3  12   3         26.14         24.17         1.30 o                         
  -2  12   3          9.94         13.32         1.72 o                         
  -1  12   3          1.07         -0.18         0.57 o                         
   0  12   3          0.02          0.52         0.54 o                         
   1  12   3         49.76         44.94         1.58 o                         
   2  12   3          2.07          2.37         0.72 o                         
   3  12   3         37.07         42.88         1.64 o                         
 -17   0   4         41.67         52.18         2.17 o                         
 -16   0   4        105.96        125.73         4.97 o                         
 -15   0   4         52.34         52.52         1.91 o                         
 -14   0   4          3.82          3.25         0.97 o                         
 -13   0   4          3.13          1.93         0.97 o                         
 -12   0   4        204.01        179.33         4.27 o                         
 -11   0   4        344.81        318.42         4.77 o                         
 -10   0   4        349.38        343.27         5.38 o                         
  -9   0   4         63.24         84.31         3.15 o                         
  -8   0   4          1.45          6.63         1.27 o                         
  -7   0   4        320.62        287.67         6.02 o                         
  -6   0   4        403.60        397.51         8.91 o                         
  -5   0   4       3763.08       3646.22        73.49 o                         
  -4   0   4         13.47          3.52         1.07 o                         
  -3   0   4       2598.30       2689.11        55.14 o                         
  -2   0   4        301.04        267.70         7.17 o                         
  -1   0   4       3691.03       3485.44        99.39 o                         
   0   0   4       2591.13       2451.21        50.08 o                         
   1   0   4         24.26         27.19         2.27 o                         
   2   0   4       4418.98       4141.51        83.04 o                         
   3   0   4         15.27         34.19         1.56 o                         
   4   0   4        781.56        802.74        13.13 o                         
   5   0   4       1021.89       1141.14        18.28 o                         
   6   0   4        539.89        574.27        10.67 o                         
   7   0   4        828.27        747.25        12.23 o                         
   8   0   4        747.33        748.45        12.34 o                         
   9   0   4          1.52          1.16         0.98 o                         
  10   0   4        568.81        559.97         8.14 o                         
  11   0   4          8.68          7.13         1.43 o                         
  12   0   4         14.09         13.69         1.66 o                         
  13   0   4        793.23        772.99        16.92 o                         
  14   0   4        154.71        150.67         5.77 o                         
  15   0   4         39.42         41.43         2.41 o                         
  16   0   4          0.02         -0.65         1.11 o                         
 -17   1   4         85.65         89.63         1.99 o                         
 -16   1   4         31.94         32.01         1.17 o                         
 -15   1   4         22.74         27.64         1.08 o                         
 -14   1   4        102.19         97.09         2.05 o                         
 -13   1   4         55.27         56.21         1.51 o                         
 -12   1   4        108.97        109.13         2.02 o                         
 -11   1   4         17.82         15.38         0.91 o                         
 -10   1   4          0.02          0.41         0.59 o                         
  -9   1   4         71.83         71.15         2.00 o                         
  -8   1   4        151.20        164.77         3.09 o                         
  -7   1   4        657.25        806.59         9.53 o                         
  -6   1   4         10.84         24.72         1.46 o                         
  -5   1   4       1679.12       1723.95        23.99 o                         
  -4   1   4       2453.45       2507.93        29.47 o                         
  -3   1   4        215.87        274.49         4.01 o                         
  -2   1   4       1830.82       1722.18        25.38 o                         
  -1   1   4       1242.91       1271.07        19.04 o                         
   0   1   4       3823.85       3948.48        55.76 o                         
   1   1   4        445.98        414.91         4.84 o                         
   2   1   4        987.86        977.77        10.57 o                         
   3   1   4        482.08        512.28        10.40 o                         
   4   1   4        755.66        913.14        10.40 o                         
   5   1   4        172.47        176.12         3.14 o                         
   6   1   4        263.13        273.22         4.08 o                         
   7   1   4        326.49        385.46         5.49 o                         
   8   1   4        568.37        578.26         8.06 o                         
   9   1   4        227.27        235.03         3.08 o                         
  10   1   4         25.24         28.13         1.25 o                         
  11   1   4         24.77         17.43         1.20 o                         
  12   1   4        685.12        716.49         7.71 o                         
  13   1   4        614.66        620.55         7.10 o                         
  14   1   4        217.23        212.45         3.55 o                         
  15   1   4        146.44        155.88         3.55 o                         
  16   1   4         35.57         38.02         2.00 o                         
 -17   2   4          7.30          3.82         0.65 o                         
 -16   2   4         38.92         41.78         1.39 o                         
 -15   2   4         47.95         50.96         1.41 o                         
 -14   2   4        339.37        308.62         3.48 o                         
 -13   2   4         28.70         25.36         1.06 o                         
 -12   2   4        188.94        200.26         2.57 o                         
 -11   2   4        106.07        110.37         1.85 o                         
 -10   2   4         83.49         73.93         1.63 o                         
  -9   2   4        121.45        114.43         1.89 o                         
  -8   2   4        748.62        758.68        10.01 o                         
  -7   2   4        647.61        590.69         9.44 o                         
  -6   2   4          1.46          3.80         0.86 o                         
  -5   2   4        236.26        196.89         9.52 o                         
  -4   2   4       1818.50       1819.13        20.49 o                         
  -3   2   4        951.14        858.06        12.01 o                         
  -2   2   4         46.26         59.18         1.39 o                         
  -1   2   4        142.90        128.31         1.98 o                         
   0   2   4       4294.85       4048.35       115.98 o                         
   1   2   4        468.14        533.05         6.68 o                         
   2   2   4       1068.16       1079.90        12.50 o                         
   3   2   4         53.72         60.45         1.75 o                         
   4   2   4        772.65        816.63         9.55 o                         
   5   2   4          5.52          4.29         0.70 o                         
   6   2   4         30.32         38.11         1.62 o                         
   7   2   4         43.92         52.19         1.84 o                         
   8   2   4        340.73        300.63         3.77 o                         
   9   2   4        273.33        275.61         3.28 o                         
  10   2   4        157.40        161.02         2.50 o                         
  11   2   4       2301.05       2262.33        20.19 o                         
  12   2   4        205.12        209.69         3.28 o                         
  13   2   4         68.00         69.76         2.08 o                         
  14   2   4          0.09         -0.16         0.78 o                         
  15   2   4         23.04         26.64         1.83 o                         
  16   2   4         59.18         67.16         4.00 o                         
 -17   3   4          1.85          1.20         0.62 o                         
 -16   3   4         24.55         29.22         1.16 o                         
 -15   3   4          2.06          3.80         0.63 o                         
 -14   3   4         31.98         27.37         1.13 o                         
 -13   3   4        357.68        369.74         4.03 o                         
 -12   3   4        130.79        114.75         1.97 o                         
 -11   3   4         79.43         87.25         1.95 o                         
 -10   3   4        273.52        260.96         3.07 o                         
  -9   3   4         36.98         38.22         1.50 o                         
  -8   3   4        257.68        291.57         4.18 o                         
  -7   3   4         86.33         76.84         2.30 o                         
  -6   3   4          1.86          2.29         1.01 o                         
  -5   3   4        391.68        479.77         8.86 o                         
  -4   3   4        234.65        235.51         5.33 o                         
  -3   3   4        301.02        278.26         5.68 o                         
  -2   3   4         81.62         86.59         2.88 o                         
  -1   3   4       2547.09       2593.60        33.90 o                         
   0   3   4        174.77        170.76         3.04 o                         
   1   3   4        333.26        365.20         6.00 o                         
   2   3   4       6882.70       7175.42       203.67 o                         
   3   3   4        232.68        251.75         4.16 o                         
   4   3   4        125.50        186.00         2.93 o                         
   5   3   4        199.37        215.42         3.48 o                         
   6   3   4         57.96         50.80         1.66 o                         
   7   3   4          9.77          6.54         0.84 o                         
   8   3   4        192.87        214.05         2.88 o                         
   9   3   4        284.46        251.46         3.63 o                         
  10   3   4          6.90          0.58         1.05 o                         
  11   3   4          2.36         -0.32         0.80 o                         
  12   3   4          9.83          8.78         1.10 o                         
  13   3   4        455.78        473.51         6.99 o                         
  14   3   4         60.61         55.46         1.98 o                         
  15   3   4         14.13         14.32         1.77 o                         
  16   3   4          9.98          4.29         0.84 o                         
 -16   4   4         21.00         25.55         1.21 o                         
 -15   4   4        105.09         88.51         1.69 o                         
 -14   4   4        135.16        134.79         2.27 o                         
 -13   4   4        113.56        116.32         2.27 o                         
 -12   4   4          0.41          0.69         0.59 o                         
 -11   4   4        500.27        490.25         5.31 o                         
 -10   4   4         14.16         13.97         0.88 o                         
  -9   4   4         26.95         30.15         1.12 o                         
  -8   4   4          8.23         15.79         1.00 o                         
  -7   4   4         26.87         39.30         1.65 o                         
  -6   4   4        611.73        595.37         8.92 o                         
  -5   4   4        572.67        568.49         8.35 o                         
  -4   4   4        342.04        311.19         5.17 o                         
  -3   4   4        137.48        128.89         3.14 o                         
  -2   4   4         38.16         40.00         2.41 o                         
  -1   4   4         96.43         89.64         3.27 o                         
   0   4   4        422.79        436.66         7.05 o                         
   1   4   4       1603.31       1733.36        19.98 o                         
   2   4   4        786.76        905.66        11.36 o                         
   3   4   4         18.12         20.20         1.12 o                         
   4   4   4          8.80          7.35         0.82 o                         
   5   4   4          8.87         16.14         1.20 o                         
   6   4   4        142.08        120.75         2.35 o                         
   7   4   4          0.41          2.53         0.68 o                         
   8   4   4        489.07        518.94         5.13 o                         
   9   4   4       1597.90       1547.96        13.63 o                         
  10   4   4        539.42        562.88         5.75 o                         
  11   4   4          3.08          1.13         0.75 o                         
  12   4   4        365.58        363.88         4.74 o                         
  13   4   4          1.26          2.79         0.83 o                         
  14   4   4         67.45         65.58         3.58 o                         
  15   4   4         40.28         41.91         2.22 o                         
 -16   5   4        120.44        115.78         5.95 o                         
 -15   5   4        348.80        364.39         5.57 o                         
 -14   5   4        211.79        229.00         3.46 o                         
 -13   5   4        221.03        236.53         2.77 o                         
 -12   5   4         31.16         41.01         1.37 o                         
 -11   5   4        697.90        705.21         6.26 o                         
 -10   5   4         27.45         23.15         1.11 o                         
  -9   5   4          4.95          5.52         0.72 o                         
  -8   5   4         41.99         38.80         1.21 o                         
  -7   5   4        279.86        304.52         3.43 o                         
  -6   5   4         75.20         73.64         1.56 o                         
  -5   5   4         56.13         69.43         2.30 o                         
  -4   5   4          4.67         11.77         1.48 o                         
  -3   5   4        756.24        772.32        10.97 o                         
  -2   5   4         25.19         27.39         1.61 o                         
  -1   5   4       1140.32       1187.20        15.69 o                         
   0   5   4       1049.24       1005.55        13.53 o                         
   1   5   4        108.00         95.20         2.37 o                         
   2   5   4        895.69        973.14        10.83 o                         
   3   5   4        328.98        370.86         5.17 o                         
   4   5   4          2.80          5.16         0.88 o                         
   5   5   4        524.11        496.91         6.67 o                         
   6   5   4         11.72         20.76         1.04 o                         
   7   5   4        348.13        308.79         3.61 o                         
   8   5   4       1424.83       1396.27        12.00 o                         
   9   5   4         54.60         63.08         1.73 o                         
  10   5   4        147.36        127.18         2.39 o                         
  11   5   4         67.96         64.08         1.81 o                         
  12   5   4          1.11          0.97         0.71 o                         
  13   5   4        267.13        274.66         5.32 o                         
  14   5   4         83.46         80.13         2.27 o                         
  15   5   4          5.85          1.65         0.80 o                         
 -15   6   4          2.80          2.66         0.78 o                         
 -14   6   4          5.39          5.16         0.74 o                         
 -13   6   4          0.63          0.02         0.61 o                         
 -12   6   4          3.03          0.95         0.59 o                         
 -11   6   4          0.51          1.93         0.68 o                         
 -10   6   4        153.78        161.88         2.29 o                         
  -9   6   4          6.10          3.88         0.76 o                         
  -8   6   4        537.17        540.52         5.80 o                         
  -7   6   4        148.46        163.95         2.28 o                         
  -6   6   4         41.67         47.43         1.83 o                         
  -5   6   4        228.05        239.93         3.05 o                         
  -4   6   4        803.21        775.71         7.57 o                         
  -3   6   4        426.34        411.83         4.52 o                         
  -2   6   4          1.86          1.14         0.63 o                         
  -1   6   4        365.85        402.77         7.24 o                         
   0   6   4       1301.18       1354.70        20.82 o                         
   1   6   4       1553.59       1497.11        14.99 o                         
   2   6   4        363.10        348.75         4.10 o                         
   3   6   4        207.55        214.61         3.98 o                         
   4   6   4        266.16        247.36         2.84 o                         
   5   6   4         35.52         38.03         1.31 o                         
   6   6   4         15.50         12.99         0.92 o                         
   7   6   4        120.19        107.54         2.47 o                         
   8   6   4         45.22         50.79         1.72 o                         
   9   6   4          1.47         -0.36         0.72 o                         
  10   6   4        116.21         94.64         2.24 o                         
  11   6   4         57.33         61.99         1.75 o                         
  12   6   4          0.16         -0.64         0.64 o                         
  13   6   4         31.38         43.59         2.14 o                         
  14   6   4          1.20          3.08         0.73 o                         
 -14   7   4         20.18         20.09         1.28 o                         
 -13   7   4         30.70         29.02         1.19 o                         
 -12   7   4         21.50         13.32         0.92 o                         
 -11   7   4         26.35         30.67         1.13 o                         
 -10   7   4        281.85        280.27         3.37 o                         
  -9   7   4         87.47         82.11         1.84 o                         
  -8   7   4        324.22        325.63         3.67 o                         
  -7   7   4          5.50          4.20         0.74 o                         
  -6   7   4          5.48         11.67         0.94 o                         
  -5   7   4          6.91          5.60         0.74 o                         
  -4   7   4        169.60        158.83         2.11 o                         
  -3   7   4         37.37         35.15         1.15 o                         
  -2   7   4        240.80        250.09         2.95 o                         
  -1   7   4         32.93         43.40         1.24 o                         
   0   7   4          3.32          3.38         0.69 o                         
   1   7   4        423.52        426.96         4.26 o                         
   2   7   4          9.35         10.39         0.85 o                         
   3   7   4          2.01          1.79         0.69 o                         
   4   7   4       1975.06       1998.73        15.49 o                         
   5   7   4        311.51        289.02         3.69 o                         
   6   7   4         93.21         99.61         2.13 o                         
   7   7   4         34.93         33.65         1.52 o                         
   8   7   4          7.52          6.04         0.84 o                         
   9   7   4         60.79         55.03         1.71 o                         
  10   7   4          0.21          0.78         0.65 o                         
  11   7   4          3.63          3.02         0.78 o                         
  12   7   4          0.21         -0.40         0.64 o                         
  13   7   4         12.31         11.63         2.57 o                         
 -13   8   4          3.32          2.47         0.60 o                         
 -12   8   4          2.65          1.64         0.58 o                         
 -11   8   4        108.62         94.79         2.40 o                         
 -10   8   4        459.69        453.96         5.35 o                         
  -9   8   4         36.20         43.88         1.30 o                         
  -8   8   4        339.90        352.78         4.23 o                         
  -7   8   4         40.52         43.31         1.29 o                         
  -6   8   4          2.84          5.58         0.68 o                         
  -5   8   4          0.00          0.55         0.57 o                         
  -4   8   4        374.71        393.26         4.01 o                         
  -3   8   4        481.99        538.06         5.00 o                         
  -2   8   4        462.10        445.77         4.31 o                         
  -1   8   4         61.95         58.93         1.56 o                         
   0   8   4         86.04         97.16         1.96 o                         
   1   8   4         16.70         20.87         1.05 o                         
   2   8   4        245.83        235.25         3.02 o                         
   3   8   4        515.43        505.25         5.68 o                         
   4   8   4          7.71          6.88         0.79 o                         
   5   8   4        811.61        802.15         7.46 o                         
   6   8   4         61.72         61.75         1.92 o                         
   7   8   4         55.92         56.88         1.86 o                         
   8   8   4         12.90          9.59         0.89 o                         
   9   8   4          5.18          2.53         0.68 o                         
  10   8   4          2.67          2.26         0.78 o                         
  11   8   4          9.32         10.45         1.06 o                         
  12   8   4          0.29          0.62         0.59 o                         
 -12   9   4          1.83          2.03         0.50 o                         
 -11   9   4          0.00          0.60         0.54 o                         
 -10   9   4         65.91         53.38         1.62 o                         
  -9   9   4         97.50        115.87         2.71 o                         
  -8   9   4          0.30          0.25         0.60 o                         
  -7   9   4          2.85          4.23         0.70 o                         
  -6   9   4          0.26          0.53         0.60 o                         
  -5   9   4        143.93        146.43         2.39 o                         
  -4   9   4         18.57         22.76         1.17 o                         
  -3   9   4         62.05         55.10         1.62 o                         
  -2   9   4         85.16         93.99         1.91 o                         
  -1   9   4          0.22         -0.14         0.63 o                         
   0   9   4         13.09         13.03         0.95 o                         
   1   9   4          0.19          0.35         0.66 o                         
   2   9   4          7.14          5.83         0.84 o                         
   3   9   4         71.22         69.91         1.82 o                         
   4   9   4         49.88         53.01         2.08 o                         
   5   9   4         15.47         22.04         1.12 o                         
   6   9   4          5.94          2.76         0.69 o                         
   7   9   4         28.37         32.47         1.46 o                         
   8   9   4         14.12          9.23         0.81 o                         
   9   9   4          5.99          2.33         0.62 o                         
  10   9   4         17.86         21.11         1.31 o                         
 -10  10   4         31.20         35.37         1.40 o                         
  -9  10   4        183.86        184.14         4.15 o                         
  -8  10   4          8.63          9.19         0.81 o                         
  -7  10   4          1.50          1.14         0.64 o                         
  -6  10   4         44.23         44.59         1.34 o                         
  -5  10   4         23.13         28.29         1.30 o                         
  -4  10   4         21.54         17.54         0.93 o                         
  -3  10   4         31.78         33.77         1.34 o                         
  -2  10   4         36.05         36.03         1.40 o                         
  -1  10   4        178.85        202.50         3.28 o                         
   0  10   4         54.60         59.54         1.67 o                         
   1  10   4        172.55        172.17         2.66 o                         
   2  10   4        181.68        179.40         2.58 o                         
   3  10   4          3.90          7.93         0.81 o                         
   4  10   4         23.30         26.12         1.21 o                         
   5  10   4        155.22        168.33         2.57 o                         
   6  10   4        393.21        412.01         7.12 o                         
   7  10   4        336.33        307.71         4.36 o                         
   8  10   4        140.15        130.04         3.26 o                         
   9  10   4          4.25          3.01         0.65 o                         
  -7  11   4          7.08          5.94         1.36 o                         
  -6  11   4         55.20         52.74         2.61 o                         
  -5  11   4          3.47          3.07         0.66 o                         
  -4  11   4         18.75         20.37         1.08 o                         
  -3  11   4         16.58         19.72         1.04 o                         
  -2  11   4          1.31          0.67         0.54 o                         
  -1  11   4         32.78         26.74         1.19 o                         
   0  11   4         26.03         29.50         1.28 o                         
   1  11   4         27.38         27.03         1.16 o                         
   2  11   4        120.45        127.76         2.22 o                         
   3  11   4          3.22          0.96         0.68 o                         
   4  11   4          0.96          1.61         0.61 o                         
   5  11   4          1.72          2.92         0.72 o                         
   6  11   4         53.92         50.72         3.61 o                         
  -2  12   4          1.27          0.28         0.89 o                         
  -1  12   4          6.84          6.64         0.64 o                         
   0  12   4         66.81         60.59         1.38 o                         
   1  12   4         10.12          4.65         0.62 o                         
 -17   1   5          4.28          6.69         0.69 o                         
 -16   1   5          2.01          2.31         0.54 o                         
 -15   1   5         63.18         68.68         1.46 o                         
 -14   1   5          5.10          6.64         0.75 o                         
 -13   1   5         20.32         22.52         1.07 o                         
 -12   1   5        189.83        193.49         2.98 o                         
 -11   1   5         10.95         11.03         0.83 o                         
 -10   1   5        193.62        181.15         2.46 o                         
  -9   1   5        214.39        180.47         2.36 o                         
  -8   1   5        337.56        349.20         5.40 o                         
  -7   1   5        418.94        482.97         6.44 o                         
  -6   1   5        297.55        265.60         4.88 o                         
  -5   1   5         55.83         46.56         1.79 o                         
  -4   1   5         13.03         19.08         0.75 o                         
  -3   1   5        872.59        871.00        11.95 o                         
  -2   1   5        175.91        161.10         3.76 o                         
  -1   1   5        604.54        603.15        10.07 o                         
   0   1   5         10.84         11.45         0.59 o                         
   1   1   5         61.35         91.54         1.83 o                         
   2   1   5        279.86        267.37         3.67 o                         
   3   1   5       1947.67       2133.76        22.36 o                         
   4   1   5       3798.18       4092.22        41.87 o                         
   5   1   5        559.77        638.85         8.20 o                         
   6   1   5        495.67        494.96        10.54 o                         
   7   1   5        572.02        621.10         7.56 o                         
   8   1   5          3.37          0.75         0.70 o                         
   9   1   5          2.90          2.84         0.73 o                         
  10   1   5        290.47        304.14         3.70 o                         
  11   1   5        942.89        958.89         9.11 o                         
  12   1   5         16.63         13.97         1.16 o                         
  13   1   5        740.63        754.65         8.51 o                         
  14   1   5        575.67        610.12         8.58 o                         
  15   1   5        166.82        170.95         3.50 o                         
  16   1   5         11.42          8.69         1.90 o                         
 -17   2   5         23.57         29.55         3.28 o                         
 -16   2   5        220.77        219.63         3.28 o                         
 -15   2   5          0.09         -0.50         0.50 o                         
 -14   2   5          0.04          0.69         0.58 o                         
 -13   2   5       1086.94       1106.70         9.38 o                         
 -12   2   5        744.05        742.88         6.36 o                         
 -11   2   5         34.03         37.41         1.27 o                         
 -10   2   5        108.61        116.00         1.94 o                         
  -9   2   5         27.18         32.15         1.26 o                         
  -8   2   5          0.93          3.57         0.93 o                         
  -7   2   5        117.19        126.57         3.12 o                         
  -6   2   5          6.51         10.68         1.70 o                         
  -5   2   5       1870.26       1972.71        23.25 o                         
  -4   2   5        942.15        948.64        22.72 o                         
  -3   2   5        211.22        200.03         3.14 o                         
  -2   2   5        974.69       1052.66        11.35 o                         
  -1   2   5        319.78        338.72         4.60 o                         
   0   2   5        141.29        172.17         2.92 o                         
   1   2   5        866.28        882.52        10.56 o                         
   2   2   5       3024.82       3071.93        33.76 o                         
   3   2   5        527.46        526.82         6.57 o                         
   4   2   5        246.86        348.64         4.98 o                         
   5   2   5        511.47        553.87         7.44 o                         
   6   2   5         22.06         20.87         1.31 o                         
   7   2   5       1090.27       1035.37        10.71 o                         
   8   2   5         35.23         36.85         1.23 o                         
   9   2   5        714.54        728.18         6.34 o                         
  10   2   5        449.73        455.10         5.16 o                         
  11   2   5        975.88        954.77        10.40 o                         
  12   2   5         27.06         32.52         1.72 o                         
  13   2   5         21.98         22.04         1.34 o                         
  14   2   5          5.83          3.45         0.89 o                         
  15   2   5          3.81          2.55         0.78 o                         
  16   2   5          3.74          1.98         0.78 o                         
 -17   3   5          0.00          0.51         0.48 o                         
 -16   3   5          0.63          1.15         0.49 o                         
 -15   3   5         53.18         58.72         1.47 o                         
 -14   3   5        168.05        172.52         2.57 o                         
 -13   3   5        619.46        631.99         6.08 o                         
 -12   3   5        424.02        439.25         4.53 o                         
 -11   3   5         33.49         38.79         1.32 o                         
 -10   3   5          0.66          2.58         0.66 o                         
  -9   3   5         17.30         21.69         1.01 o                         
  -8   3   5         85.14         78.49         1.61 o                         
  -7   3   5        350.21        359.24         5.67 o                         
  -6   3   5        730.80        811.54        12.37 o                         
  -5   3   5        647.24        645.37        10.41 o                         
  -4   3   5        314.74        297.74         4.64 o                         
  -3   3   5          4.82         14.92         1.26 o                         
  -2   3   5         28.81         26.09         1.23 o                         
  -1   3   5        351.60        327.17         4.39 o                         
   0   3   5         53.51         55.91         1.68 o                         
   1   3   5       1202.77       1224.82        14.47 o                         
   2   3   5       1092.60       1193.50        14.31 o                         
   3   3   5        383.78        402.25         5.56 o                         
   4   3   5        247.05        222.96         3.83 o                         
   5   3   5          3.66          6.46         0.88 o                         
   6   3   5         24.99         21.11         1.51 o                         
   7   3   5         26.72         31.27         1.34 o                         
   8   3   5         60.61         70.31         1.68 o                         
   9   3   5         10.40          8.31         0.87 o                         
  10   3   5        141.20        131.98         2.66 o                         
  11   3   5          1.22          1.57         0.93 o                         
  12   3   5          0.00          1.76         1.04 o                         
  13   3   5          8.43          6.66         0.97 o                         
  14   3   5          7.81          6.29         1.05 o                         
  15   3   5        140.22        137.43         2.91 o                         
 -16   4   5          5.79          7.26         0.94 o                         
 -15   4   5        352.16        365.22         4.50 o                         
 -14   4   5         13.06         16.38         0.93 o                         
 -13   4   5          2.57          1.47         0.57 o                         
 -12   4   5        122.88        142.29         2.25 o                         
 -11   4   5         86.13         88.97         1.76 o                         
 -10   4   5          5.51          7.62         0.84 o                         
  -9   4   5         45.73         41.31         1.26 o                         
  -8   4   5          5.73          9.22         0.77 o                         
  -7   4   5         32.60         32.69         1.15 o                         
  -6   4   5         32.43         42.05         1.86 o                         
  -5   4   5         44.28         36.32         2.13 o                         
  -4   4   5       1164.85       1250.52        16.18 o                         
  -3   4   5        100.11         86.18         3.04 o                         
  -2   4   5        173.94        158.12         3.32 o                         
  -1   4   5       1355.45       1369.41        17.28 o                         
   0   4   5       2825.47       2932.17        28.70 o                         
   1   4   5       1718.81       1862.44        18.91 o                         
   2   4   5        436.86        445.06         5.70 o                         
   3   4   5        350.09        378.74         5.56 o                         
   4   4   5        294.02        313.63         4.69 o                         
   5   4   5        288.05        302.94         4.14 o                         
   6   4   5        102.17        113.56         2.16 o                         
   7   4   5          4.05          4.87         0.71 o                         
   8   4   5         53.21         50.08         1.94 o                         
   9   4   5        288.64        236.07         3.50 o                         
  10   4   5         36.91         20.23         1.22 o                         
  11   4   5         25.46         29.88         1.84 o                         
  12   4   5         33.83         38.69         1.69 o                         
  13   4   5          0.00         -0.77         0.77 o                         
  14   4   5          1.57          0.87         0.80 o                         
  15   4   5         98.41         95.09         2.42 o                         
 -16   5   5        207.19        180.20         6.76 o                         
 -15   5   5        364.32        352.30         4.90 o                         
 -14   5   5        108.59        110.98         1.95 o                         
 -13   5   5         68.18         67.58         1.44 o                         
 -12   5   5          0.30          0.61         0.59 o                         
 -11   5   5          9.22          9.40         0.85 o                         
 -10   5   5         36.60         36.07         1.30 o                         
  -9   5   5          0.48         -0.65         0.65 o                         
  -8   5   5         34.88         39.19         1.29 o                         
  -7   5   5        200.80        215.23         2.78 o                         
  -6   5   5         25.78         27.79         1.14 o                         
  -5   5   5        461.52        441.94         4.64 o                         
  -4   5   5         11.42         20.00         1.59 o                         
  -3   5   5        246.89        264.35         5.02 o                         
  -2   5   5         56.95         52.57         2.10 o                         
  -1   5   5        104.56        114.35         3.33 o                         
   0   5   5         15.33         23.01         1.70 o                         
   1   5   5        242.41        214.01         5.65 o                         
   2   5   5        375.56        408.00         5.60 o                         
   3   5   5        379.25        381.73         4.61 o                         
   4   5   5        631.00        639.62         5.74 o                         
   5   5   5        103.42        111.92         1.90 o                         
   6   5   5          1.70          0.73         0.65 o                         
   7   5   5        276.65        245.04         2.83 o                         
   8   5   5        273.44        265.53         3.55 o                         
   9   5   5         46.49         37.87         1.42 o                         
  10   5   5        123.76        117.72         2.65 o                         
  11   5   5         11.41         12.20         0.93 o                         
  12   5   5         41.77         44.63         1.65 o                         
  13   5   5         51.50         49.28         2.36 o                         
  14   5   5         23.31         17.65         1.65 o                         
 -15   6   5          9.95          8.25         1.13 o                         
 -14   6   5          2.04          1.60         0.56 o                         
 -13   6   5         37.90         30.63         1.34 o                         
 -12   6   5         25.44         20.30         0.97 o                         
 -11   6   5        217.71        227.43         2.98 o                         
 -10   6   5         11.32          9.54         0.81 o                         
  -9   6   5         11.58          9.11         0.84 o                         
  -8   6   5        257.86        243.75         3.10 o                         
  -7   6   5         16.49         21.58         1.06 o                         
  -6   6   5        145.06        155.55         2.22 o                         
  -5   6   5         15.50         20.48         0.93 o                         
  -4   6   5         99.90         84.45         1.66 o                         
  -3   6   5         13.39         11.52         0.86 o                         
  -2   6   5          0.22         -0.55         0.59 o                         
  -1   6   5        305.85        299.10         3.27 o                         
   0   6   5        240.52        226.77         2.80 o                         
   1   6   5        228.25        228.24         3.93 o                         
   2   6   5         18.08         23.17         1.02 o                         
   3   6   5       1158.89       1153.49         8.89 o                         
   4   6   5        476.72        432.29         4.32 o                         
   5   6   5         80.61         68.96         1.56 o                         
   6   6   5         39.55         35.36         1.43 o                         
   7   6   5        308.18        280.18         3.41 o                         
   8   6   5          3.73          6.23         0.85 o                         
   9   6   5          2.50          1.35         0.74 o                         
  10   6   5         59.51         51.09         1.56 o                         
  11   6   5          0.78          0.67         0.70 o                         
  12   6   5         62.71         67.97         2.45 o                         
  13   6   5          3.39          2.47         0.82 o                         
 -14   7   5         61.31         58.80         3.73 o                         
 -13   7   5         19.06         24.61         1.26 o                         
 -12   7   5        130.83        134.57         2.14 o                         
 -11   7   5         17.25         18.66         0.88 o                         
 -10   7   5         94.35         86.60         2.11 o                         
  -9   7   5         73.15         81.08         1.83 o                         
  -8   7   5          0.04         -0.60         0.60 o                         
  -7   7   5         79.29         70.73         1.59 o                         
  -6   7   5         29.92         28.11         1.17 o                         
  -5   7   5        220.34        218.68         2.84 o                         
  -4   7   5          0.33          2.62         0.58 o                         
  -3   7   5         37.30         28.90         1.06 o                         
  -2   7   5         65.39         66.11         1.46 o                         
  -1   7   5         45.95         49.22         1.39 o                         
   0   7   5        253.38        252.30         3.09 o                         
   1   7   5        200.55        195.03         2.51 o                         
   2   7   5         73.08         67.46         1.47 o                         
   3   7   5          9.76          6.03         0.72 o                         
   4   7   5         88.35         95.13         2.14 o                         
   5   7   5        243.86        246.01         3.27 o                         
   6   7   5          0.00         -0.03         0.66 o                         
   7   7   5         11.02          9.47         1.00 o                         
   8   7   5        149.96        163.85         3.04 o                         
   9   7   5        180.25        183.57         3.87 o                         
  10   7   5         21.17         20.52         1.19 o                         
  11   7   5         93.10         93.89         2.49 o                         
  12   7   5          2.24          1.53         0.67 o                         
  13   7   5        174.86        178.79         7.03 o                         
 -13   8   5         29.01         28.72         1.58 o                         
 -12   8   5          1.73          1.66         0.64 o                         
 -11   8   5         19.77         13.97         1.10 o                         
 -10   8   5          0.00          0.02         0.51 o                         
  -9   8   5          0.29          2.26         0.58 o                         
  -8   8   5         80.66         94.54         1.74 o                         
  -7   8   5         61.50         50.71         1.55 o                         
  -6   8   5         91.54        106.82         1.90 o                         
  -5   8   5          3.14          2.58         0.60 o                         
  -4   8   5         51.42         60.25         1.43 o                         
  -3   8   5          7.90          6.13         0.74 o                         
  -2   8   5         39.36         29.23         1.18 o                         
  -1   8   5         26.73         22.24         1.10 o                         
   0   8   5         35.95         36.19         1.28 o                         
   1   8   5         74.35         74.27         1.58 o                         
   2   8   5          7.85          6.20         0.72 o                         
   3   8   5        155.06        142.52         2.80 o                         
   4   8   5         26.18         21.05         1.05 o                         
   5   8   5         20.64         21.87         1.16 o                         
   6   8   5         41.06         45.22         2.07 o                         
   7   8   5        183.88        196.43         3.26 o                         
   8   8   5         27.72         31.69         1.34 o                         
   9   8   5          0.51          0.23         0.64 o                         
  10   8   5         62.13         67.94         1.82 o                         
  11   8   5          6.67          6.61         0.69 o                         
 -11   9   5         14.39          6.34         0.69 o                         
 -10   9   5        189.58        181.86         3.63 o                         
  -9   9   5         21.27         26.45         1.31 o                         
  -8   9   5         60.55         61.46         1.54 o                         
  -7   9   5         61.90         67.61         1.58 o                         
  -6   9   5          3.09          1.57         0.66 o                         
  -5   9   5          4.30          2.05         0.64 o                         
  -4   9   5         82.31         83.66         1.79 o                         
  -3   9   5         63.22         61.77         1.75 o                         
  -2   9   5         10.47         11.00         0.87 o                         
  -1   9   5         12.85         15.61         1.04 o                         
   0   9   5          0.39          0.16         0.61 o                         
   1   9   5         32.11         35.37         1.43 o                         
   2   9   5          8.36          7.26         1.00 o                         
   3   9   5          0.56          2.39         0.64 o                         
   4   9   5        199.38        214.44         3.02 o                         
   5   9   5         47.38         50.73         1.74 o                         
   6   9   5         12.32         12.21         0.90 o                         
   7   9   5          0.86          0.59         0.65 o                         
   8   9   5          7.89          7.05         0.68 o                         
   9   9   5          3.48          3.17         0.81 o                         
  10   9   5          9.11          8.33         0.72 o                         
  -9  10   5          4.80          7.47         1.07 o                         
  -8  10   5        181.14        207.15         2.88 o                         
  -7  10   5         14.17         15.23         1.08 o                         
  -6  10   5         18.48         11.98         0.76 o                         
  -5  10   5         34.97         37.33         1.48 o                         
  -4  10   5          1.12          0.63         0.53 o                         
  -3  10   5          0.01          0.22         0.55 o                         
  -2  10   5         13.08         14.04         0.88 o                         
  -1  10   5         41.32         54.37         1.62 o                         
   0  10   5        129.46        115.21         2.30 o                         
   1  10   5          0.04         -0.22         0.53 o                         
   2  10   5          9.37          7.49         0.74 o                         
   3  10   5        175.89        173.28         2.51 o                         
   4  10   5          2.72          2.92         0.65 o                         
   5  10   5         24.16         26.19         2.28 o                         
   6  10   5          8.48          5.70         0.69 o                         
   7  10   5         24.38         19.21         1.45 o                         
   8  10   5         23.46         30.97         1.70 o                         
  -7  11   5         40.91         31.91         1.54 o                         
  -6  11   5          4.93          4.19         0.69 o                         
  -5  11   5          3.42          3.38         0.61 o                         
  -4  11   5          0.04          0.58         0.52 o                         
  -3  11   5         82.39         86.57         1.74 o                         
  -2  11   5         34.42         37.70         1.45 o                         
  -1  11   5         17.84         13.99         1.11 o                         
   0  11   5         58.59         58.43         1.45 o                         
   1  11   5         40.47         46.72         1.36 o                         
   2  11   5         84.17         84.18         1.75 o                         
   3  11   5         59.92         59.62         1.69 o                         
   4  11   5          3.21          2.08         0.84 o                         
   5  11   5          0.31         -0.19         0.62 o                         
 -17   0   6          1.52          2.00         0.71 o                         
 -16   0   6          4.05          2.04         0.71 o                         
 -15   0   6          8.78          7.32         0.89 o                         
 -14   0   6        342.45        319.66         5.17 o                         
 -13   0   6        146.97        143.19         3.59 o                         
 -12   0   6       3532.83       3490.54        36.78 o                         
 -11   0   6       3971.40       4082.89        49.77 o                         
 -10   0   6       3724.35       3634.82        35.85 o                         
  -9   0   6        105.34        105.62         2.49 o                         
  -8   0   6          6.05          8.99         1.13 o                         
  -7   0   6        996.36       1076.14        17.62 o                         
  -6   0   6        342.70        296.53         6.94 o                         
  -5   0   6       1874.13       2180.75        28.74 o                         
  -4   0   6       3849.69       4379.73        89.54 o                         
  -3   0   6       4105.04       4250.42        86.78 o                         
  -2   0   6         97.50        144.07         5.30 o                         
   0   0   6       4813.32       4985.38       100.92 o                         
   1   0   6        161.52        178.72         3.80 o                         
   2   0   6       1750.16       1816.64        27.13 o                         
   3   0   6          2.02          0.89         0.70 o                         
   4   0   6         82.21         81.90         2.96 o                         
   5   0   6         14.27         15.64         1.76 o                         
   6   0   6        431.18        444.20         8.18 o                         
   7   0   6        330.75        394.11         6.47 o                         
   8   0   6         50.15         36.84         1.61 o                         
   9   0   6          2.56          1.12         0.85 o                         
  10   0   6          7.09          5.87         1.33 o                         
  11   0   6       3169.80       3137.03        38.21 o                         
  12   0   6        325.12        330.64         6.41 o                         
  13   0   6        167.05        188.78         4.47 o                         
  14   0   6         11.91          9.93         1.73 o                         
  15   0   6         68.34         77.27         4.82 o                         
 -17   1   6          0.01         -0.11         0.56 o                         
 -16   1   6          2.81          1.41         0.47 o                         
 -15   1   6          0.64          1.02         0.49 o                         
 -14   1   6          1.26          0.05         0.55 o                         
 -13   1   6        110.81         88.09         1.77 o                         
 -12   1   6          4.80          3.31         0.69 o                         
 -11   1   6        226.11        226.06         3.63 o                         
 -10   1   6          3.48          5.90         0.71 o                         
  -9   1   6          0.40          1.31         0.69 o                         
  -8   1   6         68.94         82.48         1.64 o                         
  -7   1   6         17.58         22.13         1.31 o                         
  -6   1   6        798.01        762.21        13.00 o                         
  -5   1   6         31.74         39.98         1.26 o                         
  -4   1   6        639.49        636.86         8.80 o                         
  -3   1   6         81.43        102.94         3.15 o                         
  -2   1   6        819.63        754.64        12.60 o                         
  -1   1   6        839.02        943.11        10.80 o                         
   0   1   6       2425.81       2528.16        25.89 o                         
   1   1   6         33.74         29.37         0.99 o                         
   2   1   6        695.48        782.77         9.04 o                         
   3   1   6       2482.76       2584.26        27.00 o                         
   4   1   6       1718.18       1840.20        19.98 o                         
   5   1   6       2532.70       2668.72        28.46 o                         
   6   1   6        121.75        123.68         2.77 o                         
   7   1   6        181.14        178.61         2.37 o                         
   8   1   6         88.67         89.27         1.59 o                         
   9   1   6         46.10         47.35         1.31 o                         
  10   1   6         80.52         92.87         1.82 o                         
  11   1   6        211.29        207.24         3.14 o                         
  12   1   6        704.02        725.65         8.66 o                         
  13   1   6        128.60        142.20         2.77 o                         
  14   1   6          3.13          4.02         0.89 o                         
  15   1   6          0.02          0.36         0.74 o                         
 -17   2   6          1.14          0.15         0.66 o                         
 -16   2   6          7.95          8.96         0.63 o                         
 -15   2   6        202.90        214.07         2.72 o                         
 -14   2   6        336.57        361.02         4.43 o                         
 -13   2   6        405.88        441.86         4.57 o                         
 -12   2   6        101.43        112.60         1.93 o                         
 -11   2   6        110.60        113.39         2.05 o                         
 -10   2   6          0.00          0.03         0.60 o                         
  -9   2   6         93.79         92.74         1.76 o                         
  -8   2   6        503.88        427.22         4.67 o                         
  -7   2   6        108.51        106.76         2.70 o                         
  -6   2   6        117.84        146.29         3.25 o                         
  -5   2   6        219.60        202.25         3.11 o                         
  -4   2   6       1163.48       1217.65        12.56 o                         
  -3   2   6          1.21          1.06         0.50 o                         
  -2   2   6       1016.01       1092.87        11.90 o                         
  -1   2   6         29.94         23.70         0.84 o                         
   0   2   6        784.20        768.07         8.65 o                         
   1   2   6        485.18        529.65         7.01 o                         
   2   2   6         13.40         32.16         1.31 o                         
   3   2   6        125.41        118.49         2.58 o                         
   4   2   6        389.72        427.17         5.59 o                         
   5   2   6       1337.73       1324.35        28.88 o                         
   6   2   6        788.60        833.45         8.23 o                         
   7   2   6        104.92         93.46         1.83 o                         
   8   2   6        262.85        271.35         3.18 o                         
   9   2   6        275.93        275.27         3.44 o                         
  10   2   6         15.41         12.86         0.95 o                         
  11   2   6          6.47          5.61         0.85 o                         
  12   2   6        400.08        438.18         5.70 o                         
  13   2   6        102.43         98.08         2.36 o                         
  14   2   6          1.63          1.76         0.80 o                         
  15   2   6         91.54         93.68         2.60 o                         
 -16   3   6        123.57        166.59         2.32 o                         
 -15   3   6         87.61         80.15         1.64 o                         
 -14   3   6         12.73         13.17         0.82 o                         
 -13   3   6         75.23         81.66         1.67 o                         
 -12   3   6        249.04        242.68         3.07 o                         
 -11   3   6         91.06         92.16         1.85 o                         
 -10   3   6         32.81         35.76         1.30 o                         
  -9   3   6        785.00        770.83         6.63 o                         
  -8   3   6        195.04        212.04         2.59 o                         
  -7   3   6       1529.58       1521.70        11.96 o                         
  -6   3   6        184.51        233.71         4.47 o                         
  -5   3   6          6.77          7.28         1.11 o                         
  -4   3   6        966.91        828.02        11.29 o                         
  -3   3   6         65.09         80.82         3.26 o                         
  -2   3   6        471.95        502.82         7.39 o                         
  -1   3   6        933.13        990.86        11.07 o                         
   0   3   6        224.62        251.45         3.79 o                         
   1   3   6        103.49        106.67         2.25 o                         
   2   3   6        253.97        269.59         4.54 o                         
   3   3   6        396.69        378.98         5.51 o                         
   4   3   6          4.34          3.59         0.77 o                         
   5   3   6          9.67         10.78         0.91 o                         
   6   3   6          1.58          4.49         0.73 o                         
   7   3   6       1183.76       1128.77         8.71 o                         
   8   3   6          3.31          2.80         0.71 o                         
   9   3   6         20.07         19.83         1.09 o                         
  10   3   6         51.53         47.98         1.59 o                         
  11   3   6        160.81        160.60         3.25 o                         
  12   3   6         27.05         25.74         1.77 o                         
  13   3   6         15.97         13.71         1.17 o                         
  14   3   6        108.45        107.85         2.42 o                         
  15   3   6        236.22        241.88         6.34 o                         
 -16   4   6         41.93         48.65         1.92 o                         
 -15   4   6         29.13         27.36         0.97 o                         
 -14   4   6         31.77         35.51         1.25 o                         
 -13   4   6        182.75        172.39         2.45 o                         
 -12   4   6         35.91         40.29         1.34 o                         
 -11   4   6         17.26         16.26         0.95 o                         
 -10   4   6         18.37         20.51         1.10 o                         
  -9   4   6          0.70          1.87         0.65 o                         
  -8   4   6         21.66         23.93         1.10 o                         
  -7   4   6         36.53         38.96         1.30 o                         
  -6   4   6        265.95        280.08         3.25 o                         
  -5   4   6         47.54         64.85         2.17 o                         
  -4   4   6          4.76          5.55         1.06 o                         
  -3   4   6         35.14         42.43         1.99 o                         
  -2   4   6          0.12          0.56         0.60 o                         
  -1   4   6         35.45         25.53         1.29 o                         
   0   4   6         13.45         14.99         1.05 o                         
   1   4   6        728.11        800.37         9.31 o                         
   2   4   6         78.71         89.37         2.34 o                         
   3   4   6        243.56        255.41         4.06 o                         
   4   4   6         28.34         23.59         1.06 o                         
   5   4   6          1.81          2.25         0.58 o                         
   6   4   6        564.75        508.86         4.72 o                         
   7   4   6        139.27        139.36         1.93 o                         
   8   4   6        575.91        591.91         5.56 o                         
   9   4   6         75.37         54.69         1.61 o                         
  10   4   6         22.67         23.46         1.29 o                         
  11   4   6        135.60        118.09         2.49 o                         
  12   4   6         77.63         71.89         2.10 o                         
  13   4   6          0.12          0.68         0.74 o                         
  14   4   6         67.12         72.65         2.37 o                         
 -15   5   6         27.78         26.66         1.12 o                         
 -14   5   6          4.08          1.16         0.57 o                         
 -13   5   6         49.20         49.42         1.28 o                         
 -12   5   6         88.24         93.84         1.82 o                         
 -11   5   6         21.84         18.63         1.02 o                         
 -10   5   6         96.78         89.91         1.80 o                         
  -9   5   6         93.30         91.67         2.03 o                         
  -8   5   6         99.56         87.24         1.95 o                         
  -7   5   6        305.87        304.40         3.51 o                         
  -6   5   6         10.32         10.13         0.80 o                         
  -5   5   6        178.93        184.31         2.50 o                         
  -4   5   6         68.83         57.57         1.51 o                         
  -3   5   6          0.23          1.22         0.60 o                         
  -2   5   6         65.71         68.94         1.61 o                         
  -1   5   6         93.35        102.28         2.19 o                         
   0   5   6        229.28        227.95         3.35 o                         
   1   5   6        437.86        403.41         5.06 o                         
   2   5   6        285.71        291.72         3.03 o                         
   3   5   6        287.78        280.30         2.86 o                         
   4   5   6          7.67          5.60         0.65 o                         
   5   5   6         67.94        100.65         1.83 o                         
   6   5   6        409.21        387.13         3.92 o                         
   7   5   6         51.44         50.26         1.72 o                         
   8   5   6        196.09        182.52         2.52 o                         
   9   5   6        189.70        200.66         2.98 o                         
  10   5   6        119.80        119.02         2.34 o                         
  11   5   6         41.74         48.60         1.76 o                         
  12   5   6         22.91         26.95         1.40 o                         
  13   5   6         76.75         83.66         2.29 o                         
  14   5   6          1.11          0.15         0.69 o                         
 -14   6   6          1.41          2.10         0.50 o                         
 -13   6   6          7.34          5.88         0.71 o                         
 -12   6   6          0.35         -0.20         0.49 o                         
 -11   6   6        268.44        260.36         3.50 o                         
 -10   6   6          3.50          2.84         0.63 o                         
  -9   6   6         91.74        107.73         2.13 o                         
  -8   6   6        112.18        129.32         2.18 o                         
  -7   6   6         24.74         32.27         1.24 o                         
  -6   6   6         38.43         45.08         1.32 o                         
  -5   6   6         28.35         32.96         1.20 o                         
  -4   6   6          7.02         14.85         0.90 o                         
  -3   6   6         42.56         33.30         1.15 o                         
  -2   6   6         83.86         80.05         1.61 o                         
  -1   6   6         16.61         15.07         0.91 o                         
   0   6   6          4.58          5.10         0.70 o                         
   1   6   6         23.37         26.55         1.26 o                         
   2   6   6          2.55          3.76         0.65 o                         
   3   6   6        580.00        612.20         5.42 o                         
   4   6   6        394.62        376.90         3.85 o                         
   5   6   6         33.11         32.28         1.37 o                         
   6   6   6         27.61         31.67         1.21 o                         
   7   6   6         57.30         45.01         1.69 o                         
   8   6   6          0.25         -0.64         0.67 o                         
   9   6   6         12.27         14.34         0.99 o                         
  10   6   6         42.19         40.47         1.48 o                         
  11   6   6         12.39         12.21         1.33 o                         
  12   6   6          7.51          8.88         1.53 o                         
  13   6   6         30.71         27.44         3.48 o                         
 -14   7   6          0.57          1.06         0.47 o                         
 -13   7   6          1.44          0.59         0.56 o                         
 -12   7   6         44.67         37.75         1.12 o                         
 -11   7   6          0.73          0.91         0.52 o                         
 -10   7   6        352.55        367.25         4.15 o                         
  -9   7   6        158.32        163.51         2.45 o                         
  -8   7   6         16.61         12.46         0.90 o                         
  -7   7   6          8.53         13.31         0.86 o                         
  -6   7   6          3.75          5.97         0.74 o                         
  -5   7   6         43.05         43.27         1.35 o                         
  -4   7   6         31.69         36.47         1.14 o                         
  -3   7   6        101.29         95.46         2.29 o                         
  -2   7   6        135.47        131.12         2.07 o                         
  -1   7   6          0.11          0.71         0.60 o                         
   0   7   6         93.93         94.85         1.86 o                         
   1   7   6        551.09        540.35         5.25 o                         
   2   7   6        446.21        417.37         4.13 o                         
   3   7   6        290.91        292.37         3.29 o                         
   4   7   6        546.67        529.12         5.06 o                         
   5   7   6         39.19         44.72         1.40 o                         
   6   7   6        107.33         90.60         1.86 o                         
   7   7   6         39.20         41.32         1.61 o                         
   8   7   6          1.16          0.27         0.64 o                         
   9   7   6         11.14          7.85         0.81 o                         
  10   7   6         70.79         78.72         1.93 o                         
  11   7   6         54.39         44.04         1.86 o                         
  12   7   6          4.07          3.27         1.19 o                         
 -12   8   6          7.43          3.18         0.60 o                         
 -11   8   6         96.24         86.30         1.46 o                         
 -10   8   6        103.13         99.99         1.86 o                         
  -9   8   6          3.77          2.53         0.55 o                         
  -8   8   6        351.39        394.44         4.20 o                         
  -7   8   6         17.73         22.24         0.99 o                         
  -6   8   6         35.09         35.11         1.23 o                         
  -5   8   6         13.08         12.99         0.86 o                         
  -4   8   6         11.72          9.61         0.77 o                         
  -3   8   6         74.61         77.63         1.60 o                         
  -2   8   6         61.40         57.71         1.51 o                         
  -1   8   6          1.86          0.85         0.62 o                         
   0   8   6        201.14        191.21         2.60 o                         
   1   8   6        102.59         91.66         1.74 o                         
   2   8   6          1.78          4.12         0.69 o                         
   3   8   6       1059.08       1069.62        10.08 o                         
   4   8   6          2.33          1.03         0.76 o                         
   5   8   6        165.36        146.76         2.36 o                         
   6   8   6         37.57         43.52         1.46 o                         
   7   8   6          4.97          5.40         0.72 o                         
   8   8   6         36.62         38.48         1.30 o                         
   9   8   6          7.14          8.71         0.79 o                         
  10   8   6          0.38          0.22         0.52 o                         
  11   8   6          2.51          2.26         0.61 o                         
 -11   9   6          6.42          4.39         0.56 o                         
 -10   9   6          0.06         -0.46         0.52 o                         
  -9   9   6        100.22        103.86         1.71 o                         
  -8   9   6         46.60         43.69         1.19 o                         
  -7   9   6        154.56        159.65         2.42 o                         
  -6   9   6          0.58          0.85         0.55 o                         
  -5   9   6        196.52        201.09         3.10 o                         
  -4   9   6         90.06        106.06         2.19 o                         
  -3   9   6          4.42          5.81         0.72 o                         
  -2   9   6         45.16         43.32         1.48 o                         
  -1   9   6         52.16         60.08         1.48 o                         
   0   9   6         43.87         36.22         1.28 o                         
   1   9   6          3.79          9.79         0.82 o                         
   2   9   6         16.11          9.30         0.88 o                         
   3   9   6         82.72         80.46         1.72 o                         
   4   9   6         78.39         76.72         1.74 o                         
   5   9   6          5.22          4.88         0.79 o                         
   6   9   6         33.65         32.98         1.51 o                         
   7   9   6        170.46        175.83         2.91 o                         
   8   9   6         53.04         59.30         2.39 o                         
   9   9   6         15.55         16.33         1.39 o                         
  -9  10   6         12.88         13.85         1.07 o                         
  -8  10   6         39.96         44.49         2.54 o                         
  -7  10   6        110.28        111.90         2.30 o                         
  -6  10   6         11.24          7.60         0.68 o                         
  -5  10   6         13.16          9.66         0.89 o                         
  -4  10   6          5.73          4.46         0.61 o                         
  -3  10   6         31.54         29.01         1.15 o                         
  -2  10   6         14.89         17.42         0.89 o                         
  -1  10   6          9.21          4.83         0.70 o                         
   0  10   6         64.82         68.38         1.61 o                         
   1  10   6          0.40          0.48         0.56 o                         
   2  10   6         20.56         18.72         1.14 o                         
   3  10   6         60.68         56.40         1.64 o                         
   4  10   6          0.62          0.53         0.56 o                         
   5  10   6        172.96        169.71         3.09 o                         
   6  10   6         34.56         32.36         1.15 o                         
   7  10   6          0.19          0.60         0.52 o                         
  -6  11   6         73.61         77.13         3.26 o                         
  -5  11   6          3.97          4.82         0.63 o                         
  -4  11   6          5.42          4.86         0.59 o                         
  -3  11   6         39.07         38.20         1.15 o                         
  -2  11   6         36.40         31.10         1.12 o                         
  -1  11   6         81.60         94.93         1.87 o                         
   0  11   6          7.65          2.49         0.53 o                         
   1  11   6          0.24         -0.44         0.51 o                         
   2  11   6         19.17         21.06         1.94 o                         
   3  11   6          3.08          3.63         0.68 o                         
   4  11   6         37.66         35.04         1.41 o                         
 -16   1   7         27.17         31.64         0.99 o                         
 -15   1   7         81.03         76.49         1.57 o                         
 -14   1   7         28.19         32.32         1.17 o                         
 -13   1   7          0.37          1.53         0.88 o                         
 -12   1   7        527.27        530.91         5.28 o                         
 -11   1   7        789.76        843.44         7.96 o                         
 -10   1   7         81.99         95.96         1.82 o                         
  -9   1   7         99.81        114.93         1.94 o                         
  -8   1   7        283.48        281.96         3.15 o                         
  -7   1   7        797.89        836.86         8.49 o                         
  -6   1   7          8.07          4.01         1.18 o                         
  -5   1   7         71.56         53.32         1.64 o                         
  -4   1   7          5.12         10.26         0.88 o                         
  -3   1   7        203.11        206.11         4.57 o                         
  -2   1   7          1.35         -0.28         0.76 o                         
  -1   1   7        423.62        485.74         6.65 o                         
   0   1   7        203.94        213.78         3.12 o                         
   1   1   7          0.85          1.51         0.49 o                         
   2   1   7          4.80          5.28         0.75 o                         
   3   1   7          0.01          1.09         0.58 o                         
   4   1   7        150.91        154.75         2.97 o                         
   5   1   7       1154.45       1229.34        12.41 o                         
   6   1   7        377.96        395.04         4.08 o                         
   7   1   7       1278.72       1293.36        10.56 o                         
   8   1   7        337.80        340.93         3.71 o                         
   9   1   7         32.42         32.94         1.29 o                         
  10   1   7        226.87        217.07         2.90 o                         
  11   1   7          0.94          1.01         0.79 o                         
  12   1   7        195.63        207.97         3.36 o                         
  13   1   7         28.74         35.51         1.55 o                         
  14   1   7          7.16          6.41         0.91 o                         
  15   1   7         88.12         90.70         4.50 o                         
 -16   2   7          0.02          0.36         0.50 o                         
 -15   2   7         73.01         76.32         1.92 o                         
 -14   2   7        376.85        374.85         4.32 o                         
 -13   2   7         28.87         31.36         1.20 o                         
 -12   2   7        144.45        148.04         2.45 o                         
 -11   2   7        366.01        387.75         4.22 o                         
 -10   2   7        766.55        750.90         7.40 o                         
  -9   2   7        681.30        679.88         6.07 o                         
  -8   2   7        110.52         89.51         1.74 o                         
  -7   2   7        126.28        159.88         2.45 o                         
  -6   2   7        168.26        167.27         4.03 o                         
  -5   2   7         82.96         70.73         1.96 o                         
  -4   2   7        328.90        378.28         4.29 o                         
  -3   2   7       1856.84       2117.05        22.24 o                         
  -2   2   7        194.22        245.25         3.38 o                         
  -1   2   7        542.97        559.76         7.09 o                         
   0   2   7        422.79        403.63         5.29 o                         
   1   2   7         80.68        106.46         2.22 o                         
   2   2   7        100.59        103.57         2.59 o                         
   3   2   7          2.59          1.28         0.67 o                         
   4   2   7         18.32         17.03         1.25 o                         
   5   2   7        138.29        137.42         2.10 o                         
   6   2   7        632.98        653.88         5.59 o                         
   7   2   7          0.46         -0.09         0.59 o                         
   8   2   7        122.03        120.63         2.06 o                         
   9   2   7        142.39        150.74         2.25 o                         
  10   2   7         95.36         96.18         1.91 o                         
  11   2   7        167.02        149.37         2.52 o                         
  12   2   7         27.55         36.56         1.56 o                         
  13   2   7          3.88          2.68         0.81 o                         
  14   2   7         25.65         26.03         1.55 o                         
 -16   3   7         53.91         58.48         1.64 o                         
 -15   3   7         25.48         19.95         0.87 o                         
 -14   3   7        148.50        145.28         2.21 o                         
 -13   3   7         24.12         24.61         1.07 o                         
 -12   3   7         45.28         48.47         1.42 o                         
 -11   3   7          0.36          0.27         0.59 o                         
 -10   3   7        667.20        695.87         6.29 o                         
  -9   3   7       1525.00       1488.15        11.27 o                         
  -8   3   7       1292.75       1220.99         9.72 o                         
  -7   3   7         64.12         62.83         1.46 o                         
  -6   3   7          5.12          2.59         0.70 o                         
  -5   3   7        375.64        343.86         6.78 o                         
  -4   3   7        371.38        375.73         6.80 o                         
  -3   3   7        110.58        104.43         4.60 o                         
  -2   3   7        952.73       1039.76        13.53 o                         
  -1   3   7          7.28         12.82         0.88 o                         
   0   3   7         58.70         40.72         1.34 o                         
   1   3   7         83.90        109.30         3.09 o                         
   2   3   7         23.97         17.54         1.12 o                         
   3   3   7         52.32         53.89         1.81 o                         
   4   3   7         17.62         26.58         1.02 o                         
   5   3   7         34.34         33.10         1.24 o                         
   6   3   7        865.13        812.61         6.69 o                         
   7   3   7         29.01         38.04         1.31 o                         
   8   3   7        535.59        572.94         5.41 o                         
   9   3   7         17.84         15.66         1.04 o                         
  10   3   7        181.01        181.36         2.89 o                         
  11   3   7         32.41         34.85         1.41 o                         
  12   3   7         66.14         67.48         1.84 o                         
  13   3   7        158.29        179.37         3.38 o                         
  14   3   7        431.61        431.61         8.34 o                         
 -16   4   7          6.60          8.18         3.52 o                         
 -15   4   7         48.49         63.81         1.77 o                         
 -14   4   7          0.11         -0.52         0.52 o                         
 -13   4   7          0.39          1.02         0.52 o                         
 -12   4   7          2.92          1.58         0.56 o                         
 -11   4   7         53.54         56.06         1.53 o                         
 -10   4   7          3.75          4.34         0.72 o                         
  -9   4   7         29.19         31.90         1.24 o                         
  -8   4   7          0.01          0.98         0.65 o                         
  -7   4   7         14.45         11.82         0.87 o                         
  -6   4   7        137.19        113.94         2.11 o                         
  -5   4   7        420.80        418.33         4.67 o                         
  -4   4   7        190.26        203.15         2.76 o                         
  -3   4   7        413.40        384.69         5.29 o                         
  -2   4   7         78.47         86.06         2.65 o                         
  -1   4   7          1.04         -0.18         0.57 o                         
   0   4   7          0.58          5.45         0.79 o                         
   1   4   7        528.56        544.12         5.14 o                         
   2   4   7        309.79        308.59         3.29 o                         
   3   4   7          6.69          8.57         0.79 o                         
   4   4   7         71.46         57.18         1.27 o                         
   5   4   7          0.38         -0.13         0.54 o                         
   6   4   7        211.38        212.78         2.67 o                         
   7   4   7        267.74        243.07         3.07 o                         
   8   4   7        838.07        833.92         7.34 o                         
   9   4   7         32.96         32.87         1.35 o                         
  10   4   7         12.36         12.07         0.92 o                         
  11   4   7          8.02          7.24         0.95 o                         
  12   4   7         34.20         36.98         1.84 o                         
  13   4   7         25.49         27.63         1.35 o                         
  14   4   7         46.77         52.65         1.96 o                         
 -15   5   7         14.43         11.12         1.07 o                         
 -14   5   7          6.63          7.10         0.63 o                         
 -13   5   7         12.90         12.19         0.87 o                         
 -12   5   7          0.89          0.74         0.55 o                         
 -11   5   7         36.16         43.10         1.44 o                         
 -10   5   7          0.39          0.93         0.83 o                         
  -9   5   7        194.44        187.75         2.66 o                         
  -8   5   7         64.35         64.10         1.64 o                         
  -7   5   7       2178.55       2199.04        17.37 o                         
  -6   5   7        339.74        333.87         3.67 o                         
  -5   5   7         42.30         37.26         1.22 o                         
  -4   5   7         79.74         82.27         1.69 o                         
  -3   5   7         15.32         15.25         0.94 o                         
  -2   5   7         19.09         26.59         1.05 o                         
  -1   5   7        345.30        362.70         3.62 o                         
   0   5   7        306.61        313.92         3.51 o                         
   1   5   7        626.60        617.12         5.23 o                         
   2   5   7          9.77         16.02         0.89 o                         
   3   5   7         18.99         21.72         0.93 o                         
   4   5   7        569.54        579.40         5.00 o                         
   5   5   7        352.72        346.02         3.49 o                         
   6   5   7         56.31         52.13         1.38 o                         
   7   5   7        152.64        127.90         2.08 o                         
   8   5   7         15.13         13.55         1.01 o                         
   9   5   7          0.09          0.45         0.65 o                         
  10   5   7          0.18          0.00         0.71 o                         
  11   5   7         12.07          7.69         0.90 o                         
  12   5   7          2.41          2.90         0.69 o                         
  13   5   7        123.40        131.48         3.76 o                         
 -14   6   7          0.28          0.65         0.46 o                         
 -13   6   7          3.78          4.75         0.61 o                         
 -12   6   7          4.29          8.45         0.75 o                         
 -11   6   7         13.45         10.83         0.79 o                         
 -10   6   7         52.76         50.76         1.40 o                         
  -9   6   7         11.42         10.89         0.88 o                         
  -8   6   7        287.68        312.12         3.53 o                         
  -7   6   7          9.35         13.36         0.92 o                         
  -6   6   7        177.30        168.20         2.31 o                         
  -5   6   7        189.06        194.73         3.16 o                         
  -4   6   7         10.61         10.68         0.83 o                         
  -3   6   7        150.94        138.41         2.13 o                         
  -2   6   7         11.51         10.91         0.87 o                         
  -1   6   7          0.52          0.52         0.58 o                         
   0   6   7         80.05         91.88         1.82 o                         
   1   6   7         59.09         55.47         1.36 o                         
   2   6   7         92.89         97.42         1.85 o                         
   3   6   7        251.49        227.86         3.22 o                         
   4   6   7        180.34        180.95         3.20 o                         
   5   6   7         34.37         31.29         1.18 o                         
   6   6   7         59.49         57.76         1.41 o                         
   7   6   7         44.92         43.45         1.38 o                         
   8   6   7         78.33         75.25         1.77 o                         
   9   6   7         28.53         26.11         1.30 o                         
  10   6   7        133.21        141.73         2.94 o                         
  11   6   7         30.92         37.18         1.61 o                         
  12   6   7         38.43         36.74         1.65 o                         
 -13   7   7         10.41          8.12         0.62 o                         
 -12   7   7          0.40          0.66         0.41 o                         
 -11   7   7         31.93         40.20         1.30 o                         
 -10   7   7          6.39          9.17         0.78 o                         
  -9   7   7          8.64         15.54         1.00 o                         
  -8   7   7        160.56        169.22         2.52 o                         
  -7   7   7        133.67        142.37         2.41 o                         
  -6   7   7         22.64         19.92         0.97 o                         
  -5   7   7         25.96         24.19         1.08 o                         
  -4   7   7          2.01          3.16         0.65 o                         
  -3   7   7        283.76        307.39         3.46 o                         
  -2   7   7         76.86         74.33         1.71 o                         
  -1   7   7         20.55         21.58         1.08 o                         
   0   7   7        154.84        146.77         2.30 o                         
   1   7   7        257.30        250.10         3.21 o                         
   2   7   7         46.91         48.02         1.38 o                         
   3   7   7        490.35        491.62         5.16 o                         
   4   7   7         71.19         63.50         1.61 o                         
   5   7   7         21.00         24.41         1.06 o                         
   6   7   7          6.08          6.76         0.81 o                         
   7   7   7        132.37        128.10         2.25 o                         
   8   7   7         28.22         28.91         1.25 o                         
   9   7   7          0.27         -0.59         0.59 o                         
  10   7   7         14.26         11.95         0.99 o                         
  11   7   7         44.80         62.76         3.13 o                         
 -12   8   7          0.84          1.03         0.59 o                         
 -11   8   7         49.10         49.86         1.62 o                         
 -10   8   7         24.50         20.37         0.81 o                         
  -9   8   7          7.17          4.76         0.58 o                         
  -8   8   7          6.02          4.86         0.62 o                         
  -7   8   7          0.06          0.03         0.52 o                         
  -6   8   7         15.64         10.91         0.78 o                         
  -5   8   7         65.83         68.82         2.06 o                         
  -4   8   7         17.12         13.89         0.84 o                         
  -3   8   7          5.64          5.46         0.70 o                         
  -2   8   7          1.78          1.62         0.63 o                         
  -1   8   7         32.31         27.77         1.14 o                         
   0   8   7         23.29         25.94         1.11 o                         
   1   8   7          6.43          6.21         0.76 o                         
   2   8   7         91.11         96.48         1.99 o                         
   3   8   7          1.41          2.51         0.89 o                         
   4   8   7          0.02          0.53         0.62 o                         
   5   8   7        115.78        105.81         2.01 o                         
   6   8   7         68.13         70.15         1.71 o                         
   7   8   7         89.15         97.60         1.98 o                         
   8   8   7          1.56          2.65         0.65 o                         
   9   8   7         10.70         17.06         1.81 o                         
  10   8   7          1.52          3.79         0.92 o                         
 -10   9   7        137.30        144.09         3.23 o                         
  -9   9   7         77.85         85.91         1.96 o                         
  -8   9   7          0.42          0.13         0.51 o                         
  -7   9   7          6.96          6.79         0.76 o                         
  -6   9   7        104.97        101.03         2.03 o                         
  -5   9   7         78.79         86.68         1.81 o                         
  -4   9   7        171.68        160.87         2.56 o                         
  -3   9   7          2.66          3.61         0.62 o                         
  -2   9   7          2.30          2.22         0.61 o                         
  -1   9   7        150.28        162.22         2.31 o                         
   0   9   7         99.08        104.77         1.89 o                         
   1   9   7        101.81         92.78         1.77 o                         
   2   9   7        369.46        355.61         4.12 o                         
   3   9   7         19.82         23.41         1.06 o                         
   4   9   7         36.78         36.99         1.29 o                         
   5   9   7         23.97         23.39         1.35 o                         
   6   9   7         17.49         12.81         0.86 o                         
   7   9   7          0.00          0.20         0.55 o                         
   8   9   7          9.35          9.56         0.90 o                         
  -8  10   7         44.26         41.76         2.09 o                         
  -7  10   7          5.05          3.59         0.63 o                         
  -6  10   7          3.96          4.59         0.62 o                         
  -5  10   7         15.00         10.83         0.74 o                         
  -4  10   7        106.75        107.34         1.81 o                         
  -3  10   7         18.16         15.35         1.26 o                         
  -2  10   7         29.15         38.27         1.41 o                         
  -1  10   7         47.60         46.16         1.42 o                         
   0  10   7          0.31          0.76         0.53 o                         
   1  10   7         97.71         92.18         2.07 o                         
   2  10   7         28.30         30.13         1.14 o                         
   3  10   7          0.00         -0.50         0.50 o                         
   4  10   7        137.55        133.86         2.16 o                         
   5  10   7          0.00          0.09         0.59 o                         
   6  10   7          5.86          5.08         0.58 o                         
  -4  11   7         25.28         23.95         0.91 o                         
  -3  11   7          3.34          1.13         0.45 o                         
  -2  11   7         30.56         32.49         1.36 o                         
  -1  11   7         28.08         29.04         1.23 o                         
   0  11   7          2.63          2.35         0.60 o                         
   1  11   7          5.15          2.28         0.70 o                         
   2  11   7          5.63         11.85         0.94 o                         
 -16   0   8         25.38         24.90         1.34 o                         
 -15   0   8          6.87          9.71         0.94 o                         
 -14   0   8        191.17        194.65         5.20 o                         
 -13   0   8        117.12        124.62         3.16 o                         
 -12   0   8        706.81        751.28        10.20 o                         
 -11   0   8          1.51          5.61         1.03 o                         
 -10   0   8        333.72        330.38         5.26 o                         
  -9   0   8        765.69        756.88         9.08 o                         
  -8   0   8        141.45        151.67         3.05 o                         
  -7   0   8        741.12        666.19         8.06 o                         
  -6   0   8        110.07        108.80         4.16 o                         
  -5   0   8        298.10        335.17         5.27 o                         
  -4   0   8         99.07         75.72         3.39 o                         
  -3   0   8       1596.17       1834.35        27.89 o                         
  -2   0   8        166.44        173.65         9.32 o                         
  -1   0   8        948.98       1056.32        19.26 o                         
   0   0   8          1.93          0.98         0.68 o                         
   1   0   8         29.05         15.65         1.56 o                         
   2   0   8         51.97         68.46         2.69 o                         
   3   0   8        218.67        255.96         8.72 o                         
   4   0   8       1313.40       1338.10        14.36 o                         
   5   0   8        564.81        546.56         6.68 o                         
   6   0   8         26.87         30.67         1.72 o                         
   7   0   8        294.99        304.47         4.63 o                         
   8   0   8         52.24         41.67         2.21 o                         
   9   0   8         38.96         36.53         1.92 o                         
  10   0   8        354.64        356.92         7.23 o                         
  11   0   8        485.68        481.97         7.54 o                         
  12   0   8        158.28        195.92         5.39 o                         
  13   0   8        299.25        282.44         7.45 o                         
  14   0   8          0.85          1.01         0.85 o                         
 -16   1   8          0.68          4.11         0.51 o                         
 -15   1   8          3.52         -0.04         0.41 o                         
 -14   1   8         14.86         16.50         0.90 o                         
 -13   1   8        181.30        185.20         2.60 o                         
 -12   1   8         33.57         25.41         1.15 o                         
 -11   1   8         65.14         61.46         1.55 o                         
 -10   1   8         50.82         58.44         1.50 o                         
  -9   1   8        135.47        136.12         2.13 o                         
  -8   1   8        223.11        208.23         2.78 o                         
  -7   1   8          6.67          6.99         0.76 o                         
  -6   1   8        301.27        270.68         3.18 o                         
  -5   1   8        295.06        273.35         3.49 o                         
  -4   1   8         28.28         18.77         1.14 o                         
  -3   1   8        600.90        565.37         6.49 o                         
  -2   1   8        453.65        472.89         6.08 o                         
  -1   1   8        955.89        994.45        18.22 o                         
   0   1   8        455.85        485.62         6.60 o                         
   1   1   8          1.44          5.10         0.88 o                         
   2   1   8         23.45         26.78         1.25 o                         
   3   1   8        108.18        125.93         1.95 o                         
   4   1   8          8.24         10.81         0.79 o                         
   5   1   8        109.68         95.34         1.67 o                         
   6   1   8        728.63        725.11         6.27 o                         
   7   1   8        132.17        124.64         1.98 o                         
   8   1   8         82.84         99.13         1.80 o                         
   9   1   8         88.85        103.41         1.89 o                         
  10   1   8        155.97        167.56         2.69 o                         
  11   1   8          3.07          2.45         0.64 o                         
  12   1   8          4.22          4.34         0.89 o                         
  13   1   8          2.54         -0.45         1.32 o                         
  14   1   8        150.67        151.64         3.79 o                         
 -16   2   8         31.61         37.94         1.18 o                         
 -15   2   8          8.62          9.49         0.64 o                         
 -14   2   8        160.55        157.35         2.40 o                         
 -13   2   8         14.48         16.11         1.13 o                         
 -12   2   8         78.01         85.79         1.86 o                         
 -11   2   8         44.86         42.65         1.67 o                         
 -10   2   8        412.14        470.02         4.91 o                         
  -9   2   8        144.07        136.42         2.82 o                         
  -8   2   8         65.03         67.90         1.58 o                         
  -7   2   8          2.90          5.69         0.73 o                         
  -6   2   8          0.24         -0.55         0.84 o                         
  -5   2   8        101.48         93.23         1.91 o                         
  -4   2   8          1.67          6.30         0.83 o                         
  -3   2   8         74.97         87.21         2.04 o                         
  -2   2   8        130.25        163.96         3.53 o                         
  -1   2   8        158.42        161.42         2.90 o                         
   0   2   8         34.80         30.68         1.21 o                         
   1   2   8        309.82        307.58         4.31 o                         
   2   2   8        152.72        139.25         2.30 o                         
   3   2   8          1.80          0.43         0.48 o                         
   4   2   8         29.50         35.68         1.12 o                         
   5   2   8          0.77          0.27         0.55 o                         
   6   2   8        372.50        378.87         3.84 o                         
   7   2   8        159.96        164.12         2.97 o                         
   8   2   8         58.32         61.41         1.51 o                         
   9   2   8          1.83          1.11         0.64 o                         
  10   2   8         17.19         19.61         1.11 o                         
  11   2   8          3.23          1.09         0.61 o                         
  12   2   8         10.71         12.19         0.95 o                         
  13   2   8         72.45         65.71         2.12 o                         
  14   2   8         71.15         72.84         4.51 o                         
 -16   3   8          0.48          1.53         0.40 o                         
 -15   3   8          5.38          5.66         0.53 o                         
 -14   3   8          5.26          4.22         0.60 o                         
 -13   3   8         11.73         12.19         0.82 o                         
 -12   3   8         28.31         30.28         1.14 o                         
 -11   3   8        573.05        579.33         5.84 o                         
 -10   3   8         94.42        108.21         2.09 o                         
  -9   3   8        612.84        604.99         5.91 o                         
  -8   3   8          3.38          3.83         0.70 o                         
  -7   3   8        836.73        887.91         7.90 o                         
  -6   3   8         32.99         28.52         1.21 o                         
  -5   3   8        277.33        280.93         3.46 o                         
  -4   3   8         71.30         74.39         1.66 o                         
  -3   3   8          0.74          4.03         0.69 o                         
  -2   3   8        115.24        122.79         2.33 o                         
  -1   3   8         53.18         61.51         1.48 o                         
   0   3   8        900.85        942.19         8.37 o                         
   1   3   8         32.37         32.33         1.04 o                         
   2   3   8        177.00        163.49         2.13 o                         
   3   3   8          4.44          9.64         0.73 o                         
   4   3   8        405.00        414.04         4.09 o                         
   5   3   8        510.35        480.45         4.77 o                         
   6   3   8        295.57        290.58         3.22 o                         
   7   3   8         79.35         73.56         1.66 o                         
   8   3   8         81.21         62.12         1.75 o                         
   9   3   8         70.79         66.25         1.63 o                         
  10   3   8        183.96        209.40         2.84 o                         
  11   3   8          8.99         12.84         1.03 o                         
  12   3   8         13.06         17.88         1.72 o                         
  13   3   8          0.75          1.33         0.69 o                         
 -15   4   8         53.66         67.08         1.67 o                         
 -14   4   8         23.61         27.00         1.05 o                         
 -13   4   8         33.38         40.95         1.21 o                         
 -12   4   8         54.27         53.06         1.44 o                         
 -11   4   8         11.00         11.40         0.97 o                         
 -10   4   8          0.50          0.28         0.60 o                         
  -9   4   8        203.10        178.51         2.64 o                         
  -8   4   8         38.69         43.08         1.40 o                         
  -7   4   8         50.66         49.38         1.42 o                         
  -6   4   8        274.04        281.00         3.42 o                         
  -5   4   8         84.98         86.83         1.73 o                         
  -4   4   8        200.03        196.36         2.66 o                         
  -3   4   8        116.57        100.32         1.73 o                         
  -2   4   8        161.44        178.67         2.89 o                         
  -1   4   8       1230.21       1202.37         9.77 o                         
   0   4   8        182.42        194.07         2.42 o                         
   1   4   8         62.35         73.62         1.39 o                         
   2   4   8         57.98         52.54         1.33 o                         
   3   4   8        666.77        710.37         5.61 o                         
   4   4   8        139.23        130.37         2.06 o                         
   5   4   8         25.73         19.27         1.00 o                         
   6   4   8        798.71        803.57         6.95 o                         
   7   4   8          4.22          5.73         0.78 o                         
   8   4   8         75.31         83.49         1.93 o                         
   9   4   8        127.78        125.77         2.24 o                         
  10   4   8         85.58         91.75         1.89 o                         
  11   4   8         14.76         15.21         1.22 o                         
  12   4   8         25.07         35.16         1.61 o                         
  13   4   8          0.64          0.70         0.73 o                         
 -14   5   8         24.60         24.38         1.36 o                         
 -13   5   8         11.15          9.10         0.67 o                         
 -12   5   8          3.24          0.98         0.53 o                         
 -11   5   8         10.46         11.19         0.92 o                         
 -10   5   8         78.32         67.36         1.96 o                         
  -9   5   8        801.49        790.27         7.67 o                         
  -8   5   8       1702.21       1780.37        14.53 o                         
  -7   5   8        412.45        383.19         4.17 o                         
  -6   5   8        369.21        380.53         3.85 o                         
  -5   5   8          0.18          0.08         0.60 o                         
  -4   5   8         24.51         25.92         1.12 o                         
  -3   5   8        276.85        253.78         3.01 o                         
  -2   5   8         11.90         13.60         0.83 o                         
  -1   5   8        159.71        180.86         2.35 o                         
   0   5   8         52.18         53.67         1.39 o                         
   1   5   8        184.33        175.69         2.36 o                         
   2   5   8        301.57        291.54         3.05 o                         
   3   5   8         77.54         67.51         1.44 o                         
   4   5   8        448.49        422.04         4.26 o                         
   5   5   8          7.08          5.28         0.70 o                         
   6   5   8        115.41         87.11         1.74 o                         
   7   5   8        171.77        164.61         2.76 o                         
   8   5   8         16.79         17.24         1.03 o                         
   9   5   8         56.42         50.56         1.60 o                         
  10   5   8          4.27          3.84         0.77 o                         
  11   5   8         27.84         31.82         1.42 o                         
  12   5   8         12.23          9.64         0.95 o                         
 -14   6   8          3.44          2.16         0.48 o                         
 -13   6   8         17.55         27.38         1.10 o                         
 -12   6   8         16.60         14.67         0.83 o                         
 -11   6   8         45.98         40.43         1.22 o                         
 -10   6   8          8.43          7.53         0.68 o                         
  -9   6   8         33.43         31.42         1.15 o                         
  -8   6   8        325.29        338.07         4.29 o                         
  -7   6   8        376.89        420.85         4.24 o                         
  -6   6   8          2.57          2.73         0.65 o                         
  -5   6   8         15.85         16.07         0.94 o                         
  -4   6   8         72.32         70.40         1.61 o                         
  -3   6   8        574.88        550.18         5.37 o                         
  -2   6   8         45.29         53.96         1.43 o                         
  -1   6   8        258.27        246.26         3.15 o                         
   0   6   8          0.22          1.19         0.63 o                         
   1   6   8        394.05        415.02         4.23 o                         
   2   6   8         32.40         31.26         1.18 o                         
   3   6   8        117.52        126.36         2.01 o                         
   4   6   8         95.88         95.40         1.84 o                         
   5   6   8         69.07         63.55         1.58 o                         
   6   6   8         11.43         12.56         0.96 o                         
   7   6   8          3.11          1.76         0.63 o                         
   8   6   8        382.02        388.07         4.79 o                         
   9   6   8         27.15         17.30         1.22 o                         
  10   6   8         13.86         17.03         2.21 o                         
  11   6   8          1.45          1.28         0.66 o                         
 -12   7   8          2.59          0.20         0.40 o                         
 -11   7   8         46.21         35.76         1.01 o                         
 -10   7   8         13.81         14.88         0.97 o                         
  -9   7   8          9.80          9.84         0.73 o                         
  -8   7   8          0.28          0.36         0.56 o                         
  -7   7   8          2.87          2.87         0.61 o                         
  -6   7   8         10.98         11.95         0.84 o                         
  -5   7   8        350.44        355.14         4.18 o                         
  -4   7   8       1142.77       1166.56         9.52 o                         
  -3   7   8        564.99        593.28         5.66 o                         
  -2   7   8         56.94         54.97         1.48 o                         
  -1   7   8        170.51        177.18         2.62 o                         
   0   7   8        180.87        158.88         2.28 o                         
   1   7   8          0.00         -0.12         0.56 o                         
   2   7   8        414.06        409.51         4.46 o                         
   3   7   8         98.99        107.10         2.05 o                         
   4   7   8        322.63        288.00         4.27 o                         
   5   7   8         68.00         60.89         1.49 o                         
   6   7   8          8.07          8.92         0.74 o                         
   7   7   8          2.90          4.98         0.84 o                         
   8   7   8        112.75        116.41         2.47 o                         
   9   7   8        263.61        256.05         3.81 o                         
  10   7   8         14.22         11.96         1.25 o                         
 -11   8   8         27.40         28.49         1.12 o                         
 -10   8   8        120.09        117.72         2.36 o                         
  -9   8   8         27.31         24.72         0.95 o                         
  -8   8   8         36.22         35.73         1.16 o                         
  -7   8   8         29.31         31.32         1.17 o                         
  -6   8   8        305.85        332.64         4.05 o                         
  -5   8   8        503.95        550.80         6.15 o                         
  -4   8   8        268.35        299.26         3.66 o                         
  -3   8   8        125.61        118.02         2.20 o                         
  -2   8   8         34.79         32.48         1.22 o                         
  -1   8   8         25.32         26.33         1.17 o                         
   0   8   8          2.30          3.25         0.63 o                         
   1   8   8         83.92         85.73         1.89 o                         
   2   8   8        327.26        335.17         4.25 o                         
   3   8   8          5.04          4.82         0.71 o                         
   4   8   8         44.09         33.06         1.36 o                         
   5   8   8         42.33         40.77         1.36 o                         
   6   8   8          1.89          0.91         0.58 o                         
   7   8   8          0.26          0.50         0.61 o                         
   8   8   8          0.01         -0.15         0.52 o                         
   9   8   8          0.33          0.70         0.61 o                         
  -9   9   8         97.89         91.20         1.66 o                         
  -8   9   8         12.78          9.88         0.85 o                         
  -7   9   8        133.18        133.78         2.27 o                         
  -6   9   8        401.75        427.83         6.07 o                         
  -5   9   8        199.57        224.06         2.89 o                         
  -4   9   8         54.11         44.95         1.34 o                         
  -3   9   8          2.29          3.51         0.60 o                         
  -2   9   8          3.77          5.69         0.63 o                         
  -1   9   8         61.36         73.35         1.68 o                         
   0   9   8          6.75          8.70         0.71 o                         
   1   9   8         55.50         54.42         1.63 o                         
   2   9   8         80.47         80.93         1.77 o                         
   3   9   8         76.58         80.27         1.98 o                         
   4   9   8         36.25         33.53         1.44 o                         
   5   9   8         73.22         84.14         1.80 o                         
   6   9   8         49.92         56.13         1.56 o                         
   7   9   8          2.88          2.07         0.61 o                         
  -7  10   8         30.94         30.34         1.07 o                         
  -6  10   8         51.70         53.15         1.80 o                         
  -5  10   8        172.21        180.59         2.98 o                         
  -4  10   8          5.84          3.32         0.50 o                         
  -3  10   8         29.11         27.92         1.05 o                         
  -2  10   8         80.19         96.65         2.07 o                         
  -1  10   8          3.78          5.86         0.95 o                         
   0  10   8         28.15         24.24         0.96 o                         
   1  10   8         65.93         61.47         1.32 o                         
   2  10   8         22.87         26.50         0.99 o                         
   3  10   8        195.98        207.28         5.83 o                         
   4  10   8         91.19         96.95         2.50 o                         
   5  10   8         40.34         34.13         1.33 o                         
 -16   1   9          4.73          5.37         0.50 o                         
 -15   1   9         78.17         78.18         1.64 o                         
 -14   1   9         35.33         42.05         1.38 o                         
 -13   1   9          0.19         -0.11         0.49 o                         
 -12   1   9          1.92          4.01         0.64 o                         
 -11   1   9         38.88         39.49         1.36 o                         
 -10   1   9          8.93          8.77         0.83 o                         
  -9   1   9         16.41         18.38         1.01 o                         
  -8   1   9         24.79         20.42         1.03 o                         
  -7   1   9        209.77        223.66         2.80 o                         
  -6   1   9        102.12         76.69         1.62 o                         
  -5   1   9         17.42         14.88         0.92 o                         
  -4   1   9         15.96         14.02         1.09 o                         
  -3   1   9         26.27         28.63         1.19 o                         
  -2   1   9         82.00         86.57         2.09 o                         
  -1   1   9        360.28        393.38         5.11 o                         
   0   1   9         68.40         67.86         1.38 o                         
   1   1   9         43.06         32.75         1.06 o                         
   2   1   9         45.34         45.99         1.25 o                         
   3   1   9         32.14         24.13         1.12 o                         
   4   1   9        360.46        354.13         3.91 o                         
   5   1   9         60.49         60.55         1.44 o                         
   6   1   9        155.64        164.44         2.58 o                         
   7   1   9         47.42         41.53         1.30 o                         
   8   1   9         19.25         29.59         1.17 o                         
   9   1   9         43.16         44.20         1.71 o                         
  10   1   9         12.72         13.87         0.92 o                         
  11   1   9          0.53         -0.15         0.71 o                         
  12   1   9          2.93          1.69         0.71 o                         
  13   1   9          0.18         -0.05         0.59 o                         
 -15   2   9          2.34          4.70         0.49 o                         
 -14   2   9         10.24          6.04         0.82 o                         
 -13   2   9          0.60          0.30         0.52 o                         
 -12   2   9         14.62         12.30         0.82 o                         
 -11   2   9        250.22        242.46         3.17 o                         
 -10   2   9         24.65         27.35         1.13 o                         
  -9   2   9        111.29         98.37         1.93 o                         
  -8   2   9          2.27          2.21         0.72 o                         
  -7   2   9         44.12         47.95         1.40 o                         
  -6   2   9          0.22          0.73         0.68 o                         
  -5   2   9        728.88        675.75         6.53 o                         
  -4   2   9         98.56         94.96         2.22 o                         
  -3   2   9        125.41        116.10         2.26 o                         
  -2   2   9         72.81         75.24         1.42 o                         
  -1   2   9        338.71        359.44         3.75 o                         
   0   2   9       1578.45       1524.72        12.80 o                         
   1   2   9         10.08          8.18         0.71 o                         
   2   2   9         87.51         85.57         1.65 o                         
   3   2   9          7.16         13.36         0.81 o                         
   4   2   9         58.25         62.64         1.46 o                         
   5   2   9        127.00        146.94         2.18 o                         
   6   2   9         52.32         55.75         1.43 o                         
   7   2   9          1.44          1.37         0.60 o                         
   8   2   9        321.17        305.94         3.70 o                         
   9   2   9          0.35          2.03         0.61 o                         
  10   2   9         14.04         15.52         0.86 o                         
  11   2   9         11.29         11.84         1.02 o                         
  12   2   9         23.50         22.01         1.34 o                         
  13   2   9        143.67        145.93         4.84 o                         
 -15   3   9          4.92          2.76         0.44 o                         
 -14   3   9          5.73          5.88         0.59 o                         
 -13   3   9         45.49         45.29         1.28 o                         
 -12   3   9         96.57         97.61         1.94 o                         
 -11   3   9        255.12        261.14         3.40 o                         
 -10   3   9        320.25        321.06         4.11 o                         
  -9   3   9          0.06          0.53         0.64 o                         
  -8   3   9       1192.07       1169.31        10.87 o                         
  -7   3   9          0.03          1.29         0.88 o                         
  -6   3   9         44.34         39.91         1.34 o                         
  -5   3   9        187.35        191.23         2.54 o                         
  -4   3   9        166.38        158.25         2.30 o                         
  -3   3   9        124.05        131.44         2.02 o                         
  -2   3   9          3.78          3.06         0.57 o                         
  -1   3   9         42.33         40.61         1.12 o                         
   0   3   9       1353.58       1332.03        11.24 o                         
   1   3   9         22.45         28.76         0.99 o                         
   2   3   9          3.02          2.09         0.55 o                         
   3   3   9         52.40         50.89         1.66 o                         
   4   3   9        834.81        827.70         7.01 o                         
   5   3   9        374.48        382.25         4.13 o                         
   6   3   9          0.49          0.57         0.58 o                         
   7   3   9         41.58         48.25         1.40 o                         
   8   3   9          4.35          2.30         0.63 o                         
   9   3   9        116.92        103.01         1.90 o                         
  10   3   9          9.77          8.38         0.80 o                         
  11   3   9         93.14         98.92         2.37 o                         
  12   3   9         31.62         33.63         1.58 o                         
  13   3   9          1.34          2.56         0.75 o                         
 -14   4   9         27.67         31.61         1.39 o                         
 -13   4   9          0.50         -0.08         0.54 o                         
 -12   4   9        109.66        111.73         1.97 o                         
 -11   4   9        100.05        127.60         2.35 o                         
 -10   4   9         12.76         16.30         1.36 o                         
  -9   4   9         16.06         11.74         0.86 o                         
  -8   4   9         54.55         66.58         1.65 o                         
  -7   4   9        622.00        638.65         6.18 o                         
  -6   4   9          0.08          0.50         0.62 o                         
  -5   4   9        394.44        378.42         3.82 o                         
  -4   4   9         81.13         88.99         1.71 o                         
  -3   4   9          1.61          1.05         0.59 o                         
  -2   4   9        983.65        959.47         7.69 o                         
  -1   4   9        696.55        665.95         5.85 o                         
   0   4   9        648.00        652.33         5.47 o                         
   1   4   9          0.18          0.79         0.56 o                         
   2   4   9        377.13        364.61         3.56 o                         
   3   4   9        151.22        138.54         2.14 o                         
   4   4   9        193.33        175.80         2.47 o                         
   5   4   9        371.77        360.33         4.01 o                         
   6   4   9        394.94        338.17         3.73 o                         
   7   4   9         10.67         16.84         1.05 o                         
   8   4   9          0.67          0.51         0.57 o                         
   9   4   9         47.24         46.29         1.39 o                         
  10   4   9         31.48         35.19         1.25 o                         
  11   4   9         15.20         13.01         1.03 o                         
  12   4   9        124.97        143.05         9.01 o                         
 -14   5   9          0.36          0.67         0.42 o                         
 -13   5   9         24.52         30.56         0.96 o                         
 -12   5   9          1.40          0.02         0.52 o                         
 -11   5   9          2.48          4.23         0.65 o                         
 -10   5   9         21.62         24.96         1.15 o                         
  -9   5   9        648.06        718.38         7.19 o                         
  -8   5   9        110.36        105.45         2.07 o                         
  -7   5   9         95.60         97.99         1.85 o                         
  -6   5   9         35.81         35.74         1.24 o                         
  -5   5   9         53.49         54.61         1.55 o                         
  -4   5   9         18.82         18.78         0.96 o                         
  -3   5   9         69.00         69.54         1.60 o                         
  -2   5   9        161.51        178.57         3.00 o                         
  -1   5   9        931.38        943.12        10.97 o                         
   0   5   9         17.00         23.51         1.33 o                         
   1   5   9         75.15         75.61         1.66 o                         
   2   5   9        269.90        282.68         3.10 o                         
   3   5   9        295.42        270.04         3.05 o                         
   4   5   9         47.23         41.31         1.26 o                         
   5   5   9        178.42        144.96         2.56 o                         
   6   5   9         87.30         73.08         1.78 o                         
   7   5   9          0.61         -0.34         0.59 o                         
   8   5   9          4.52          4.51         0.68 o                         
   9   5   9         20.67         19.13         0.98 o                         
  10   5   9         11.98         16.36         1.25 o                         
  11   5   9         88.37        103.71         3.21 o                         
 -13   6   9          0.63          0.33         0.37 o                         
 -12   6   9        234.54        249.28         4.02 o                         
 -11   6   9        112.44        110.33         2.59 o                         
 -10   6   9         55.82         57.22         1.43 o                         
  -9   6   9          6.20          4.33         0.62 o                         
  -8   6   9        305.57        309.93         3.94 o                         
  -7   6   9        147.55        156.75         2.72 o                         
  -6   6   9         37.31         42.10         1.45 o                         
  -5   6   9        116.97        115.54         1.95 o                         
  -4   6   9       1692.75       1802.61        14.64 o                         
  -3   6   9        562.22        537.37         5.49 o                         
  -2   6   9         26.89         25.63         1.05 o                         
  -1   6   9        161.54        153.06         2.27 o                         
   0   6   9          5.59          4.60         0.68 o                         
   1   6   9          7.51          8.22         0.78 o                         
   2   6   9          9.53          7.36         0.76 o                         
   3   6   9        123.44        120.55         2.19 o                         
   4   6   9         12.00          9.37         0.82 o                         
   5   6   9         16.55         19.85         0.95 o                         
   6   6   9          7.77         11.21         0.79 o                         
   7   6   9         19.86         14.61         0.93 o                         
   8   6   9        102.11        111.01         2.04 o                         
   9   6   9         67.25         75.40         2.03 o                         
  10   6   9          2.23          0.41         0.54 o                         
 -12   7   9          3.48          4.41         0.49 o                         
 -11   7   9          0.02          1.05         0.45 o                         
 -10   7   9          9.62         10.89         0.72 o                         
  -9   7   9         71.30         86.03         1.66 o                         
  -8   7   9         16.34         13.01         0.78 o                         
  -7   7   9        294.04        312.58         3.89 o                         
  -6   7   9        231.87        233.52         2.98 o                         
  -5   7   9         43.32         45.94         1.40 o                         
  -4   7   9        337.86        333.42         4.34 o                         
  -3   7   9        260.54        265.15         3.51 o                         
  -2   7   9          4.15          7.81         0.88 o                         
  -1   7   9         15.77         14.58         0.99 o                         
   0   7   9         79.77         83.73         1.89 o                         
   1   7   9        272.87        271.80         3.85 o                         
   2   7   9         29.16         22.22         1.29 o                         
   3   7   9         19.23         13.45         0.93 o                         
   4   7   9         44.12         33.53         1.21 o                         
   5   7   9          5.19          3.64         0.58 o                         
   6   7   9        134.54        133.33         2.20 o                         
   7   7   9          1.51          1.04         0.75 o                         
   8   7   9          0.06          0.83         0.61 o                         
   9   7   9         24.07         12.50         0.80 o                         
 -10   8   9          0.81          0.51         0.42 o                         
  -9   8   9         27.04         25.32         0.98 o                         
  -8   8   9          0.64          1.09         0.50 o                         
  -7   8   9        110.65        133.90         2.76 o                         
  -6   8   9        180.02        189.27         2.61 o                         
  -5   8   9        275.51        302.70         4.00 o                         
  -4   8   9         56.53         52.98         1.45 o                         
  -3   8   9        137.83        136.15         2.12 o                         
  -2   8   9          0.00         -0.27         0.50 o                         
  -1   8   9         11.61         13.55         0.80 o                         
   0   8   9         92.58         98.47         1.88 o                         
   1   8   9          2.68          2.54         0.60 o                         
   2   8   9          3.64          1.56         0.62 o                         
   3   8   9         27.67         26.68         1.37 o                         
   4   8   9         24.46         29.59         1.50 o                         
   5   8   9          6.63          4.60         0.62 o                         
   6   8   9          0.05          0.02         0.53 o                         
   7   8   9          1.86          1.25         0.59 o                         
   8   8   9          0.26          0.88         0.63 o                         
  -8   9   9         58.87         57.75         1.37 o                         
  -7   9   9        104.70         93.47         1.82 o                         
  -6   9   9        345.12        343.08         4.23 o                         
  -5   9   9        103.51        113.47         1.79 o                         
  -4   9   9         92.93         80.30         1.61 o                         
  -3   9   9         56.08         53.40         1.33 o                         
  -2   9   9         47.68         52.41         1.57 o                         
  -1   9   9         11.30         13.60         0.81 o                         
   0   9   9         30.05         23.29         1.13 o                         
   1   9   9         11.64          8.37         0.78 o                         
   2   9   9         35.58         43.36         1.15 o                         
   3   9   9         33.64         36.37         1.10 o                         
   4   9   9         61.75         47.47         1.53 o                         
   5   9   9         67.53         59.73         1.97 o                         
   6   9   9         14.94         13.45         0.95 o                         
  -5  10   9         10.39         11.17         0.87 o                         
  -4  10   9         81.46         81.57         4.07 o                         
  -3  10   9        257.05        268.31         4.92 o                         
  -2  10   9          6.00          5.71         0.66 o                         
  -1  10   9         21.03         20.72         0.90 o                         
   0  10   9          2.28          2.47         0.51 o                         
   1  10   9          7.97          5.35         0.54 o                         
   2  10   9         21.06         16.61         1.87 o                         
 -15   0  10         14.30          8.59         0.77 o                         
 -14   0  10         23.41         24.24         1.64 o                         
 -13   0  10         10.73          6.21         0.90 o                         
 -12   0  10         40.71         39.81         1.82 o                         
 -11   0  10        333.32        330.62         5.26 o                         
 -10   0  10        128.86        122.67         3.22 o                         
  -9   0  10         50.46         46.23         1.96 o                         
  -8   0  10         63.67         67.94         2.46 o                         
  -7   0  10        172.13        162.60         3.80 o                         
  -6   0  10        179.40        182.30         3.52 o                         
  -5   0  10       1608.94       1442.23        15.05 o                         
  -4   0  10          0.15          0.28         1.34 o                         
  -3   0  10         14.82         11.01         1.20 o                         
  -2   0  10        157.12        152.08         3.37 o                         
  -1   0  10        186.75        177.75         3.22 o                         
   0   0  10         18.70         18.33         1.40 o                         
   1   0  10          8.57         10.96         1.12 o                         
   2   0  10        133.84        117.41         2.75 o                         
   3   0  10        362.32        392.13         6.01 o                         
   4   0  10         90.65         89.35         3.83 o                         
   5   0  10        813.12        835.99        10.64 o                         
   6   0  10       1105.56       1185.78        14.46 o                         
   7   0  10          0.01          0.72         0.88 o                         
   8   0  10         41.75         41.46         3.02 o                         
   9   0  10         60.56         60.46         2.24 o                         
  10   0  10        238.86        236.11         4.84 o                         
  11   0  10        341.33        340.47         5.81 o                         
  12   0  10         47.30         37.23         2.23 o                         
 -15   1  10         89.21         89.13         1.95 o                         
 -14   1  10          0.23          0.04         0.41 o                         
 -13   1  10        255.26        257.96         3.22 o                         
 -12   1  10        137.56        127.25         2.07 o                         
 -11   1  10         22.00         29.54         1.17 o                         
 -10   1  10         61.66         67.01         1.70 o                         
  -9   1  10        133.28        129.57         2.18 o                         
  -8   1  10        114.53        108.03         2.07 o                         
  -7   1  10        240.44        274.97         3.31 o                         
  -6   1  10        462.84        394.79         4.22 o                         
  -5   1  10          6.54         21.07         1.05 o                         
  -4   1  10        190.60        192.06         2.49 o                         
  -3   1  10         78.02         76.33         1.50 o                         
  -2   1  10        238.34        228.30         3.36 o                         
  -1   1  10         44.55         49.68         1.36 o                         
   0   1  10        732.11        790.58         6.66 o                         
   1   1  10        708.35        633.67         5.62 o                         
   2   1  10       1157.79       1209.09         9.43 o                         
   3   1  10        284.52        275.03         3.29 o                         
   4   1  10        841.67        897.22         8.29 o                         
   5   1  10          1.47          1.47         0.61 o                         
   6   1  10        130.14        130.89         2.30 o                         
   7   1  10        292.66        304.66         4.06 o                         
   8   1  10         51.08         50.78         1.65 o                         
   9   1  10          3.26          3.41         0.66 o                         
  10   1  10          4.15          2.35         0.63 o                         
  11   1  10         73.06         71.32         2.26 o                         
  12   1  10         54.74         51.79         2.83 o                         
 -15   2  10          0.22         -0.08         0.35 o                         
 -14   2  10         13.04         16.17         1.26 o                         
 -13   2  10          3.96          5.22         0.72 o                         
 -12   2  10        113.69        118.62         2.04 o                         
 -11   2  10         36.53         47.42         1.38 o                         
 -10   2  10         28.53         26.00         1.28 o                         
  -9   2  10          2.02          1.74         0.64 o                         
  -8   2  10          0.98          2.27         0.70 o                         
  -7   2  10        133.47        134.13         2.28 o                         
  -6   2  10        207.75        193.63         3.08 o                         
  -5   2  10        239.90        210.48         2.85 o                         
  -4   2  10         61.42         58.53         1.42 o                         
  -3   2  10        121.29        119.34         2.13 o                         
  -2   2  10        131.43        129.55         1.77 o                         
  -1   2  10        376.01        361.01         3.36 o                         
   0   2  10       1008.63        970.39         7.84 o                         
   1   2  10        787.69        814.18         6.82 o                         
   2   2  10        269.89        258.45         2.96 o                         
   3   2  10          2.49          4.56         0.70 o                         
   4   2  10        789.64        742.53         6.73 o                         
   5   2  10         78.03         77.35         1.62 o                         
   6   2  10         26.87         32.92         1.20 o                         
   7   2  10        531.03        550.41         6.11 o                         
   8   2  10        295.22        257.22         3.22 o                         
   9   2  10          3.25          3.57         0.62 o                         
  10   2  10          1.78          2.89         0.58 o                         
  11   2  10         38.79         40.59         1.74 o                         
  12   2  10        108.42        131.08         3.31 o                         
 -14   3  10          5.98          4.83         0.65 o                         
 -13   3  10         32.14         36.83         1.35 o                         
 -12   3  10         25.41         27.04         1.11 o                         
 -11   3  10         31.85         31.53         1.22 o                         
 -10   3  10         93.40         81.69         1.77 o                         
  -9   3  10         50.96         42.62         1.44 o                         
  -8   3  10        281.75        274.78         3.35 o                         
  -7   3  10          5.04          7.41         0.79 o                         
  -6   3  10         27.43         26.59         1.22 o                         
  -5   3  10          0.28          0.87         0.73 o                         
  -4   3  10         39.73         39.71         1.25 o                         
  -3   3  10         46.66         64.01         1.40 o                         
  -2   3  10        176.42        175.45         2.72 o                         
  -1   3  10        722.58        714.52         6.05 o                         
   0   3  10          1.70          2.16         0.56 o                         
   1   3  10        150.46        175.09         2.27 o                         
   2   3  10         13.56         10.33         1.05 o                         
   3   3  10         73.43         67.00         1.51 o                         
   4   3  10        274.67        288.01         3.42 o                         
   5   3  10        250.87        254.75         3.11 o                         
   6   3  10          0.02          0.18         0.59 o                         
   7   3  10         12.00          9.02         1.38 o                         
   8   3  10         72.55         66.25         1.66 o                         
   9   3  10          7.63          5.31         0.64 o                         
  10   3  10          6.92          5.54         0.70 o                         
  11   3  10         32.86         39.26         1.32 o                         
  12   3  10         13.98         11.43         1.12 o                         
 -14   4  10         11.33         11.12         0.83 o                         
 -13   4  10          2.29          1.41         0.43 o                         
 -12   4  10          2.68          5.29         0.62 o                         
 -11   4  10         87.72         69.63         1.62 o                         
 -10   4  10          0.01         -0.64         0.64 o                         
  -9   4  10          2.03          5.82         0.71 o                         
  -8   4  10        232.05        242.32         3.46 o                         
  -7   4  10         27.67         34.28         1.17 o                         
  -6   4  10        120.36        122.17         2.18 o                         
  -5   4  10         51.75         46.97         1.34 o                         
  -4   4  10          5.43          5.69         0.70 o                         
  -3   4  10       1099.16       1064.48         8.99 o                         
  -2   4  10        855.97        857.26         8.01 o                         
  -1   4  10        364.89        371.79         4.51 o                         
   0   4  10         33.37         49.76         1.37 o                         
   1   4  10         16.91         13.70         0.82 o                         
   2   4  10         44.30         41.86         1.22 o                         
   3   4  10        219.10        201.96         2.58 o                         
   4   4  10         72.12         70.54         1.69 o                         
   5   4  10        221.92        210.71         3.06 o                         
   6   4  10         15.16         12.66         1.47 o                         
   7   4  10         22.31         25.69         1.16 o                         
   8   4  10         17.41         15.82         0.99 o                         
   9   4  10          6.63          9.89         0.80 o                         
  10   4  10         24.03         32.58         1.32 o                         
  11   4  10         32.13         43.90         1.75 o                         
 -13   5  10          0.31          0.28         0.38 o                         
 -12   5  10          6.22          5.42         0.55 o                         
 -11   5  10        173.03        183.47         2.86 o                         
 -10   5  10         70.93         70.14         1.65 o                         
  -9   5  10         14.38         14.92         0.89 o                         
  -8   5  10         10.06         10.22         0.82 o                         
  -7   5  10         92.26        105.76         2.22 o                         
  -6   5  10        133.33        130.73         2.42 o                         
  -5   5  10         27.66         25.67         1.13 o                         
  -4   5  10         93.96        105.03         1.92 o                         
  -3   5  10        321.04        304.38         4.34 o                         
  -2   5  10        136.48        149.56         2.22 o                         
  -1   5  10          8.57          6.32         0.71 o                         
   0   5  10        597.04        582.64         5.58 o                         
   1   5  10         15.66         15.26         0.95 o                         
   2   5  10         20.35         18.93         0.97 o                         
   3   5  10         15.02         21.63         1.09 o                         
   4   5  10          8.58          2.54         0.70 o                         
   5   5  10         34.44         26.70         1.51 o                         
   6   5  10          1.77         -0.07         0.60 o                         
   7   5  10         81.76         88.98         1.83 o                         
   8   5  10         67.94         72.02         1.65 o                         
   9   5  10          1.13          1.66         0.49 o                         
  10   5  10         11.73         15.55         1.82 o                         
 -12   6  10         60.94         61.61         2.12 o                         
 -11   6  10        224.52        207.49         3.07 o                         
 -10   6  10         19.77         26.47         1.87 o                         
  -9   6  10         11.58         12.27         0.82 o                         
  -8   6  10         87.10         93.19         1.97 o                         
  -7   6  10         29.14         33.78         1.40 o                         
  -6   6  10         58.64         63.33         1.58 o                         
  -5   6  10         71.80         70.73         2.16 o                         
  -4   6  10         88.74        106.27         2.20 o                         
  -3   6  10        133.71        132.01         2.50 o                         
  -2   6  10          0.34          0.10         0.67 o                         
  -1   6  10        305.39        292.09         3.70 o                         
   0   6  10         77.11         77.64         1.76 o                         
   1   6  10         24.24         25.89         1.17 o                         
   2   6  10         16.39         10.56         0.89 o                         
   3   6  10         14.15         10.35         0.78 o                         
   4   6  10          1.50          1.69         0.59 o                         
   5   6  10          6.20          7.28         0.69 o                         
   6   6  10         50.86         44.39         1.39 o                         
   7   6  10          6.90          4.55         0.62 o                         
   8   6  10          0.05          0.60         0.64 o                         
   9   6  10          7.06          7.44         0.70 o                         
 -11   7  10          0.61          0.93         0.37 o                         
 -10   7  10          0.30         -0.24         0.41 o                         
  -9   7  10         24.36         20.32         1.02 o                         
  -8   7  10        116.14        122.18         2.42 o                         
  -7   7  10        174.55        170.97         2.63 o                         
  -6   7  10        464.55        476.50         5.16 o                         
  -5   7  10        332.02        337.04         3.99 o                         
  -4   7  10         13.81         10.60         0.83 o                         
  -3   7  10         43.60         37.31         1.30 o                         
  -2   7  10         59.67         60.34         1.57 o                         
  -1   7  10         22.94         17.39         1.00 o                         
   0   7  10          0.01          0.37         0.56 o                         
   1   7  10         19.24         15.51         0.88 o                         
   2   7  10          7.85          6.34         0.69 o                         
   3   7  10         20.84         27.95         1.40 o                         
   4   7  10          3.00          2.90         0.55 o                         
   5   7  10         25.22         18.07         0.97 o                         
   6   7  10          3.38          1.79         0.64 o                         
   7   7  10         14.91          8.59         0.69 o                         
   8   7  10         51.83         55.64         1.94 o                         
  -9   8  10         36.67         38.02         1.49 o                         
  -8   8  10         35.90         40.22         1.17 o                         
  -7   8  10        129.46        129.27         2.06 o                         
  -6   8  10        222.83        239.03         3.18 o                         
  -5   8  10        105.97         89.45         2.18 o                         
  -4   8  10        169.58        157.02         2.27 o                         
  -3   8  10        286.59        300.47         3.37 o                         
  -2   8  10         32.51         33.60         1.18 o                         
  -1   8  10          4.38          3.56         0.58 o                         
   0   8  10          8.92          8.88         0.72 o                         
   1   8  10          1.76          2.16         0.52 o                         
   2   8  10         54.60         62.52         1.43 o                         
   3   8  10         35.45         37.85         1.20 o                         
   4   8  10          6.43          5.47         0.58 o                         
   5   8  10          5.03          2.21         0.59 o                         
   6   8  10          2.30          2.60         0.54 o                         
  -7   9  10         15.33         16.59         1.10 o                         
  -6   9  10          4.10          1.83         0.40 o                         
  -5   9  10          0.78          0.86         0.53 o                         
  -4   9  10          5.67          5.30         0.53 o                         
  -3   9  10        153.90        160.69         2.42 o                         
  -2   9  10          1.05          1.42         0.47 o                         
  -1   9  10          5.37          5.76         0.62 o                         
   0   9  10         40.70         50.75         1.38 o                         
   1   9  10         13.68         17.87         1.61 o                         
   2   9  10         61.85         61.40         1.39 o                         
   3   9  10          0.42          1.19         0.49 o                         
   4   9  10          0.01          0.19         0.47 o                         
 -14   1  11         74.06         76.03         1.65 o                         
 -13   1  11          8.68          7.15         0.63 o                         
 -12   1  11          3.42          1.40         0.51 o                         
 -11   1  11         13.22          8.71         0.75 o                         
 -10   1  11          6.04          3.49         0.65 o                         
  -9   1  11         18.90         14.33         1.10 o                         
  -8   1  11        336.04        304.21         4.00 o                         
  -7   1  11        463.93        404.96         4.57 o                         
  -6   1  11          1.38          3.05         0.79 o                         
  -5   1  11         71.76         51.67         1.57 o                         
  -4   1  11        117.18        112.17         2.02 o                         
  -3   1  11         23.82         30.87         1.25 o                         
  -2   1  11         94.91         94.86         1.62 o                         
  -1   1  11        994.75        999.50         7.98 o                         
   0   1  11        933.05        893.34         7.54 o                         
   1   1  11         18.85         15.08         0.90 o                         
   2   1  11        702.10        721.52         6.54 o                         
   3   1  11       1607.35       1630.38        13.02 o                         
   4   1  11        304.63        314.43         3.93 o                         
   5   1  11          9.44         10.55         0.91 o                         
   6   1  11         35.61         34.89         1.36 o                         
   7   1  11        190.82        196.66         3.06 o                         
   8   1  11          2.22          2.55         0.60 o                         
   9   1  11        132.79        126.59         2.48 o                         
  10   1  11         92.35         86.32         1.79 o                         
  11   1  11          3.68          1.98         0.73 o                         
 -14   2  11         74.85         83.32         1.65 o                         
 -13   2  11          1.25          1.01         0.44 o                         
 -12   2  11         73.40         80.16         1.72 o                         
 -11   2  11          1.29          0.07         0.51 o                         
 -10   2  11        123.75        138.11         2.69 o                         
  -9   2  11         10.06          9.41         0.82 o                         
  -8   2  11        373.08        364.32         4.41 o                         
  -7   2  11        101.24        108.62         2.06 o                         
  -6   2  11         33.25         38.05         1.37 o                         
  -5   2  11       1395.13       1336.51        12.44 o                         
  -4   2  11         65.09         56.02         1.44 o                         
  -3   2  11          6.90          6.23         0.84 o                         
  -2   2  11        993.53        978.61         9.24 o                         
  -1   2  11        310.21        312.66         3.33 o                         
   0   2  11        484.20        456.84         4.62 o                         
   1   2  11         43.21         58.64         1.39 o                         
   2   2  11        205.20        204.19         2.70 o                         
   3   2  11          7.66          5.68         0.71 o                         
   4   2  11        278.67        291.71         3.26 o                         
   5   2  11         12.69         15.07         1.06 o                         
   6   2  11        938.47        890.07        11.19 o                         
   7   2  11        142.27        173.36         2.61 o                         
   8   2  11          2.26          2.97         0.60 o                         
   9   2  11          0.00          0.18         0.52 o                         
  10   2  11          5.26          7.51         0.64 o                         
  11   2  11         24.58         25.59         1.14 o                         
 -13   3  11         30.93         30.17         1.44 o                         
 -12   3  11          3.51          2.80         0.54 o                         
 -11   3  11         20.05         19.48         1.05 o                         
 -10   3  11        183.35        178.27         2.66 o                         
  -9   3  11        102.94         90.46         1.81 o                         
  -8   3  11        148.17        140.45         2.65 o                         
  -7   3  11          7.06         13.14         0.95 o                         
  -6   3  11         87.38         86.69         1.67 o                         
  -5   3  11         40.72         39.96         1.59 o                         
  -4   3  11        234.54        236.04         2.85 o                         
  -3   3  11          0.17         -0.30         0.59 o                         
  -2   3  11         52.86         49.79         1.40 o                         
  -1   3  11         58.48         65.37         1.50 o                         
   0   3  11        461.67        421.22         4.21 o                         
   1   3  11         54.37         49.91         1.43 o                         
   2   3  11          3.23          3.31         0.70 o                         
   3   3  11        137.73        124.23         2.11 o                         
   4   3  11        131.29        146.83         2.48 o                         
   5   3  11         56.14         69.68         2.11 o                         
   6   3  11         34.09         38.08         1.37 o                         
   7   3  11         47.23         54.66         1.50 o                         
   8   3  11          1.06          1.33         0.54 o                         
   9   3  11          0.47          0.03         0.49 o                         
  10   3  11         12.01          8.23         0.78 o                         
  11   3  11          0.61         -0.26         0.56 o                         
 -13   4  11         22.53         26.87         1.26 o                         
 -12   4  11        427.67        465.63         6.09 o                         
 -11   4  11        149.68        145.86         2.74 o                         
 -10   4  11        416.93        429.11         4.62 o                         
  -9   4  11         15.53         10.12         0.81 o                         
  -8   4  11         42.00         39.09         1.44 o                         
  -7   4  11          7.01          5.60         0.73 o                         
  -6   4  11         51.78         58.25         1.77 o                         
  -5   4  11          0.58          0.22         0.64 o                         
  -4   4  11        615.02        639.49         5.84 o                         
  -3   4  11        160.61        164.05         2.41 o                         
  -2   4  11        509.07        464.35         4.63 o                         
  -1   4  11        194.82        161.84         2.48 o                         
   0   4  11         26.08         26.64         1.05 o                         
   1   4  11         66.77         63.06         1.82 o                         
   2   4  11          8.89         11.92         0.93 o                         
   3   4  11         16.32         13.27         1.05 o                         
   4   4  11          3.58          3.54         1.35 o                         
   5   4  11        140.58        165.28         2.75 o                         
   6   4  11          0.04          0.07         0.53 o                         
   7   4  11        243.13        228.05         3.30 o                         
   8   4  11          6.95          4.95         0.65 o                         
   9   4  11         49.95         57.33         1.31 o                         
  10   4  11          0.07          0.58         0.76 o                         
 -12   5  11         25.96         25.69         1.10 o                         
 -11   5  11         15.74         12.20         0.79 o                         
 -10   5  11         14.95          9.12         0.93 o                         
  -9   5  11         47.18         43.81         1.40 o                         
  -8   5  11         14.80         17.09         0.98 o                         
  -7   5  11         25.30         21.69         1.17 o                         
  -6   5  11        138.43        134.73         2.34 o                         
  -5   5  11          6.48          7.70         0.81 o                         
  -4   5  11         15.30         15.99         1.07 o                         
  -3   5  11        113.36        106.77         2.11 o                         
  -2   5  11         31.93         36.80         1.53 o                         
  -1   5  11          9.77          9.46         0.83 o                         
   0   5  11         33.04         34.20         1.36 o                         
   1   5  11         13.56         14.77         1.02 o                         
   2   5  11         34.60         35.98         2.09 o                         
   3   5  11          6.96          7.20         0.80 o                         
   4   5  11         25.45         25.68         1.17 o                         
   5   5  11         21.23         18.20         1.00 o                         
   6   5  11        109.31        111.63         2.10 o                         
   7   5  11        128.11        120.34         2.16 o                         
   8   5  11          9.65          7.26         0.66 o                         
   9   5  11          5.99          5.52         0.64 o                         
 -11   6  11         37.12         42.72         2.27 o                         
 -10   6  11          0.57          0.25         0.45 o                         
  -9   6  11         17.61         18.20         0.93 o                         
  -8   6  11         19.66         20.48         1.08 o                         
  -7   6  11         33.04         31.56         1.23 o                         
  -6   6  11         29.00         29.62         1.19 o                         
  -5   6  11        149.52        149.08         2.29 o                         
  -4   6  11         39.79         41.32         1.34 o                         
  -3   6  11         56.33         53.99         1.70 o                         
  -2   6  11          0.85          0.33         0.60 o                         
  -1   6  11         52.86         51.62         1.42 o                         
   0   6  11         83.01         71.96         1.60 o                         
   1   6  11          0.07          0.31         0.55 o                         
   2   6  11          6.47          5.68         0.69 o                         
   3   6  11         11.30         13.54         0.87 o                         
   4   6  11          5.07          2.64         0.62 o                         
   5   6  11          7.29          4.66         0.69 o                         
   6   6  11         59.94         61.93         1.36 o                         
   7   6  11          5.95          7.50         0.63 o                         
   8   6  11         12.48         13.21         1.50 o                         
 -10   7  11          4.72          5.94         0.66 o                         
  -9   7  11          0.02          0.51         0.44 o                         
  -8   7  11          3.58          6.77         0.60 o                         
  -7   7  11          0.03          0.15         0.43 o                         
  -6   7  11         16.40         16.74         1.00 o                         
  -5   7  11         27.21         26.79         1.10 o                         
  -4   7  11          9.00          6.37         0.67 o                         
  -3   7  11        146.87        162.06         2.48 o                         
  -2   7  11         29.80         33.77         1.51 o                         
  -1   7  11          1.07          0.21         0.52 o                         
   0   7  11         13.53         14.03         0.86 o                         
   1   7  11          1.16          1.87         0.61 o                         
   2   7  11         69.26         68.78         1.73 o                         
   3   7  11         11.26          7.43         0.96 o                         
   4   7  11         53.49         54.60         1.44 o                         
   5   7  11          9.91          5.62         0.75 o                         
   6   7  11          0.72          0.04         0.45 o                         
   7   7  11          4.78          2.89         0.49 o                         
  -8   8  11          5.43          5.82         0.59 o                         
  -7   8  11          5.84          4.67         0.48 o                         
  -6   8  11         10.11         11.75         1.11 o                         
  -5   8  11          8.07          6.89         0.59 o                         
  -4   8  11         63.49         63.72         1.63 o                         
  -3   8  11         27.39         29.52         1.12 o                         
  -2   8  11          7.51          8.45         0.66 o                         
  -1   8  11         12.34         13.57         1.32 o                         
   0   8  11          2.16          1.43         0.50 o                         
   1   8  11         17.49         22.95         1.02 o                         
   2   8  11          0.99          1.20         0.47 o                         
   3   8  11         17.16         19.56         0.89 o                         
   4   8  11         21.56         19.89         0.99 o                         
   5   8  11         20.63         21.13         1.00 o                         
  -4   9  11         16.81         19.07         1.15 o                         
  -3   9  11         64.11         58.34         1.41 o                         
  -2   9  11          0.01          0.52         0.48 o                         
  -1   9  11          5.33          5.55         0.60 o                         
   0   9  11          0.16          0.24         0.40 o                         
   1   9  11          0.19          0.04         0.44 o                         
 -13   0  12         25.22         21.28         1.75 o                         
 -12   0  12         23.14         28.70         1.48 o                         
 -11   0  12          9.78          9.78         1.29 o                         
 -10   0  12          0.07          0.11         0.80 o                         
  -9   0  12         71.33         69.23         2.29 o                         
  -8   0  12        127.60        153.33         3.41 o                         
  -7   0  12        925.65        854.35        14.48 o                         
  -6   0  12          3.08          4.88         1.28 o                         
  -5   0  12        518.11        474.03         7.85 o                         
  -4   0  12         49.54         37.35         2.30 o                         
  -3   0  12        122.13        121.79         3.23 o                         
  -2   0  12         12.34         19.31         1.38 o                         
  -1   0  12         89.16         79.64         2.40 o                         
   0   0  12        635.54        608.59         9.26 o                         
   1   0  12        976.36       1001.12        11.97 o                         
   2   0  12        458.49        435.23         6.31 o                         
   3   0  12          0.04          0.37         0.92 o                         
   4   0  12        447.52        438.15         7.30 o                         
   5   0  12          0.61          0.92         0.81 o                         
   6   0  12        388.45        388.39         6.54 o                         
   7   0  12         92.81         98.75         2.84 o                         
   8   0  12        194.68        186.12         5.03 o                         
   9   0  12         12.32          5.99         0.91 o                         
  10   0  12         48.25         52.34         1.78 o                         
 -13   1  12         26.41         30.06         1.17 o                         
 -12   1  12         76.12         80.34         1.84 o                         
 -11   1  12         28.93         37.51         1.39 o                         
 -10   1  12         10.25          5.38         0.69 o                         
  -9   1  12         45.13         41.73         1.35 o                         
  -8   1  12        508.22        491.30         5.75 o                         
  -7   1  12       1294.56       1182.47        11.39 o                         
  -6   1  12         67.01         75.86         1.81 o                         
  -5   1  12         61.86         54.11         2.09 o                         
  -4   1  12          2.80          1.98         0.81 o                         
  -3   1  12         21.65         23.00         1.27 o                         
  -2   1  12         18.43         26.83         1.27 o                         
  -1   1  12        186.27        159.80         2.76 o                         
   0   1  12        845.34        912.94         9.76 o                         
   1   1  12       1002.85        938.64         8.00 o                         
   2   1  12         57.69         66.35         1.57 o                         
   3   1  12          0.12         -0.01         0.62 o                         
   4   1  12        175.13        188.74         3.32 o                         
   5   1  12        420.99        440.56         5.11 o                         
   6   1  12        186.47        207.50         3.10 o                         
   7   1  12         23.09         15.94         0.92 o                         
   8   1  12          2.30          1.85         0.57 o                         
   9   1  12          0.01          0.44         0.46 o                         
  10   1  12          0.00          0.62         0.47 o                         
 -13   2  12         29.89         34.36         1.16 o                         
 -12   2  12          1.77          2.65         0.50 o                         
 -11   2  12         43.46         45.41         1.23 o                         
 -10   2  12          3.61          4.17         0.72 o                         
  -9   2  12          0.47         -0.24         0.63 o                         
  -8   2  12        260.18        251.99         3.31 o                         
  -7   2  12        140.22        145.68         2.52 o                         
  -6   2  12         16.94         11.75         1.26 o                         
  -5   2  12        268.38        228.42         3.25 o                         
  -4   2  12        354.03        348.17         4.30 o                         
  -3   2  12         48.71         39.92         1.38 o                         
  -2   2  12        244.88        232.78         3.12 o                         
  -1   2  12         67.93         73.09         1.64 o                         
   0   2  12         19.18         19.29         0.97 o                         
   1   2  12        371.00        367.03         3.93 o                         
   2   2  12        298.71        315.36         4.43 o                         
   3   2  12        110.95        107.46         2.15 o                         
   4   2  12        215.89        218.27         3.36 o                         
   5   2  12          9.62         11.02         0.90 o                         
   6   2  12         12.37         12.19         0.89 o                         
   7   2  12        134.58        152.89         2.64 o                         
   8   2  12          1.93          1.39         0.49 o                         
   9   2  12         27.91         21.57         1.26 o                         
  10   2  12         12.61         15.81         0.82 o                         
 -12   3  12         23.52         38.32         1.27 o                         
 -11   3  12         67.07         69.97         1.42 o                         
 -10   3  12         61.58         59.92         1.69 o                         
  -9   3  12          0.84          1.02         0.55 o                         
  -8   3  12         55.20         58.53         1.65 o                         
  -7   3  12        191.97        179.41         2.94 o                         
  -6   3  12          2.15          2.84         0.69 o                         
  -5   3  12        359.21        368.58         5.25 o                         
  -4   3  12         14.88         14.59         1.07 o                         
  -3   3  12         39.10         44.44         1.84 o                         
  -2   3  12         11.81         11.65         0.89 o                         
  -1   3  12          3.42          8.00         0.86 o                         
   0   3  12        266.11        237.62         3.49 o                         
   1   3  12         10.62         16.72         1.15 o                         
   2   3  12        136.84        138.22         2.53 o                         
   3   3  12        433.01        415.44         4.82 o                         
   4   3  12        263.40        260.27         3.62 o                         
   5   3  12         74.96         97.25         2.07 o                         
   6   3  12          0.52          1.03         0.53 o                         
   7   3  12        129.90        141.47         2.70 o                         
   8   3  12          1.06          1.03         0.46 o                         
   9   3  12         42.21         42.59         1.29 o                         
 -12   4  12          0.05          0.17         0.47 o                         
 -11   4  12          2.67          3.32         0.64 o                         
 -10   4  12          0.82          0.51         0.51 o                         
  -9   4  12         65.80         74.75         1.92 o                         
  -8   4  12         32.47         28.91         1.28 o                         
  -7   4  12         32.81         40.99         1.38 o                         
  -6   4  12        127.92        134.85         2.32 o                         
  -5   4  12         75.70         78.19         1.71 o                         
  -4   4  12         70.86         66.06         1.71 o                         
  -3   4  12         54.29         56.43         1.70 o                         
  -2   4  12         58.24         54.33         1.64 o                         
  -1   4  12        115.39        120.36         2.42 o                         
   0   4  12         19.15         17.42         1.34 o                         
   1   4  12          6.84          8.92         0.83 o                         
   2   4  12        164.20        146.89         2.54 o                         
   3   4  12        107.91        105.69         2.10 o                         
   4   4  12        449.15        449.20         4.97 o                         
   5   4  12        375.95        373.92         4.95 o                         
   6   4  12          3.42          2.11         0.55 o                         
   7   4  12          4.04          2.17         0.60 o                         
   8   4  12         19.42         20.25         0.94 o                         
   9   4  12         67.49         76.33         3.38 o                         
 -11   5  12          2.05          2.24         0.46 o                         
 -10   5  12          0.42          0.14         0.44 o                         
  -9   5  12         17.36         16.46         1.14 o                         
  -8   5  12          2.66          2.60         0.59 o                         
  -7   5  12         44.35         42.04         1.34 o                         
  -6   5  12          3.00          1.98         0.60 o                         
  -5   5  12          2.39          2.93         0.61 o                         
  -4   5  12        163.54        163.16         2.69 o                         
  -3   5  12         92.42         87.49         1.83 o                         
  -2   5  12          9.59         14.53         0.96 o                         
  -1   5  12        238.28        222.24         3.10 o                         
   0   5  12         21.91         22.69         1.07 o                         
   1   5  12         65.41         69.59         1.68 o                         
   2   5  12         16.73         16.15         1.06 o                         
   3   5  12          7.76          7.20         0.76 o                         
   4   5  12          6.82          7.60         0.75 o                         
   5   5  12          1.18          1.83         0.63 o                         
   6   5  12          1.12          1.07         0.47 o                         
   7   5  12          6.83          5.58         0.53 o                         
   8   5  12          0.00          0.49         0.47 o                         
 -10   6  12         17.06         13.23         0.80 o                         
  -9   6  12        105.44        110.71         2.87 o                         
  -8   6  12          0.02          0.48         0.47 o                         
  -7   6  12          0.03          0.06         0.53 o                         
  -6   6  12          9.28         13.20         0.92 o                         
  -5   6  12         24.56         24.35         1.15 o                         
  -4   6  12         53.51         49.77         1.48 o                         
  -3   6  12         11.88         11.30         0.82 o                         
  -2   6  12          9.88         11.80         0.85 o                         
  -1   6  12          1.45          2.21         0.57 o                         
   0   6  12         16.96         16.07         0.93 o                         
   1   6  12         10.90          7.81         0.69 o                         
   2   6  12         23.26         23.36         1.17 o                         
   3   6  12         54.58         47.17         1.54 o                         
   4   6  12          8.65         10.00         0.75 o                         
   5   6  12         40.11         41.09         1.24 o                         
   6   6  12        134.66        124.41         2.16 o                         
   7   6  12         88.56         76.24         3.63 o                         
  -8   7  12         29.87         29.91         1.20 o                         
  -7   7  12         15.38         15.38         0.84 o                         
  -6   7  12         81.64         84.56         1.67 o                         
  -5   7  12         16.73         19.20         0.98 o                         
  -4   7  12         17.20         18.79         0.97 o                         
  -3   7  12         17.62         15.36         0.83 o                         
  -2   7  12          3.28          3.81         0.55 o                         
  -1   7  12         15.87         12.60         0.78 o                         
   0   7  12         19.99         23.69         1.11 o                         
   1   7  12         54.01         54.98         1.57 o                         
   2   7  12         39.22         41.21         1.26 o                         
   3   7  12          2.51          1.57         0.47 o                         
   4   7  12          7.67          7.40         0.70 o                         
   5   7  12         17.57         18.88         0.85 o                         
  -5   8  12          6.12          3.99         0.47 o                         
  -4   8  12          1.86          1.85         0.50 o                         
  -3   8  12         19.16         24.79         1.61 o                         
  -2   8  12          0.17          0.08         0.40 o                         
  -1   8  12          0.82          0.71         0.50 o                         
   0   8  12         26.51         20.96         1.39 o                         
   1   8  12         26.65         29.34         1.38 o                         
   2   8  12          1.42          3.16         0.47 o                         
 -12   1  13         48.54         62.27         1.63 o                         
 -11   1  13          0.00         -0.08         0.62 o                         
 -10   1  13         21.00         18.63         1.01 o                         
  -9   1  13         20.01         17.49         1.21 o                         
  -8   1  13          7.10          8.79         0.91 o                         
  -7   1  13        527.46        472.74         7.16 o                         
  -6   1  13         43.44         29.96         1.77 o                         
  -5   1  13         59.86         51.21         2.54 o                         
  -4   1  13         16.51         13.91         1.35 o                         
  -3   1  13        187.11        183.70         3.31 o                         
  -2   1  13          1.67          2.05         0.79 o                         
  -1   1  13         61.13         53.42         1.91 o                         
   0   1  13        130.68        122.19         2.41 o                         
   1   1  13        580.28        571.81         6.44 o                         
   2   1  13         94.42        102.36         2.15 o                         
   3   1  13         88.00         86.40         1.87 o                         
   4   1  13        367.89        378.30         4.72 o                         
   5   1  13         26.68         27.83         1.16 o                         
   6   1  13         34.49         36.12         1.25 o                         
   7   1  13          3.35          4.17         0.54 o                         
   8   1  13          5.51          4.19         0.51 o                         
   9   1  13         36.85         32.79         1.02 o                         
 -12   2  13         40.20         43.57         1.49 o                         
 -11   2  13         83.74         93.30         1.95 o                         
 -10   2  13          3.61          3.32         0.60 o                         
  -9   2  13         14.13         18.87         0.98 o                         
  -8   2  13         91.58        108.16         2.86 o                         
  -7   2  13        273.32        270.53         4.37 o                         
  -6   2  13        179.83        162.11         2.75 o                         
  -5   2  13          7.50          5.73         0.86 o                         
  -4   2  13          5.36          5.39         0.89 o                         
  -3   2  13         27.76         27.96         1.33 o                         
  -2   2  13         23.91         19.90         1.15 o                         
  -1   2  13         56.81         54.85         1.61 o                         
   0   2  13        268.58        273.19         3.87 o                         
   1   2  13          1.52          2.52         0.68 o                         
   2   2  13         14.09         12.27         0.92 o                         
   3   2  13          1.42          2.30         0.65 o                         
   4   2  13        426.36        435.78         5.33 o                         
   5   2  13          3.47          4.78         0.66 o                         
   6   2  13         37.92         39.14         2.15 o                         
   7   2  13          5.67          7.03         0.65 o                         
   8   2  13         43.21         43.63         1.38 o                         
 -11   3  13          1.68          3.17         0.56 o                         
 -10   3  13         11.17          7.89         0.76 o                         
  -9   3  13          0.35          0.72         0.59 o                         
  -8   3  13         13.60         14.70         1.05 o                         
  -7   3  13         93.86         79.30         2.45 o                         
  -6   3  13        113.41         95.55         2.05 o                         
  -5   3  13        125.32        112.09         2.23 o                         
  -4   3  13        116.81         99.86         2.01 o                         
  -3   3  13         98.59         81.98         1.91 o                         
  -2   3  13        135.29        154.31         2.65 o                         
  -1   3  13        240.52        227.80         3.38 o                         
   0   3  13          5.92          6.04         0.86 o                         
   1   3  13        191.59        192.92         3.15 o                         
   2   3  13        167.27        173.36         2.95 o                         
   3   3  13        472.18        471.18         5.67 o                         
   4   3  13         50.09         48.08         1.46 o                         
   5   3  13         34.70         26.20         1.19 o                         
   6   3  13         21.12         22.49         0.99 o                         
   7   3  13          0.38         -0.46         0.46 o                         
   8   3  13        129.26        127.39         2.27 o                         
 -10   4  13         46.58         46.09         1.58 o                         
  -9   4  13         31.38         39.33         1.29 o                         
  -8   4  13          3.69          5.47         0.66 o                         
  -7   4  13          8.63          9.74         0.87 o                         
  -6   4  13         19.79         19.46         1.17 o                         
  -5   4  13        205.25        204.33         3.63 o                         
  -4   4  13        302.26        304.30         4.19 o                         
  -3   4  13        112.71         94.99         1.81 o                         
  -2   4  13          2.01          2.94         0.67 o                         
  -1   4  13          3.31          3.25         0.69 o                         
   0   4  13        176.08        180.79         2.87 o                         
   1   4  13          0.31          0.79         0.61 o                         
   2   4  13         44.33         41.69         1.74 o                         
   3   4  13        264.18        268.41         3.73 o                         
   4   4  13        150.32        163.49         2.83 o                         
   5   4  13         63.70         66.18         1.61 o                         
   6   4  13         98.21         97.30         1.99 o                         
   7   4  13        117.49        122.73         2.53 o                         
  -9   5  13          2.71          0.88         0.54 o                         
  -8   5  13          4.18          4.80         0.76 o                         
  -7   5  13          0.65         -0.01         0.64 o                         
  -6   5  13         14.59         13.68         0.99 o                         
  -5   5  13        135.87        136.31         2.46 o                         
  -4   5  13         22.57         20.62         1.09 o                         
  -3   5  13         40.29         41.32         1.43 o                         
  -2   5  13          1.50          3.60         0.72 o                         
  -1   5  13          6.35          6.11         0.75 o                         
   0   5  13          0.65          0.87         0.67 o                         
   1   5  13          4.14          2.58         0.64 o                         
   2   5  13        167.53        168.23         2.83 o                         
   3   5  13         34.25         49.05         1.38 o                         
   4   5  13         64.15         66.86         1.54 o                         
   5   5  13         61.03         49.40         1.48 o                         
   6   5  13         45.93         46.17         1.48 o                         
  -8   6  13         12.22         12.87         1.53 o                         
  -7   6  13          0.71          1.09         0.55 o                         
  -6   6  13         60.75         59.60         1.70 o                         
  -5   6  13          4.97          3.95         0.64 o                         
  -4   6  13          5.08          2.58         0.52 o                         
  -3   6  13          3.23          0.89         0.50 o                         
  -2   6  13         79.97         85.19         1.72 o                         
  -1   6  13         31.73         34.88         1.26 o                         
   0   6  13          5.90          6.81         0.71 o                         
   1   6  13         33.04         36.28         1.21 o                         
   2   6  13         25.22         15.95         1.55 o                         
   3   6  13         72.88         66.47         1.86 o                         
   4   6  13          8.93          6.92         0.62 o                         
  -5   7  13         43.82         46.37         1.52 o                         
  -4   7  13          7.88          8.25         0.75 o                         
  -3   7  13         18.49         17.88         0.98 o                         
  -2   7  13         37.10         38.05         1.11 o                         
  -1   7  13         34.29         32.86         1.16 o                         
   0   7  13          0.78          0.26         0.49 o                         
   1   7  13         57.54         65.65         2.09 o                         
   2   7  13         12.84         10.54         0.96 o                         
 -10   0  14          4.44          0.79         2.69 o                         
  -9   0  14         17.18          9.08         2.21 o                         
  -8   0  14        124.94        114.09         5.69 o                         
  -3   0  14          7.61          6.40         2.45 o                         
  -2   0  14          4.20          2.26         1.21 o                         
  -1   0  14         86.32         96.17         3.10 o                         
   0   0  14        997.13       1006.43        16.15 o                         
   1   0  14         94.48         97.18         2.77 o                         
   2   0  14        140.89        154.97         3.53 o                         
   3   0  14          0.00         -0.25         0.76 o                         
   4   0  14         11.47         15.18         1.70 o                         
   5   0  14        106.51        118.58         2.75 o                         
   6   0  14         63.32         75.66         2.29 o                         
   7   0  14         23.83         24.89         2.84 o                         
 -10   1  14          2.69          3.24         1.02 o                         
  -9   1  14         57.09         46.95         2.35 o                         
  -8   1  14          0.68          0.12         1.55 o                         
  -7   1  14         15.48         13.51         2.45 o                         
  -5   1  14         26.01         22.95         2.96 o                         
  -4   1  14          1.26          0.29         2.65 o                         
  -3   1  14          2.93          7.09         1.06 o                         
  -2   1  14          2.95          6.75         0.88 o                         
  -1   1  14        228.80        191.49         3.32 o                         
   0   1  14          2.06          5.09         0.71 o                         
   1   1  14          9.58         12.60         0.91 o                         
   2   1  14         47.87         47.00         1.48 o                         
   3   1  14         21.53         25.87         1.23 o                         
   4   1  14         31.40         40.19         1.56 o                         
   5   1  14          7.08          5.21         0.57 o                         
   6   1  14         29.25         26.83         1.00 o                         
   7   1  14         26.21         17.49         0.80 o                         
 -10   2  14         17.16         15.88         2.13 o                         
  -9   2  14         21.40         24.26         2.03 o                         
  -8   2  14          1.71         -0.28         0.94 o                         
  -7   2  14          4.37          4.06         2.45 o                         
  -6   2  14        118.16        115.35         6.16 o                         
  -5   2  14        137.48        141.12         5.05 o                         
  -4   2  14         45.43         38.99         2.19 o                         
  -3   2  14         93.38        105.07         2.76 o                         
  -2   2  14          2.76          1.99         0.78 o                         
  -1   2  14          9.37          5.53         0.82 o                         
   0   2  14        126.43        122.28         2.95 o                         
   1   2  14         29.00         27.07         1.21 o                         
   2   2  14         27.80         37.06         1.39 o                         
   3   2  14          1.91          0.15         0.53 o                         
   4   2  14         13.34         16.80         0.90 o                         
   5   2  14         19.78         20.70         0.94 o                         
   6   2  14        169.90        167.33         2.90 o                         
  -9   3  14          4.45          4.19         1.75 o                         
  -8   3  14          5.48          3.86         1.11 o                         
  -7   3  14        129.00        127.31         3.54 o                         
  -6   3  14         66.18         73.95         2.44 o                         
  -5   3  14         22.50         28.79         1.70 o                         
  -4   3  14          2.24          1.61         1.08 o                         
  -3   3  14        186.80        166.85         2.98 o                         
  -2   3  14          0.94          2.92         0.77 o                         
  -1   3  14         27.10         26.26         1.71 o                         
   0   3  14         64.70         69.54         2.07 o                         
   1   3  14         11.07          6.51         0.88 o                         
   2   3  14         64.47         68.03         2.24 o                         
   3   3  14          2.73          2.17         0.56 o                         
   4   3  14         41.33         35.57         1.20 o                         
   5   3  14         27.32         35.79         1.55 o                         
   6   3  14         19.70         22.05         1.00 o                         
  -9   4  14         81.96         73.32         3.71 o                         
  -8   4  14          7.66          7.29         0.93 o                         
  -7   4  14         28.39         25.97         1.26 o                         
  -6   4  14        145.09        142.08         2.91 o                         
  -5   4  14          1.30          4.69         0.87 o                         
  -4   4  14        384.73        377.08         6.61 o                         
  -3   4  14          0.00         -0.51         0.59 o                         
  -2   4  14        127.92        127.10         2.47 o                         
  -1   4  14        180.29        199.48         4.59 o                         
   0   4  14         12.26         11.53         0.95 o                         
   1   4  14          0.34         -0.47         0.47 o                         
   2   4  14         34.89         38.43         1.33 o                         
   3   4  14        264.15        265.49         5.15 o                         
   4   4  14         68.36         80.51         3.66 o                         
   5   4  14         72.44         82.83         2.03 o                         
  -7   5  14          4.30          5.02         0.76 o                         
  -6   5  14         78.57         78.58         2.16 o                         
  -5   5  14          3.93          2.49         0.63 o                         
  -4   5  14         51.36         55.58         1.57 o                         
  -3   5  14        320.71        325.44         4.94 o                         
  -2   5  14          0.04         -0.16         0.52 o                         
  -1   5  14         92.48         91.27         2.43 o                         
   0   5  14         29.29         31.66         1.78 o                         
   1   5  14          0.25          0.79         0.46 o                         
   2   5  14        171.05        199.81         4.39 o                         
   3   5  14        194.25        224.81         4.18 o                         
   4   5  14         17.29         10.88         1.42 o                         
  -5   6  14          0.63          1.00         0.75 o                         
  -4   6  14        178.01        177.09         4.05 o                         
  -3   6  14          0.04         -0.02         0.77 o                         
  -2   6  14         76.58         73.48         2.05 o                         
  -1   6  14          1.68          1.58         0.56 o                         
   0   6  14         53.53         44.98         1.54 o                         
   1   6  14          5.04          2.51         0.51 o                         
  -2   1  15         60.06         67.46         2.83 o                         
  -1   1  15          0.18         -0.62         0.67 o                         
   0   1  15          1.40          2.53         0.57 o                         
   1   1  15          6.70          5.64         0.75 o                         
   2   1  15          5.53          3.40         0.59 o                         
   3   1  15         24.25         26.23         1.12 o                         
   4   1  15          5.89          4.94         0.54 o                         
   5   1  15         45.04         45.95         1.40 o                         
  -5   2  15         15.49         19.91         3.16 o                         
  -4   2  15          0.57          0.86         1.34 o                         
  -3   2  15          7.05          7.26         1.41 o                         
  -2   2  15        202.64        204.47         3.61 o                         
  -1   2  15          0.11          0.67         0.67 o                         
   0   2  15         25.97         18.37         1.17 o                         
   1   2  15         17.95         18.84         1.11 o                         
   2   2  15         41.98         40.99         1.77 o                         
   3   2  15          2.34          1.70         0.50 o                         
   4   2  15         29.09         37.96         1.84 o                         
  -6   3  15         10.80          5.53         1.98 o                         
  -5   3  15        142.04        162.53         4.78 o                         
  -4   3  15         12.66         13.21         1.87 o                         
  -3   3  15         30.93         29.07         1.58 o                         
  -2   3  15        113.40        126.07         3.15 o                         
  -1   3  15          1.35          0.76         0.66 o                         
   0   3  15          5.22          2.86         0.62 o                         
   1   3  15          7.05          5.09         0.70 o                         
   2   3  15         14.47         18.12         1.76 o                         
   3   3  15        324.36        357.62        12.28 o                         
  -5   4  15         28.16         22.32         1.92 o                         
  -4   4  15          2.30          1.25         0.93 o                         
  -3   4  15         18.91         16.83         1.65 o                         
  -2   4  15          0.50         -0.61         0.61 o                         
  -1   4  15          3.90          2.19         0.68 o                         
   0   4  15         48.24         54.02         1.77 o                         
   1   4  15          0.15          0.44         0.50 o                         
   2   4  15         33.02         25.43         1.54 o                         
  -2   5  15          1.20          2.83         0.76 o                         
   0   0  16        223.39        246.34        10.03 o                         
   1   0  16        190.83        178.02         4.80 o                         
  -1   1  16         12.22         14.70         2.45 o                         
   0   1  16         50.47         52.56         3.28 o                         
   1   1  16         76.31         88.12         2.27 o                         
  -1   2  16          8.36         12.22         1.51 o                         
   0   2  16         52.61         52.69         3.48 o                         
                                                                                
